# Supplementary material for: Sialotranscriptomics of Rhipicephalus zambeziensis reveals intricate expression profiles of secretory proteins and suggests tight temporal transcriptional regulation during blood-feeding
Source: Parasit Vectors. 2017 Aug 10;10:384. doi: 10.1186/s13071-017-2312-4 (PMC5553602; doi:10.1186/s13071-017-2312-4)
Supplement: Supplementary file 2 — Annotation of the R. zambeziensis transcriptome. (XLSX 11156 kb) [file 13071_2017_2312_MOESM2_ESM.xlsx]

## Sheet: Transcript Annotation
Transcript ID	Transcript length	Blastx vs AcariDB: ID	Blastx vs AcariDB: Description	Blastx vs AcariDB: Evalue	Blastx vs AcariDB: Percentage identity	Blastx vs AcariDB: Alignment length	Blastx vs Nr: ID	Blastx vs Nr: Description	Blastx vs Nr: Evalue	Blastx vs Nr: Percentage identity	Blastx vs Nr: Alignment Length	Blastx vs UniProt/TrEMBL: ID	Blastx vs UniProt/TrEMBL: Description	Blastx vs UniProt/TrEMBL: Evalue	Blastx vs UniProt/TrEMBL: Percentage identity	Blastx vs UniProt/TrEMBL: Alignment Length	Blastx vs UniProt/Swiss-Prot: ID	Blastx vs UniProt/Swiss-Prot: Description	Blastx vs UniProt/Swiss-Prot: Evalue	Blastx vs UniProt/Swiss-Prot: Percentage identity	Blastx vs UniProt/Swiss-Prot: Alignment Length	Blastx vs TSA-Nr: ID	Blastx vs TSA-Nr: Description	Blastx vs TSA-Nr: Evalue	Blastx vs TSA-Nr: Percentage identity	Blastx vs TSA-Nr: Alignment Length	Blastx vs Ixodes proteins: ID	Blastx vs Ixodes proteins: Description	Blastx vs Ixodes proteins: Evalue	Blastx vs Ixodes proteins: Percentage identity	Blastx vs Ixodes proteins: Alignment Length	Blastn vs Nt: ID	Blastn vs Nt: Description	Blastn vs Nt: Evalue	Blastn vs Nt: Percentage identity	Blastn vs Nt: Alignment Length	KOG ID	KOG Description	KOG Class	KOG Evalue	KO Assignment	GO IDs	GO Descriptions	Enzyme Codes (EC)	InterPro IDs	ORF assignment	ORF IDs	rRNA annotation	Mitochondrial gene annotation
TRINITY_DN10006_c0_g1_i1	338	1001566959	hypothetical protein_[Rhipicephalus appendiculatus]	6e-19	74.39	82						tr|A0A131YDX0|A0A131YDX0_RHIAP	Uncharacterized protein OS=Rhipicephalus appendiculatus PE=4 SV=1	2e-16	74.39	82						gi|1001566959|gb|JAP77524.1|	hypothetical protein [Rhipicephalus appendiculatus]	5e-18	74.39	82																			NON_CYTOPLASMIC_DOMAIN (PHOBIUS); SIGNAL_PEPTIDE_C_REGION (PHOBIUS); SIGNAL_PEPTIDE_N_REGION (PHOBIUS); SIGNAL_PEPTIDE (PHOBIUS); SIGNAL_PEPTIDE_H_REGION (PHOBIUS); SignalP-noTM (SIGNALP_EUK); SignalP-TM (SIGNALP_GRAM_POSITIVE)	ORF predicted	Rzam_Mc202
TRINITY_DN10006_c0_g2_i1	329	1001566959	hypothetical protein_[Rhipicephalus appendiculatus]	1e-23	87.8	82						tr|A0A131YDX0|A0A131YDX0_RHIAP	Uncharacterized protein OS=Rhipicephalus appendiculatus PE=4 SV=1	5e-21	87.8	82						gi|1001566959|gb|JAP77524.1|	hypothetical protein [Rhipicephalus appendiculatus]	1e-22	87.8	82																			SIGNAL_PEPTIDE (PHOBIUS); SIGNAL_PEPTIDE_C_REGION (PHOBIUS); NON_CYTOPLASMIC_DOMAIN (PHOBIUS); SIGNAL_PEPTIDE_N_REGION (PHOBIUS); SIGNAL_PEPTIDE_H_REGION (PHOBIUS); SignalP-noTM (SIGNALP_EUK)	ORF predicted	Rzam_Mc203
TRINITY_DN10010_c0_g1_i1	549																																													No ORF predicted
TRINITY_DN10029_c0_g1_i1	1131	1001563624	hypothetical protein_[Rhipicephalus appendiculatus]	1e-08	55.1	49						tr|A0A131YBE8|A0A131YBE8_RHIAP	Uncharacterized protein OS=Rhipicephalus appendiculatus PE=4 SV=1	5e-06	55.1	49						gi|1001563624|gb|JAP75858.1|	hypothetical protein [Rhipicephalus appendiculatus]	1e-07	55.1	49																				No ORF predicted
TRINITY_DN10053_c0_g1_i1	393	1001575027	small subunit ribosomal protein S11e_[Rhipicephalus appendiculatus]	5e-18	100	37	gi|29825599|gb|AAO92287.1|	40S ribosomal protein S11 [Dermacentor variabilis]	7e-14	94.59	37	tr|A0A131YSI9|A0A131YSI9_RHIAP	Small subunit ribosomal protein S11e OS=Rhipicephalus appendiculatus PE=3 SV=1	2e-15	100	37						gi|1001575027|gb|JAP81558.1|	small subunit ribosomal protein S11e [Rhipicephalus appendiculatus]	5e-17	100	37	ISCW008334-PA	40S ribosomal protein S11, putative|protein_coding|DS807882:167743:169290:1|gene:ISCW008334	6e-16	76.74	43	gi|29825598|gb|AY241966.1|	Dermacentor variabilis 40S ribosomal protein S11 mRNA, complete cds	5e-43	94.26	122	KOG1728	40S ribosomal protein S11	Translation, ribosomal structure and biogenesis	2e-08		F:GO:0003735; C:GO:0005840; P:GO:0006412	F:structural constituent of ribosome; C:ribosome; P:translation			No ORF predicted
TRINITY_DN10053_c0_g2_i1	393	1001575027	small subunit ribosomal protein S11e_[Rhipicephalus appendiculatus]	5e-18	100	37	gi|29825599|gb|AAO92287.1|	40S ribosomal protein S11 [Dermacentor variabilis]	7e-14	94.59	37	tr|A0A131YSI9|A0A131YSI9_RHIAP	Small subunit ribosomal protein S11e OS=Rhipicephalus appendiculatus PE=3 SV=1	2e-15	100	37						gi|1001575027|gb|JAP81558.1|	small subunit ribosomal protein S11e [Rhipicephalus appendiculatus]	5e-17	100	37	ISCW008334-PA	40S ribosomal protein S11, putative|protein_coding|DS807882:167743:169290:1|gene:ISCW008334	6e-16	76.74	43	gi|29825598|gb|AY241966.1|	Dermacentor variabilis 40S ribosomal protein S11 mRNA, complete cds	5e-43	94.26	122	KOG1728	40S ribosomal protein S11	Translation, ribosomal structure and biogenesis	2e-08		F:GO:0003735; C:GO:0005840; P:GO:0006412	F:structural constituent of ribosome; C:ribosome; P:translation			No ORF predicted
TRINITY_DN10065_c0_g1_i1	2285	427793519	Putative amino acid transporter partial_[Rhipicephalus pulchellus]	0	98.94	568	gi|391337048|ref|XP_003742886.1|	PREDICTED: Y+L amino acid transporter 2-like [Metaseiulus occidentalis]	0	67.83	516	tr|L7MDB2|L7MDB2_9ACAR	Putative amino acid transporter (Fragment) OS=Rhipicephalus pulchellus PE=2 SV=1	0	98.94	568	sp|Q8BGK6|YLAT2_MOUSE	Y+L amino acid transporter 2 OS=Mus musculus GN=Slc7a6 PE=1 SV=1	2e-132	52.6	500	gi|427793519|gb|JAA62211.1|	Putative amino acid transporter, partial [Rhipicephalus pulchellus]	0	98.94	568	ISCW007102-PA	Y+LAT1B, putative|protein_coding|DS810766:333:25297:1|gene:ISCW007102	1e-77	49.13	287						KOG1287	Amino acid transporters	Amino acid transport and metabolism	0		F:GO:0022857; C:GO:0005575	F:transmembrane transporter activity; C:cellular_component		IPR002293 (PFAM); IPR002293 (PIRSF); IPR002293 (PANTHER); PTHR11785:SF145 (PANTHER); NON_CYTOPLASMIC_DOMAIN (PHOBIUS); TRANSMEMBRANE (PHOBIUS); CYTOPLASMIC_DOMAIN (PHOBIUS); TRANSMEMBRANE (PHOBIUS); CYTOPLASMIC_DOMAIN (PHOBIUS); CYTOPLASMIC_DOMAIN (PHOBIUS); TRANSMEMBRANE (PHOBIUS); CYTOPLASMIC_DOMAIN (PHOBIUS); NON_CYTOPLASMIC_DOMAIN (PHOBIUS); TRANSMEMBRANE (PHOBIUS); TRANSMEMBRANE (PHOBIUS); C…	ORF predicted	Rzam_Mc204
TRINITY_DN10069_c0_g1_i1	2991	1001587854	er golgi vesicle tethering protein partial_[Rhipicephalus appendiculatus]	0	99.67	906	gi|926625838|ref|XP_013778433.1|	PREDICTED: general vesicular transport factor p115-like isoform X1 [Limulus polyphemus]	0	66.29	896	tr|A0A131Z9E2|A0A131Z9E2_RHIAP	Er golgi vesicle tethering protein (Fragment) OS=Rhipicephalus appendiculatus PE=4 SV=1	0	99.67	906	sp|Q9Z1Z0|USO1_MOUSE	General vesicular transport factor p115 OS=Mus musculus GN=Uso1 PE=1 SV=2	0	58.76	759	gi|1001587854|gb|JAP87969.1|	er golgi vesicle tethering protein, partial [Rhipicephalus appendiculatus]	0	99.67	906	ISCW016976-PA	vesicle docking protein P115, putative|protein_coding|DS654645:54477:74158:-1|gene:ISCW016976	0	71.56	770	gi|241114857|ref|XM_002400431.1|	Ixodes scapularis vesicle docking protein P115, putative, mRNA	0	79.28	1588	KOG0946	ER-Golgi vesicle-tethering protein p115	Intracellular trafficking, secretion, and vesicular transport	0		P:GO:0061024; P:GO:0016192; F:GO:0008565; C:GO:0005794; C:GO:0005783; C:GO:0016023	P:membrane organization; P:vesicle-mediated transport; F:protein transporter activity; C:Golgi apparatus; C:endoplasmic reticulum; C:cytoplasmic, membrane-bounded vesicle		Coil (COILS); Coil (COILS); Coil (COILS); IPR006955 (PFAM); IPR011989 (G3DSA:1.25.10.GENE3D); IPR006953 (PFAM); IPR024095 (PANTHER); CYTOPLASMIC_DOMAIN (PHOBIUS); TRANSMEMBRANE (PHOBIUS); NON_CYTOPLASMIC_DOMAIN (PHOBIUS); IPR016024 (SUPERFAMILY); IPR016024 (SUPERFAMILY)	ORF predicted	Rzam_Mc205
TRINITY_DN10069_c0_g2_i1	3006	1001587854	er golgi vesicle tethering protein partial_[Rhipicephalus appendiculatus]	0	99.12	911	gi|926625838|ref|XP_013778433.1|	PREDICTED: general vesicular transport factor p115-like isoform X1 [Limulus polyphemus]	0	66.41	893	tr|A0A131Z9E2|A0A131Z9E2_RHIAP	Er golgi vesicle tethering protein (Fragment) OS=Rhipicephalus appendiculatus PE=4 SV=1	0	99.12	911	sp|Q9Z1Z0|USO1_MOUSE	General vesicular transport factor p115 OS=Mus musculus GN=Uso1 PE=1 SV=2	0	58.76	759	gi|1001587854|gb|JAP87969.1|	er golgi vesicle tethering protein, partial [Rhipicephalus appendiculatus]	0	99.12	911	ISCW016976-PA	vesicle docking protein P115, putative|protein_coding|DS654645:54477:74158:-1|gene:ISCW016976	0	71.52	769	gi|241114857|ref|XM_002400431.1|	Ixodes scapularis vesicle docking protein P115, putative, mRNA	0	79.28	1588	KOG0946	ER-Golgi vesicle-tethering protein p115	Intracellular trafficking, secretion, and vesicular transport	0		P:GO:0061024; P:GO:0016192; F:GO:0008565; C:GO:0005794; C:GO:0005783; C:GO:0016023	P:membrane organization; P:vesicle-mediated transport; F:protein transporter activity; C:Golgi apparatus; C:endoplasmic reticulum; C:cytoplasmic, membrane-bounded vesicle		Coil (COILS); Coil (COILS); Coil (COILS); IPR006955 (PFAM); IPR006953 (PFAM); IPR011989 (G3DSA:1.25.10.GENE3D); IPR024095 (PANTHER); CYTOPLASMIC_DOMAIN (PHOBIUS); NON_CYTOPLASMIC_DOMAIN (PHOBIUS); TRANSMEMBRANE (PHOBIUS); IPR016024 (SUPERFAMILY)	ORF predicted	Rzam_Mc206
TRINITY_DN10072_c0_g1_i1	640	49546076	EST Rapp_[Rhipicephalus appendiculatus]	2e-06	51.11	45																										gi|157704077|gb|EU018131.1|	Rhipicephalus appendiculatus isolate RAHD_87 Ruka SINE elements	5e-20	72.97	381										No ORF predicted
TRINITY_DN10079_c0_g1_i1	4368	1001574765	CCAAT/enhancer binding protein (C/EBP) gamma_[Rhipicephalus appendiculatus]	3e-79	100	148	gi|215500539|gb|EEC10033.1|	ccaat/enhancer binding protein gamma, putative, partial [Ixodes scapularis]	7e-36	89.02	82	tr|A0A131YR57|A0A131YR57_RHIAP	CCAAT/enhancer binding protein (C/EBP), gamma OS=Rhipicephalus appendiculatus PE=4 SV=1	1e-76	100	148	sp|P53568|CEBPG_MOUSE	CCAAT/enhancer-binding protein gamma OS=Mus musculus GN=Cebpg PE=1 SV=1	5e-20	68.12	69	gi|1001574765|gb|JAP81427.1|	CCAAT/enhancer binding protein (C/EBP), gamma [Rhipicephalus appendiculatus]	3e-78	100	148	ISCW019432-PA	ccaat/enhancer binding protein gamma, putative|protein_coding|DS788896:110728:111135:1|gene:ISCW019432	1e-39	89.02	82						KOG3119	Basic region leucine zipper transcription factor	Transcription	8e-16		F:GO:0003677; P:GO:0042592; P:GO:0048856; F:GO:0001071; P:GO:0030154; F:GO:0008134; P:GO:0009058; P:GO:0006259; P:GO:0002376; P:GO:0006950; C:GO:0005654	F:DNA binding; P:homeostatic process; P:anatomical structure development; F:nucleic acid binding transcription factor activity; P:cell differentiation; F:transcription factor binding; P:biosynthetic process; P:DNA metabolic process; P:immune system process; P:response to stress; C:nucleoplasm		Coil (COILS); IPR004827 (SMART); IPR004827 (PFAM); G3DSA:1.20.5.170 (GENE3D); IPR031106 (PANTHER); IPR004827 (PROSITE_PROFILES); SSF57959 (SUPERFAMILY)	ORF predicted	Rzam_Mc207
TRINITY_DN10085_c0_g2_i1	228	1001573609	TIL domain containing protein_[Rhipicephalus appendiculatus]	1e-24	95.65	46						tr|A0A131YNL8|A0A131YNL8_RHIAP	TIL domain containing protein OS=Rhipicephalus appendiculatus PE=4 SV=1	4e-22	95.65	46						gi|1001573609|gb|JAP80849.1|	TIL domain containing protein [Rhipicephalus appendiculatus]	1e-23	95.65	46	ISCW024550-PA	membrane-associated protein, putative|protein_coding|DS839904:280:480:1|gene:ISCW024550	2e-07	46.15	39														G3DSA:2.10.25.10 (GENE3D); IPR002919 (PFAM); IPR002919 (SUPERFAMILY)	No ORF predicted
TRINITY_DN10087_c0_g1_i1	482																															gi|295857242|gb|HM193855.1|	Rhipicephalus microplus strain Deutsch clone boom1_14607, complete sequence	3e-16	84.11	107										No ORF predicted
TRINITY_DN10089_c0_g1_i1	278	222413663	TPA Bmic_[Rhipicephalus microplus]	4e-35	93.55	62	gi|319738729|gb|ADV59555.1|	glutathione S-transferase zeta [Paracyclopina nana]	9e-17	58.06	62	tr|A0A131Z508|A0A131Z508_RHIAP	Maleylacetoacetate isomerase OS=Rhipicephalus appendiculatus PE=3 SV=1	1e-25	82.26	62	sp|P57113|MAAI_RAT	Maleylacetoacetate isomerase OS=Rattus norvegicus GN=Gstz1 PE=1 SV=2	2e-15	51.56	64	gi|1001584032|gb|JAP86058.1|	maleylacetoacetate isomerase [Rhipicephalus appendiculatus]	3e-27	82.26	62	ISCW023198-PA	glutathione S-transferase, putative|protein_coding|DS971485:238813:246084:1|gene:ISCW023198	7e-14	48.33	60						KOG0868	Glutathione S-transferase	Posttranslational modification, protein turnover, chaperones	4e-21		P:GO:0006790; F:GO:0016491; P:GO:0009056; C:GO:0005739; P:GO:0006520; P:GO:0034641; F:GO:0016765; F:GO:0016853	P:sulfur compound metabolic process; F:oxidoreductase activity; P:catabolic process; C:mitochondrion; P:cellular amino acid metabolic process; P:cellular nitrogen compound metabolic process; F:transferase activity, transferring alkyl or aryl (other than methyl) groups; F:isomerase activity	EC:2.5.1.18; EC:5.2.1.2; EC:1.11.1.9; EC:1.11.1.7	IPR004045 (PFAM); IPR012336 (G3DSA:3.40.30.GENE3D); PTHR11260 (PANTHER); PTHR11260:SF208 (PANTHER); SIGNAL_PEPTIDE_C_REGION (PHOBIUS); NON_CYTOPLASMIC_DOMAIN (PHOBIUS); SIGNAL_PEPTIDE_H_REGION (PHOBIUS); SIGNAL_PEPTIDE_N_REGION (PHOBIUS); SIGNAL_PEPTIDE (PHOBIUS); IPR004045 (PROSITE_PROFILES); IPR012336 (SUPERFAMILY)	ORF predicted	Rzam_Mc208
TRINITY_DN10095_c0_g2_i1	943	604795728	putative transcription factor mbf1_[Amblyomma cajennense]	1e-70	95.05	101	gi|325303658|tpg|DAA34342.1|	TPA_inf: transcription factor MBF1 [Amblyomma variegatum]	5e-61	84.62	117	tr|A0A023FHS6|A0A023FHS6_9ACAR	Putative transcription factor mbf1 OS=Amblyomma cajennense PE=2 SV=1	3e-68	95.05	101	sp|Q6GPQ6|EDF1_XENLA	Endothelial differentiation-related factor 1 homolog OS=Xenopus laevis GN=edf1 PE=2 SV=1	2e-45	66.67	114	gi|604795728|gb|JAC20308.1|	putative transcription factor mbf1 [Amblyomma cajennense]	1e-69	95.05	101	ISCW022655-PA	transcription factor Mbf1, putative|protein_coding|DS923918:92842:99559:1|gene:ISCW022655	1e-60	79.49	117	gi|325303657|tpg|BK007370.1|	TPA_inf: Amblyomma variegatum transcription factor MBF1 mRNA, partial cds	1e-141	88.84	421	KOG3398	Transcription factor MBF1	Transcription	2e-46	K03627	F:GO:0003677; F:GO:0003723; C:GO:0005737; F:GO:0000988; C:GO:0043234; P:GO:0034641; P:GO:0009058; C:GO:0005730; C:GO:0005576; C:GO:0005654	F:DNA binding; F:RNA binding; C:cytoplasm; F:transcription factor activity, protein binding; C:protein complex; P:cellular nitrogen compound metabolic process; P:biosynthetic process; C:nucleolus; C:extracellular region; C:nucleoplasm		IPR001387 (SMART); IPR001387 (PFAM); IPR010982 (G3DSA:1.10.260.GENE3D); PTHR10245 (PANTHER); IPR001387 (PROSITE_PROFILES); IPR010982 (SUPERFAMILY)	No ORF predicted
TRINITY_DN10099_c0_g1_i1	875	1001577483	adenylate kinase_[Rhipicephalus appendiculatus]	2e-121	98.84	173	gi|241087416|ref|XP_002409189.1|	adenylate kinase isoenzyme, putative [Ixodes scapularis]	7e-78	70.52	173	tr|A0A131YX82|A0A131YX82_RHIAP	Adenylate kinase OS=Rhipicephalus appendiculatus PE=3 SV=1	8e-119	98.84	173	sp|Q9R0Y5|KAD1_MOUSE	Adenylate kinase isoenzyme 1 OS=Mus musculus GN=Ak1 PE=1 SV=1	6e-59	52.05	171	gi|1001577483|gb|JAP82786.1|	adenylate kinase [Rhipicephalus appendiculatus]	2e-120	98.84	173	ISCW000200-PA	adenylate kinase isoenzyme, putative|protein_coding|DS647752:61086:71077:1|gene:ISCW000200	1e-81	70.52	173	gi|1012226536|ref|XM_016163791.1|	PREDICTED: Rousettus aegyptiacus adenylate kinase 1 (AK1), transcript variant X4, mRNA	9e-09	89.47	57	KOG3079	Uridylate kinase/adenylate kinase	Nucleotide transport and metabolism	3e-64	K00939	P:GO:0044281; F:GO:0043167; C:GO:0005929; C:GO:0005829; P:GO:0009058; P:GO:0034641; C:GO:0005576; P:GO:0006810; F:GO:0016301; C:GO:0005886; P:GO:0007049	P:small molecule metabolic process; F:ion binding; C:cilium; C:cytosol; P:biosynthetic process; P:cellular nitrogen compound metabolic process; C:extracellular region; P:transport; F:kinase activity; C:plasma membrane; P:cell cycle	EC:2.7.4.3; EC:2.7.4.6	IPR000850 (PRINTS); PF00406 (PFAM); IPR027417 (G3DSA:3.40.50.GENE3D); IPR000850 (PANTHER); IPR000850 (PROSITE_PATTERNS); IPR000850 (HAMAP); IPR027417 (SUPERFAMILY)	ORF predicted	Rzam_Mc209
TRINITY_DN1010_c0_g2_i1	1460	T13503_TC6215	TPA Rapp_[Rhipicephalus appendiculatus]	0	99.45	366	gi|675376785|gb|KFM69687.1|	Erlin-2-B, partial [Stegodyphus mimosarum]	2e-175	80.2	293	tr|A0A131Z3J0|A0A131Z3J0_RHIAP	Erlin-2-B OS=Rhipicephalus appendiculatus PE=4 SV=1	0	99.18	366	sp|Q28J34|ERLN2_XENTR	Erlin-2 OS=Xenopus tropicalis GN=erlin2 PE=2 SV=1	7e-165	70.57	316	gi|1001583670|gb|JAP85877.1|	Erlin-2-B [Rhipicephalus appendiculatus]	0	99.18	366	ISCW007338-PA	Erlin-2, putative|protein_coding|DS798075:2778:23849:1|gene:ISCW007338	1e-127	93.72	191	gi|926614866|ref|XM_013917039.1|	PREDICTED: Limulus polyphemus erlin-1-like (LOC106457602), mRNA	5e-88	75.35	710	KOG2962	Prohibitin-related membrane protease subunits	General function prediction only	0		P:GO:0044281; C:GO:0005737; P:GO:0009056; P:GO:0007165; P:GO:0006629; C:GO:0005783; F:GO:0008289; P:GO:0034641; P:GO:0009058; P:GO:0006950; F:GO:0019899	P:small molecule metabolic process; C:cytoplasm; P:catabolic process; P:signal transduction; P:lipid metabolic process; C:endoplasmic reticulum; F:lipid binding; P:cellular nitrogen compound metabolic process; P:biosynthetic process; P:response to stress; F:enzyme binding		IPR001107 (SMART); IPR001107 (PFAM); IPR033294 (PANTHER); SIGNAL_PEPTIDE_H_REGION (PHOBIUS); SIGNAL_PEPTIDE (PHOBIUS); SIGNAL_PEPTIDE_N_REGION (PHOBIUS); SIGNAL_PEPTIDE_C_REGION (PHOBIUS); NON_CYTOPLASMIC_DOMAIN (PHOBIUS); SignalP-noTM (SIGNALP_EUK); IPR001107 (SUPERFAMILY)	ORF predicted	Rzam_Mc210
TRINITY_DN1010_c0_g3_i1	1389	1001566763	Erlin-2-B_[Rhipicephalus appendiculatus]	0	99.16	357	gi|675376785|gb|KFM69687.1|	Erlin-2-B, partial [Stegodyphus mimosarum]	1e-175	80.2	293	tr|A0A131YH53|A0A131YH53_RHIAP	Erlin-2-B OS=Rhipicephalus appendiculatus PE=4 SV=1	0	99.16	357	sp|Q28J34|ERLN2_XENTR	Erlin-2 OS=Xenopus tropicalis GN=erlin2 PE=2 SV=1	6e-165	70.57	316	gi|1001566763|gb|JAP77426.1|	Erlin-2-B [Rhipicephalus appendiculatus]	0	99.16	357	ISCW007338-PA	Erlin-2, putative|protein_coding|DS798075:2778:23849:1|gene:ISCW007338	8e-128	93.72	191	gi|926614866|ref|XM_013917039.1|	PREDICTED: Limulus polyphemus erlin-1-like (LOC106457602), mRNA	5e-88	75.35	710	KOG2962	Prohibitin-related membrane protease subunits	General function prediction only	0		P:GO:0044281; C:GO:0005737; P:GO:0009056; P:GO:0007165; P:GO:0006629; C:GO:0005783; F:GO:0008289; P:GO:0034641; P:GO:0009058; P:GO:0006950; F:GO:0019899	P:small molecule metabolic process; C:cytoplasm; P:catabolic process; P:signal transduction; P:lipid metabolic process; C:endoplasmic reticulum; F:lipid binding; P:cellular nitrogen compound metabolic process; P:biosynthetic process; P:response to stress; F:enzyme binding		IPR001107 (SMART); IPR001107 (PFAM); IPR033294 (PANTHER); SIGNAL_PEPTIDE_H_REGION (PHOBIUS); SIGNAL_PEPTIDE (PHOBIUS); SIGNAL_PEPTIDE_C_REGION (PHOBIUS); NON_CYTOPLASMIC_DOMAIN (PHOBIUS); SIGNAL_PEPTIDE_N_REGION (PHOBIUS); SignalP-noTM (SIGNALP_EUK); IPR001107 (SUPERFAMILY)	ORF predicted	Rzam_Mc211
TRINITY_DN1010_c0_g4_i1	1291	1001566763	Erlin-2-B_[Rhipicephalus appendiculatus]	0	99.53	213	gi|675376785|gb|KFM69687.1|	Erlin-2-B, partial [Stegodyphus mimosarum]	4e-135	87.94	199	tr|A0A131YH53|A0A131YH53_RHIAP	Erlin-2-B OS=Rhipicephalus appendiculatus PE=4 SV=1	0	99.53	213	sp|Q28J34|ERLN2_XENTR	Erlin-2 OS=Xenopus tropicalis GN=erlin2 PE=2 SV=1	7e-128	80.2	202	gi|1001566763|gb|JAP77426.1|	Erlin-2-B [Rhipicephalus appendiculatus]	0	99.53	213	ISCW007338-PA	Erlin-2, putative|protein_coding|DS798075:2778:23849:1|gene:ISCW007338	2e-98	95.42	131	gi|926614866|ref|XM_013917039.1|	PREDICTED: Limulus polyphemus erlin-1-like (LOC106457602), mRNA	4e-88	75.39	711	KOG2962	Prohibitin-related membrane protease subunits	General function prediction only	2e-135		P:GO:0044281; C:GO:0005737; P:GO:0009056; P:GO:0007165; P:GO:0006629; C:GO:0005783; F:GO:0008289; P:GO:0034641; P:GO:0009058; P:GO:0006950; F:GO:0019899	P:small molecule metabolic process; C:cytoplasm; P:catabolic process; P:signal transduction; P:lipid metabolic process; C:endoplasmic reticulum; F:lipid binding; P:cellular nitrogen compound metabolic process; P:biosynthetic process; P:response to stress; F:enzyme binding		IPR001107 (SMART); IPR001107 (PFAM); IPR033294 (PANTHER); SIGNAL_PEPTIDE_H_REGION (PHOBIUS); SIGNAL_PEPTIDE (PHOBIUS); NON_CYTOPLASMIC_DOMAIN (PHOBIUS); SIGNAL_PEPTIDE_C_REGION (PHOBIUS); SIGNAL_PEPTIDE_N_REGION (PHOBIUS); SignalP-noTM (SIGNALP_EUK); IPR001107 (SUPERFAMILY); TMhelix (TMHMM)	ORF predicted	Rzam_Mc212
TRINITY_DN10105_c0_g1_i1	563	1001584760	8.9 kDa family member_[Rhipicephalus appendiculatus]	4e-46	78.69	61						tr|A0A131Z6J5|A0A131Z6J5_RHIAP	8.9 kDa family member OS=Rhipicephalus appendiculatus PE=4 SV=1	7e-44	78.69	61						gi|1001584760|gb|JAP86422.1|	8.9 kDa family member [Rhipicephalus appendiculatus]	3e-45	78.69	61																			TMhelix (TMHMM)	ORF predicted	Rzam_Mc213
TRINITY_DN10111_c0_g1_i1	1298	427796497	Putative transporter partial_[Rhipicephalus pulchellus]	0	90.65	310	gi|241156638|ref|XP_002407832.1|	Sec14 cytosolic factor, putative [Ixodes scapularis]	3e-50	35.82	282	tr|L7MI98|L7MI98_9ACAR	Putative transporter (Fragment) OS=Rhipicephalus pulchellus PE=2 SV=1	0	90.65	310	sp|Q9BTX7|TTPAL_HUMAN	Alpha-tocopherol transfer protein-like OS=Homo sapiens GN=TTPAL PE=1 SV=2	2e-27	30.16	252	gi|427796497|gb|JAA63700.1|	Putative transporter, partial [Rhipicephalus pulchellus]	0	90.65	310	ISCW002500-PA	Sec14 cytosolic factor, putative|protein_coding|DS675086:41945:65409:1|gene:ISCW002500	6e-54	35.82	282						KOG1471	Phosphatidylinositol transfer protein SEC14 and related proteins	Lipid transport and metabolism	9e-33		P:GO:0006810; C:GO:0005622; F:GO:0003674	P:transport; C:intracellular; F:molecular_function		IPR001071 (PRINTS); IPR001251 (SMART); IPR011074 (SMART); IPR001251 (PFAM); IPR001251 (G3DSA:3.40.525.GENE3D); PTHR10174 (PANTHER); PTHR10174:SF139 (PANTHER); IPR001251 (PROSITE_PROFILES); IPR001251 (SUPERFAMILY); IPR011074 (SUPERFAMILY)	ORF predicted	Rzam_Mc214
TRINITY_DN10114_c0_g1_i1	826	427777399	Putative group i salivary lipocalin_[Rhipicephalus pulchellus]	4e-79	63.33	180	gi|68051217|dbj|BAE02551.1|	hypothetical protein [Haemaphysalis longicornis]	1e-14	29.31	174	tr|L7LQC6|L7LQC6_9ACAR	Putative group i salivary lipocalin OS=Rhipicephalus pulchellus PE=2 SV=1	2e-76	63.33	180						gi|427777399|gb|JAA54151.1|	Putative group i salivary lipocalin [Rhipicephalus pulchellus]	4e-78	63.33	180																P:GO:0044403; F:GO:0003674	P:symbiosis, encompassing mutualism through parasitism; F:molecular_function		IPR002970 (PFAM); IPR012674 (G3DSA:2.40.128.GENE3D); SIGNAL_PEPTIDE_N_REGION (PHOBIUS); SIGNAL_PEPTIDE_H_REGION (PHOBIUS); SIGNAL_PEPTIDE (PHOBIUS); SIGNAL_PEPTIDE_C_REGION (PHOBIUS); NON_CYTOPLASMIC_DOMAIN (PHOBIUS); SignalP-noTM (SIGNALP_EUK); IPR011038 (SUPERFAMILY)	ORF predicted	Rzam_Mc215
TRINITY_DN10114_c0_g2_i1	674	427777175	Putative group i salivary lipocalin_[Rhipicephalus pulchellus]	2e-35	58.59	99	gi|68051217|dbj|BAE02551.1|	hypothetical protein [Haemaphysalis longicornis]	4e-06	32.88	73	tr|L7LTA2|L7LTA2_9ACAR	Putative group i salivary lipocalin OS=Rhipicephalus pulchellus PE=2 SV=1	8e-33	58.59	99						gi|427777175|gb|JAA54039.1|	Putative group i salivary lipocalin [Rhipicephalus pulchellus]	2e-34	58.59	99																P:GO:0044403; F:GO:0003674	P:symbiosis, encompassing mutualism through parasitism; F:molecular_function		IPR002970 (PFAM); IPR012674 (G3DSA:2.40.128.GENE3D); IPR011038 (SUPERFAMILY)	ORF predicted - 100% redundant and removed
TRINITY_DN10116_c0_g1_i1	825	1001568107	Lipocalin_[Rhipicephalus appendiculatus]	4e-82	54.42	226	gi|68051217|dbj|BAE02551.1|	hypothetical protein [Haemaphysalis longicornis]	5e-07	24.74	190	tr|A0A131YHS8|A0A131YHS8_RHIAP	Lipocalin OS=Rhipicephalus appendiculatus PE=4 SV=1	1e-79	54.42	226						gi|1001568107|gb|JAP78098.1|	Lipocalin [Rhipicephalus appendiculatus]	4e-81	54.42	226																			SIGNAL_PEPTIDE (PHOBIUS); SIGNAL_PEPTIDE_C_REGION (PHOBIUS); NON_CYTOPLASMIC_DOMAIN (PHOBIUS); SIGNAL_PEPTIDE_N_REGION (PHOBIUS); SIGNAL_PEPTIDE_H_REGION (PHOBIUS); IPR011038 (SUPERFAMILY); TMhelix (TMHMM)	ORF predicted	Rzam_Mc216
TRINITY_DN10119_c0_g1_i1	3957	1001585918	hypothetical protein partial_[Rhipicephalus appendiculatus]	0	93.04	1034						tr|A0A131Z9V9|A0A131Z9V9_RHIAP	Uncharacterized protein (Fragment) OS=Rhipicephalus appendiculatus PE=4 SV=1	0	93.04	1034						gi|1001585918|gb|JAP87001.1|	hypothetical protein, partial [Rhipicephalus appendiculatus]	0	93.04	1034	ISCW013871-PA	hypothetical protein|protein_coding|DS968760:9390:23946:1|gene:ISCW013871	6e-08	58.97	39											C:GO:0005575	C:cellular_component		Coil (COILS); IPR015216 (PFAM)	ORF predicted	Rzam_Mc217
TRINITY_DN10126_c0_g1_i1	1469	1001566747	hypothetical protein_[Rhipicephalus appendiculatus]	4e-37	76.79	56						tr|A0A131YFV9|A0A131YFV9_RHIAP	Uncharacterized protein OS=Rhipicephalus appendiculatus PE=4 SV=1	1e-34	76.79	56						gi|1001566747|gb|JAP77418.1|	hypothetical protein [Rhipicephalus appendiculatus]	4e-36	76.79	56						gi|157704077|gb|EU018131.1|	Rhipicephalus appendiculatus isolate RAHD_87 Ruka SINE elements	9e-31	81.62	185										ORF predicted	Rzam_Mc218
TRINITY_DN10129_c0_g1_i1	1083	1001568001	28 kDa Metastriate family member_[Rhipicephalus appendiculatus]	8e-82	49.81	261						tr|A0A131YHM7|A0A131YHM7_RHIAP	28 kDa Metastriate family member OS=Rhipicephalus appendiculatus PE=4 SV=1	3e-79	49.81	261						gi|1001568001|gb|JAP78045.1|	28 kDa Metastriate family member [Rhipicephalus appendiculatus]	8e-81	49.81	261																F:GO:0008233	F:peptidase activity		IPR024079 (G3DSA:3.40.390.GENE3D); SIGNAL_PEPTIDE_H_REGION (PHOBIUS); NON_CYTOPLASMIC_DOMAIN (PHOBIUS); SIGNAL_PEPTIDE_N_REGION (PHOBIUS); SIGNAL_PEPTIDE (PHOBIUS); SIGNAL_PEPTIDE_C_REGION (PHOBIUS)	ORF predicted	Rzam_Mc219
TRINITY_DN10129_c0_g2_i1	946	1001568001	28 kDa Metastriate family member_[Rhipicephalus appendiculatus]	2e-30	51.46	103						tr|A0A131YHM7|A0A131YHM7_RHIAP	28 kDa Metastriate family member OS=Rhipicephalus appendiculatus PE=4 SV=1	6e-28	51.46	103						gi|1001568001|gb|JAP78045.1|	28 kDa Metastriate family member [Rhipicephalus appendiculatus]	2e-29	51.46	103																			SIGNAL_PEPTIDE_H_REGION (PHOBIUS); SIGNAL_PEPTIDE (PHOBIUS); NON_CYTOPLASMIC_DOMAIN (PHOBIUS); SIGNAL_PEPTIDE_N_REGION (PHOBIUS); SIGNAL_PEPTIDE_C_REGION (PHOBIUS)	ORF predicted	Rzam_Mc220
TRINITY_DN10131_c0_g1_i1	381	1001567247	hypothetical protein_[Rhipicephalus appendiculatus]	2e-44	93.75	80						tr|A0A131YGJ9|A0A131YGJ9_RHIAP	Uncharacterized protein OS=Rhipicephalus appendiculatus PE=4 SV=1	7e-42	93.75	80						gi|1001567247|gb|JAP77668.1|	hypothetical protein [Rhipicephalus appendiculatus]	2e-43	93.75	80																			NON_CYTOPLASMIC_DOMAIN (PHOBIUS); SIGNAL_PEPTIDE_N_REGION (PHOBIUS); SIGNAL_PEPTIDE_H_REGION (PHOBIUS); SIGNAL_PEPTIDE (PHOBIUS); SIGNAL_PEPTIDE_C_REGION (PHOBIUS); SignalP-noTM (SIGNALP_EUK); TMhelix (TMHMM)	No ORF predicted
TRINITY_DN1014_c0_g1_i1	289	1001573571	TIL domain containing protein_[Rhipicephalus appendiculatus]	2e-32	80	70						tr|A0A131YQS8|A0A131YQS8_RHIAP	TIL domain containing protein OS=Rhipicephalus appendiculatus PE=4 SV=1	8e-30	80	70						gi|1001573571|gb|JAP80830.1|	TIL domain containing protein [Rhipicephalus appendiculatus]	2e-31	80	70																			SIGNAL_PEPTIDE (PHOBIUS); SIGNAL_PEPTIDE_N_REGION (PHOBIUS); SIGNAL_PEPTIDE_C_REGION (PHOBIUS); SIGNAL_PEPTIDE_H_REGION (PHOBIUS); NON_CYTOPLASMIC_DOMAIN (PHOBIUS); SignalP-noTM (SIGNALP_EUK); TMhelix (TMHMM)	No ORF predicted
TRINITY_DN1014_c0_g2_i1	465	427790831	Putative similar to chymotrypsin elastase inhibitor ixodidin_[Rhipicephalus pulchellus]	5e-32	59.8	102	gi|315507111|gb|ADU33191.1|	cysteine-rich antimicrobial peptide [Rhipicephalus haemaphysaloides]	9e-27	55.88	102	tr|L7MAF7|L7MAF7_9ACAR	Putative similar to chymotrypsin-elastase inhibitor ixodidin OS=Rhipicephalus pulchellus PE=2 SV=1	2e-29	59.8	102						gi|427790831|gb|JAA60867.1|	Putative similar to chymotrypsin-elastase inhibitor ixodidin [Rhipicephalus pulchellus]	5e-31	59.8	102	ISCW013571-PA	conserved hypothetical protein|protein_coding|DS940349:8746:35432:-1|gene:ISCW013571	2e-07	43.55	62														IPR002919 (PFAM); G3DSA:2.10.25.10 (GENE3D); SIGNAL_PEPTIDE (PHOBIUS); SIGNAL_PEPTIDE_C_REGION (PHOBIUS); SIGNAL_PEPTIDE_N_REGION (PHOBIUS); SIGNAL_PEPTIDE_H_REGION (PHOBIUS); NON_CYTOPLASMIC_DOMAIN (PHOBIUS); SignalP-noTM (SIGNALP_EUK); IPR002919 (SUPERFAMILY); TMhelix (TMHMM)	ORF predicted	Rzam_Mc221
TRINITY_DN10144_c0_g1_i1	401						gi|908483114|ref|XP_013092672.1|	PREDICTED: GATA zinc finger domain-containing protein 7-like, partial [Biomphalaria glabrata]	2e-08	53.09	81	tr|A0A0L0FU85|A0A0L0FU85_9EUKA	Uncharacterized protein OS=Sphaeroforma arctica JP610 GN=SARC_07229 PE=4 SV=1	3e-08	59.49	79																														ORF predicted	Rzam_Mc222
TRINITY_DN10146_c0_g2_i1	452	759084272	putative 60s ribosomal protein l38_[Amblyomma americanum]	8e-42	100	71	gi|241152170|ref|XP_002406841.1|	ribosomal protein L38, putative [Ixodes scapularis]	4e-39	100	71	tr|B7PAG6|B7PAG6_IXOSC	Ribosomal protein L38, putative OS=Ixodes scapularis GN=IscW_ISCW001867 PE=3 SV=1	3e-39	100	71	sp|Q4PMD1|RL38_IXOSC	60S ribosomal protein L38 OS=Ixodes scapularis GN=RpL38 PE=3 SV=1	3e-41	100	71	gi|604819694|gb|JAC32186.1|	putative 60s ribosomal protein l38 [Amblyomma triste]	8e-41	100	71	ISCW001867-PA	ribosomal protein L38, putative|protein_coding|DS671188:479081:484972:1|gene:ISCW001867	8e-43	100	71	gi|194246086|gb|EU551638.1|	Dermacentor variabilis isolate DvM 129 ribosomal protein L38 mRNA, complete cds	4e-99	94.94	237	KOG3499	60S ribosomal protein L38	Translation, ribosomal structure and biogenesis	2e-40	K02923	P:GO:0009790; P:GO:0061024; P:GO:0022618; P:GO:0042254; C:GO:0005840; P:GO:0044403; P:GO:0006412; P:GO:0006605; F:GO:0003723; F:GO:0003735; P:GO:0034655; C:GO:0005829; P:GO:0050877	P:embryo development; P:membrane organization; P:ribonucleoprotein complex assembly; P:ribosome biogenesis; C:ribosome; P:symbiosis, encompassing mutualism through parasitism; P:translation; P:protein targeting; F:RNA binding; F:structural constituent of ribosome; P:nucleobase-containing compound catabolic process; C:cytosol; P:neurological system process		IPR002675 (PFAM); IPR002675 (PANTHER); IPR002675 (PRODOM)	No ORF predicted
TRINITY_DN10151_c0_g2_i1	1862	427796681	hypothetical protein partial_[Rhipicephalus pulchellus]	0	97.6	499	gi|241647148|ref|XP_002409917.1|	zinc finger protein, putative [Ixodes scapularis]	2e-153	65.34	427	tr|L7MIZ0|L7MIZ0_9ACAR	Uncharacterized protein (Fragment) OS=Rhipicephalus pulchellus PE=2 SV=1	0	97.6	499	sp|Q6ZNA1|ZN836_HUMAN	Zinc finger protein 836 OS=Homo sapiens GN=ZNF836 PE=2 SV=2	7e-15	24.19	430	gi|427796681|gb|JAA63792.1|	hypothetical protein, partial [Rhipicephalus pulchellus]	0	97.6	499	ISCW008027-PA	zinc finger protein, putative|protein_coding|DS808492:58048:67003:-1|gene:ISCW008027	4e-157	65.34	427						KOG3608	Zn finger proteins	General function prediction only	2e-10		F:GO:0003674	F:molecular_function			ORF predicted	Rzam_Mc223
TRINITY_DN10154_c0_g1_i1	492	427794293	Hypothetical protein partial_[Rhipicephalus pulchellus]	7e-11	61.7	47						tr|L7MH67|L7MH67_9ACAR	Uncharacterized protein (Fragment) OS=Rhipicephalus pulchellus PE=2 SV=1	2e-08	61.7	47						gi|427794293|gb|JAA62598.1|	Hypothetical protein, partial [Rhipicephalus pulchellus]	6e-10	61.7	47																				No ORF predicted
TRINITY_DN10156_c0_g2_i1	1984	82835030	TPA Bmic_[Rhipicephalus microplus]	4e-19	45	120						tr|L7LW83|L7LW83_9ACAR	Putative tick transposon OS=Rhipicephalus pulchellus PE=2 SV=1	2e-15	40.8	125						gi|427781799|gb|JAA56351.1|	Putative tick transposon [Rhipicephalus pulchellus]	4e-17	40.8	125																				No ORF predicted
TRINITY_DN10160_c0_g1_i1	615	1001573803	Lipocalin_[Rhipicephalus appendiculatus]	1e-49	43.18	176						tr|A0A131YS56|A0A131YS56_RHIAP	Lipocalin OS=Rhipicephalus appendiculatus PE=4 SV=1	4e-47	43.18	176						gi|1001573803|gb|JAP80946.1|	Lipocalin [Rhipicephalus appendiculatus]	1e-48	43.18	176																			SignalP-noTM (SIGNALP_EUK)	ORF predicted	Rzam_Mc224
TRINITY_DN10161_c0_g1_i1	605	427777019	putative salivary lipocalin_[Rhipicephalus pulchellus]	4e-58	47.47	198	gi|219935287|emb|CAJ20738.1|	lipocalin [Ixodes ricinus]	2e-09	26.11	157	tr|L7LPX6|L7LPX6_9ACAR	Putative salivary lipocalin OS=Rhipicephalus pulchellus PE=2 SV=1	1e-55	47.47	198						gi|427777019|gb|JAA53961.1|	putative salivary lipocalin [Rhipicephalus pulchellus]	4e-57	47.47	198																P:GO:0044403; F:GO:0003674	P:symbiosis, encompassing mutualism through parasitism; F:molecular_function		IPR012674 (G3DSA:2.40.128.GENE3D); IPR002970 (PFAM); IPR011038 (SUPERFAMILY)	ORF predicted	Rzam_Mc225
TRINITY_DN10161_c0_g3_i1	721	1001573793	Lipocalin_[Rhipicephalus appendiculatus]	1e-76	58.08	198	gi|114152990|gb|ABI52661.1|	lipocalin [Argas monolakensis]	1e-13	25.6	168	tr|A0A131YSR1|A0A131YSR1_RHIAP	Lipocalin OS=Rhipicephalus appendiculatus PE=4 SV=1	4e-74	58.08	198						gi|1001573793|gb|JAP80941.1|	Lipocalin [Rhipicephalus appendiculatus]	1e-75	58.08	198																P:GO:0044403; F:GO:0003674	P:symbiosis, encompassing mutualism through parasitism; F:molecular_function		IPR002970 (PFAM); IPR012674 (G3DSA:2.40.128.GENE3D); NON_CYTOPLASMIC_DOMAIN (PHOBIUS); SIGNAL_PEPTIDE_H_REGION (PHOBIUS); SIGNAL_PEPTIDE_C_REGION (PHOBIUS); SIGNAL_PEPTIDE (PHOBIUS); SIGNAL_PEPTIDE_N_REGION (PHOBIUS); SignalP-TM (SIGNALP_GRAM_POSITIVE); SignalP-noTM (SIGNALP_EUK); IPR011038 (SUPERFAMILY)	ORF predicted	Rzam_Mc226
TRINITY_DN10162_c0_g1_i1	1626	1001582060	RING finger protein 113A_[Rhipicephalus appendiculatus]	0	97.77	314	gi|241859640|ref|XP_002416239.1|	RING finger motif containing protein [Ixodes scapularis]	4e-143	81.72	268	tr|A0A131Z2P6|A0A131Z2P6_RHIAP	RING finger protein 113A OS=Rhipicephalus appendiculatus PE=4 SV=1	0	97.77	314	sp|O15541|R113A_HUMAN	RING finger protein 113A OS=Homo sapiens GN=RNF113A PE=1 SV=1	1e-119	58.25	309	gi|1001582060|gb|JAP85072.1|	RING finger protein 113A [Rhipicephalus appendiculatus]	0	97.77	314	ISCW023200-PA	RING finger motif containing protein|protein_coding|DS968935:8534:16561:1|gene:ISCW023200	8e-147	81.72	268	gi|677997873|ref|XM_009078753.1|	PREDICTED: Acanthisitta chloris RING finger protein 113A-like (LOC103806079), partial mRNA	3e-36	76.16	323	KOG1813	Predicted E3 ubiquitin ligase	Posttranslational modification, protein turnover, chaperones	1e-104	K13127	C:GO:0005634; F:GO:0043167; P:GO:0006397	C:nucleus; F:ion binding; P:mRNA processing		Coil (COILS); IPR001841 (SMART); IPR000571 (SMART); IPR000571 (PFAM); PF13920 (PFAM); IPR000571 (G3DSA:4.10.1000.GENE3D); IPR013083 (G3DSA:3.30.40.GENE3D); PTHR12930 (PANTHER); IPR017907 (PROSITE_PATTERNS); IPR000571 (PROSITE_PROFILES); IPR001841 (PROSITE_PROFILES); SSF57850 (SUPERFAMILY); IPR000571 (SUPERFAMILY)	ORF predicted	Rzam_Mc227
TRINITY_DN10163_c0_g1_i1	2454	1001575519	20S proteasome subunit alpha 7_[Rhipicephalus appendiculatus]	2e-172	100	253	gi|242001472|ref|XP_002435379.1|	proteasome alpha subunit, putative [Ixodes scapularis]	1e-145	86.96	253	tr|A0A131YRB9|A0A131YRB9_RHIAP	Proteasome subunit alpha type OS=Rhipicephalus appendiculatus PE=3 SV=1	7e-170	100	253	sp|P25788|PSA3_HUMAN	Proteasome subunit alpha type-3 OS=Homo sapiens GN=PSMA3 PE=1 SV=2	3e-111	68.38	253	gi|1001575519|gb|JAP81804.1|	20S proteasome subunit alpha 7 [Rhipicephalus appendiculatus]	2e-171	100	253	ISCW005463-PA	proteasome alpha subunit, putative|protein_coding|DS753779:60881:61642:-1|gene:ISCW005463	2e-149	86.96	253						KOG0184	20S proteasome, regulatory subunit alpha type PSMA3/PRE10	Posttranslational modification, protein turnover, chaperones	6e-125	K02727	C:GO:0005634; C:GO:0005737; P:GO:0009056; C:GO:0043234; F:GO:0008233	C:nucleus; C:cytoplasm; P:catabolic process; C:protein complex; F:peptidase activity	EC:3.4.25	Coil (COILS); IPR000426 (SMART); IPR029055 (G3DSA:3.60.20.GENE3D); IPR000426 (PFAM); IPR001353 (PFAM); PTHR11599:SF10 (PANTHER); PTHR11599 (PANTHER); IPR000426 (PROSITE_PATTERNS); IPR023332 (PROSITE_PROFILES); IPR029055 (SUPERFAMILY)	ORF predicted	Rzam_Mc228
TRINITY_DN10165_c0_g1_i1	3968	1001574879	INO80 complex subunit E_[Rhipicephalus appendiculatus]	4e-136	99.67	301	gi|240974261|ref|XP_002401837.1|	conserved hypothetical protein [Ixodes scapularis]	3e-26	92.19	64	tr|A0A131YQF2|A0A131YQF2_RHIAP	INO80 complex subunit E OS=Rhipicephalus appendiculatus PE=4 SV=1	1e-133	99.67	301	sp|Q6AYH2|IN80E_RAT	INO80 complex subunit E OS=Rattus norvegicus GN=Ino80e PE=2 SV=1	2e-21	83.02	53	gi|1001574879|gb|JAP81484.1|	INO80 complex subunit E [Rhipicephalus appendiculatus]	4e-135	99.67	301	ISCW001443-PA	conserved hypothetical protein|protein_coding|DS620923:349217:350552:-1|gene:ISCW001443	5e-30	92.19	64										K11669	C:GO:0000228; C:GO:0043234; P:GO:0009058; C:GO:0005730; P:GO:0006259; P:GO:0006950	C:nuclear chromosome; C:protein complex; P:biosynthetic process; C:nucleolus; P:DNA metabolic process; P:response to stress		Coil (COILS); IPR026678 (PANTHER)	ORF predicted	Rzam_Mc229
TRINITY_DN10172_c0_g2_i1	223																																													No ORF predicted
TRINITY_DN10185_c0_g1_i1	1250	1001582836	deoxyribonuclease tatdn1_[Rhipicephalus appendiculatus]	0	100	317	gi|1009601934|ref|XP_015929139.1|	PREDICTED: putative deoxyribonuclease TATDN1 [Parasteatoda tepidariorum]	9e-132	62.91	302	tr|A0A131Z3Y5|A0A131Z3Y5_RHIAP	Deoxyribonuclease tatdn1 OS=Rhipicephalus appendiculatus PE=4 SV=1	0	100	317	sp|Q6P1N9|TATD1_HUMAN	Putative deoxyribonuclease TATDN1 OS=Homo sapiens GN=TATDN1 PE=1 SV=2	4e-114	53.49	301	gi|1001582836|gb|JAP85460.1|	deoxyribonuclease tatdn1 [Rhipicephalus appendiculatus]	0	100	317	ISCW010190-PA	conserved hypothetical protein|protein_coding|DS829427:8204:19376:-1|gene:ISCW010190	2e-133	70.71	280						KOG3020	TatD-related DNase	Replication, recombination and repair	5e-93	K03424	F:GO:0004518; P:GO:0034655; P:GO:0006259	F:nuclease activity; P:nucleobase-containing compound catabolic process; P:DNA metabolic process	EC:3.1.30; EC:3.1.21; EC:3.1	IPR001130 (PFAM); IPR001130 (PIRSF); G3DSA:3.20.20.140 (GENE3D); IPR001130 (PANTHER); PTHR10060:SF15 (PANTHER); IPR018228 (PROSITE_PATTERNS); IPR032466 (SUPERFAMILY)	ORF predicted	Rzam_Mc230
TRINITY_DN10188_c0_g2_i1	5054	1001564006	hypothetical protein_[Rhipicephalus appendiculatus]	2e-26	98.91	92						tr|A0A131Y9V7|A0A131Y9V7_RHIAP	Uncharacterized protein OS=Rhipicephalus appendiculatus PE=4 SV=1	8e-24	98.91	92						gi|1001564006|gb|JAP76049.1|	hypothetical protein [Rhipicephalus appendiculatus]	2e-25	98.91	92																				ORF predicted	Rzam_Mc231
TRINITY_DN10189_c0_g1_i1	721																																													No ORF predicted
TRINITY_DN10193_c0_g1_i1	381	998466109	putative ribosomal protein s21_[Hyalomma excavatum]	2e-55	100	83	gi|75029844|sp|Q4PM64.1|RS21_IXOSC	RecName: Full=40S ribosomal protein S21 [Ixodes scapularis]	3e-49	93.98	83	tr|A0A131YDZ1|A0A131YDZ1_RHIAP	40S ribosomal protein S21 OS=Rhipicephalus appendiculatus PE=3 SV=1	8e-53	100	83	sp|Q4PM64|RS21_IXOSC	40S ribosomal protein S21 OS=Ixodes scapularis GN=RpS21 PE=3 SV=1	2e-51	93.98	83	gi|998466109|gb|JAP68101.1|	putative ribosomal protein s21 [Hyalomma excavatum]	2e-54	100	83	ISCW011627-PA	hypothetical protein|protein_coding|DS870355:5220:7668:-1|gene:ISCW011627	1e-12	51.49	101	gi|27608850|emb|BX035569.1|	Single read from an extremity of a full-length cDNA clone made from Anopheles gambiae total adult females. 5-PRIME end of clone FK0AAA6DH08 of strain 6-9 of Anopheles gambiae (African malaria mosquito)	2e-22	86.67	105	KOG3486	40S ribosomal protein S21	Translation, ribosomal structure and biogenesis	1e-44		P:GO:0008283; F:GO:0003735; P:GO:0048856; C:GO:0005829; P:GO:0042254; C:GO:0005840; P:GO:0006412	P:cell proliferation; F:structural constituent of ribosome; P:anatomical structure development; C:cytosol; P:ribosome biogenesis; C:ribosome; P:translation		IPR001931 (PIRSF); IPR001931 (PFAM); IPR001931 (PANTHER); IPR018279 (PROSITE_PATTERNS); IPR001931 (PRODOM)	ORF predicted	Rzam_Mc232
TRINITY_DN10195_c0_g1_i1	350	49542356	EST Rapp_[Rhipicephalus appendiculatus]	4e-11	56.86	51																																								No ORF predicted
TRINITY_DN10197_c0_g1_i1	664	T14122_TC250121954	TPA Bmic_[Rhipicephalus microplus]	6e-74	85.19	162	gi|241729451|ref|XP_002412260.1|	translation initiation factor 2C, putative [Ixodes scapularis]	9e-68	86.42	162	tr|A0A131YZU8|A0A131YZU8_RHIAP	Eukaryotic translation initiation factor 2C OS=Rhipicephalus appendiculatus PE=3 SV=1	5e-69	87.65	162	sp|Q8CJG1|AGO1_MOUSE	Protein argonaute-1 OS=Mus musculus GN=Ago1 PE=1 SV=2	1e-43	66.67	120	gi|1001580060|gb|JAP84072.1|	eukaryotic translation initiation factor 2C [Rhipicephalus appendiculatus]	1e-70	87.65	162	ISCW011768-PA	translation initiation factor 2C, putative|protein_coding|DS879840:9048:17131:-1|gene:ISCW011768	2e-71	86.42	162						KOG1041	Translation initiation factor 2C (eIF-2C) and related proteins	Translation, ribosomal structure and biogenesis	1e-50		F:GO:0008135	F:translation factor activity, RNA binding		IPR003165 (SMART); IPR003165 (PFAM); IPR012337 (G3DSA:3.30.420.GENE3D); PTHR22891 (PANTHER); PTHR22891:SF31 (PANTHER); IPR003165 (PROSITE_PROFILES); IPR012337 (SUPERFAMILY)	ORF predicted	Rzam_Mc233
TRINITY_DN10200_c0_g1_i1	760	260908548	defensin_[Rhipicephalus sanguineus]	4e-35	82.67	75	gi|219687592|dbj|BAH09304.1|	persulcatusin [Ixodes persulcatus]	4e-22	59.46	74	tr|C9W1P6|C9W1P6_RHISA	Defensin OS=Rhipicephalus sanguineus PE=2 SV=1	1e-32	82.67	75	sp|Q86LE4|DEFI_RHIMP	Defensin OS=Rhipicephalus microplus PE=1 SV=2	1e-19	59.15	71	gi|260908548|gb|ACX53993.1|	defensin [Rhipicephalus sanguineus]	4e-34	82.67	75	ISCW005926-PA	scapularisin preproprotein, putative|protein_coding|DS766801:897:4569:-1|gene:ISCW005926	2e-24	56.16	73											C:GO:0005576; P:GO:0006950	C:extracellular region; P:response to stress		IPR001542 (PFAM); IPR003614 (G3DSA:3.30.30.GENE3D); CYTOPLASMIC_DOMAIN (PHOBIUS); NON_CYTOPLASMIC_DOMAIN (PHOBIUS); TRANSMEMBRANE (PHOBIUS); IPR001542 (PROSITE_PROFILES); IPR003614 (SUPERFAMILY); TMhelix (TMHMM)	No ORF predicted
TRINITY_DN10203_c0_g1_i1	524	1001584018	hypothetical protein_[Rhipicephalus appendiculatus]	4e-09	52.83	53						tr|A0A131Z7A7|A0A131Z7A7_RHIAP	Uncharacterized protein OS=Rhipicephalus appendiculatus PE=4 SV=1	1e-06	52.83	53						gi|1001584018|gb|JAP86051.1|	hypothetical protein [Rhipicephalus appendiculatus]	4e-08	52.83	53																			Coil (COILS); SIGNAL_PEPTIDE_C_REGION (PHOBIUS); SIGNAL_PEPTIDE_H_REGION (PHOBIUS); SIGNAL_PEPTIDE (PHOBIUS); SIGNAL_PEPTIDE_N_REGION (PHOBIUS); NON_CYTOPLASMIC_DOMAIN (PHOBIUS); SignalP-noTM (SIGNALP_EUK); SignalP-TM (SIGNALP_GRAM_POSITIVE); TMhelix (TMHMM)	No ORF predicted
TRINITY_DN10205_c0_g1_i1	345	1001573945	8.9 kDa family member_[Rhipicephalus appendiculatus]	8e-57	95.45	88						tr|A0A131YPY0|A0A131YPY0_RHIAP	8.9 kDa family member OS=Rhipicephalus appendiculatus PE=4 SV=1	3e-54	95.45	88						gi|1001573945|gb|JAP81017.1|	8.9 kDa family member [Rhipicephalus appendiculatus]	8e-56	95.45	88																				ORF predicted - 100% redundant and removed
TRINITY_DN10208_c0_g1_i1	367																																													No ORF predicted
TRINITY_DN10215_c0_g1_i1	1593	T13504_TC5980	TPA Rapp_[Rhipicephalus appendiculatus]	0	92.86	476	gi|71726984|gb|AAZ39657.1|	salivary gland metalloprotease [Rhipicephalus microplus]	2e-137	46.89	482	tr|A0A131Z454|A0A131Z454_RHIAP	Reprolysin OS=Rhipicephalus appendiculatus PE=4 SV=1	0	93.07	476	sp|V9ZAY0|VMPA1_TITTR	Venom metalloproteinase antarease-like TtrivMP_A OS=Tityus trivittatus PE=2 SV=1	5e-20	24.17	422	gi|1001582368|gb|JAP85226.1|	Reprolysin [Rhipicephalus appendiculatus]	0	93.07	476	ISCW023638-PA	conserved hypothetical protein|protein_coding|DS969935:380843:407171:-1|gene:ISCW023638	2e-59	29.89	475						KOG3538	Disintegrin metalloproteinases with thrombospondin repeats	Posttranslational modification, protein turnover, chaperones	9e-10		F:GO:0008233	F:peptidase activity	EC:3.4.24	PF13688 (PFAM); IPR024079 (G3DSA:3.40.390.GENE3D); PTHR13723 (PANTHER); PTHR13723:SF178 (PANTHER); SIGNAL_PEPTIDE_H_REGION (PHOBIUS); SIGNAL_PEPTIDE_C_REGION (PHOBIUS); SIGNAL_PEPTIDE (PHOBIUS); SIGNAL_PEPTIDE_N_REGION (PHOBIUS); NON_CYTOPLASMIC_DOMAIN (PHOBIUS); IPR001590 (PROSITE_PROFILES); SignalP-noTM (SIGNALP_EUK); SignalP-noTM (SIGNALP_GRAM_NEGATIVE); SSF55486 (SUPERFAMILY)	ORF predicted	Rzam_Mc234
TRINITY_DN10215_c0_g2_i1	1590	1001582368	Reprolysin_[Rhipicephalus appendiculatus]	0	93.26	475	gi|71726984|gb|AAZ39657.1|	salivary gland metalloprotease [Rhipicephalus microplus]	2e-136	47.1	482	tr|A0A131Z454|A0A131Z454_RHIAP	Reprolysin OS=Rhipicephalus appendiculatus PE=4 SV=1	0	93.26	475	sp|V9ZAY0|VMPA1_TITTR	Venom metalloproteinase antarease-like TtrivMP_A OS=Tityus trivittatus PE=2 SV=1	5e-20	25.14	350	gi|1001582368|gb|JAP85226.1|	Reprolysin [Rhipicephalus appendiculatus]	0	93.26	475	ISCW023638-PA	conserved hypothetical protein|protein_coding|DS969935:380843:407171:-1|gene:ISCW023638	2e-59	29.89	475						KOG3538	Disintegrin metalloproteinases with thrombospondin repeats	Posttranslational modification, protein turnover, chaperones	9e-10		F:GO:0008233	F:peptidase activity	EC:3.4.24	IPR024079 (G3DSA:3.40.390.GENE3D); PF13688 (PFAM); PTHR13723:SF178 (PANTHER); PTHR13723 (PANTHER); SIGNAL_PEPTIDE_H_REGION (PHOBIUS); SIGNAL_PEPTIDE_C_REGION (PHOBIUS); NON_CYTOPLASMIC_DOMAIN (PHOBIUS); SIGNAL_PEPTIDE (PHOBIUS); SIGNAL_PEPTIDE_N_REGION (PHOBIUS); IPR001590 (PROSITE_PROFILES); SignalP-noTM (SIGNALP_EUK); SSF55486 (SUPERFAMILY)	ORF predicted	Rzam_Mc235
TRINITY_DN10217_c0_g1_i1	2299	1001570685	nucleolin_[Rhipicephalus appendiculatus]	3e-173	96.44	281	gi|241595277|ref|XP_002404452.1|	RNA-binding protein, putative [Ixodes scapularis]	3e-75	54.01	274	tr|A0A131YKB3|A0A131YKB3_RHIAP	Nucleolin OS=Rhipicephalus appendiculatus PE=4 SV=1	9e-171	96.44	281	sp|P19338|NUCL_HUMAN	Nucleolin OS=Homo sapiens GN=NCL PE=1 SV=3	4e-08	27.78	162	gi|1001570685|gb|JAP79387.1|	nucleolin [Rhipicephalus appendiculatus]	3e-172	96.44	281	ISCW020554-PA	RNA-binding protein, putative|protein_coding|DS823433:232259:254023:-1|gene:ISCW020554	5e-79	54.01	274						KOG0110	RNA-binding protein (RRM superfamily)	General function prediction only	7e-06	K11294	C:GO:0005634; F:GO:0003677; P:GO:0008150; F:GO:0003723	C:nucleus; F:DNA binding; P:biological_process; F:RNA binding		IPR000504 (SMART); IPR012677 (G3DSA:3.30.70.GENE3D); IPR000504 (PFAM); PTHR24012 (PANTHER); IPR000504 (PROSITE_PROFILES); IPR012677 (SUPERFAMILY)	ORF predicted	Rzam_Mc236
TRINITY_DN10217_c0_g2_i1	935	1001565005	nucleolin_[Rhipicephalus appendiculatus]	1e-30	100	58						tr|A0A131YCB9|A0A131YCB9_RHIAP	Nucleolin OS=Rhipicephalus appendiculatus PE=4 SV=1	4e-28	100	58						gi|1001565005|gb|JAP76547.1|	nucleolin [Rhipicephalus appendiculatus]	1e-29	100	58	ISCW020554-PA	RNA-binding protein, putative|protein_coding|DS823433:232259:254023:-1|gene:ISCW020554	2e-06	61.29	62															ORF predicted	Rzam_Mc237
TRINITY_DN10234_c0_g1_i1	747	1001574263	Lipocalin_[Rhipicephalus appendiculatus]	8e-45	69.33	75						tr|A0A131YSU0|A0A131YSU0_RHIAP	Lipocalin OS=Rhipicephalus appendiculatus PE=4 SV=1	2e-42	69.33	75						gi|1001574263|gb|JAP81176.1|	Lipocalin [Rhipicephalus appendiculatus]	7e-44	69.33	75																				ORF predicted	Rzam_Mc238
TRINITY_DN10234_c0_g2_i1	839	427795327	Putative group i salivary lipocalin partial_[Rhipicephalus pulchellus]	4e-96	70.9	189						tr|L7MGM6|L7MGM6_9ACAR	Putative group i salivary lipocalin (Fragment) OS=Rhipicephalus pulchellus PE=2 SV=1	1e-93	70.9	189						gi|427795327|gb|JAA63115.1|	Putative group i salivary lipocalin, partial [Rhipicephalus pulchellus]	4e-95	70.9	189																				ORF predicted	Rzam_Mc239
TRINITY_DN10238_c0_g1_i1	3774	556081223	hypothetical protein partial_[Ixodes ricinus]	8e-81	56.28	199	gi|241681397|ref|XP_002411595.1|	hydrolase/acyltransferase, putative [Ixodes scapularis]	4e-69	57.35	204	tr|A0A131XWE3|A0A131XWE3_IXORI	Putative hydrolase/acyltransferase (Fragment) OS=Ixodes ricinus PE=2 SV=1	3e-80	58.79	199	sp|Q9CR60|GOT1B_MOUSE	Vesicle transport protein GOT1B OS=Mus musculus GN=Golt1b PE=1 SV=1	2e-18	67.74	93	gi|998471877|gb|JAP70632.1|	putative hydrolase/acyltransferase, partial [Ixodes ricinus]	9e-82	58.79	199	ISCW021757-PA	hydrolase/acyltransferase, putative|protein_coding|DS857340:195223:204663:1|gene:ISCW021757	8e-73	57.35	204						KOG1743	Ferric reductase-like proteins	Inorganic ion transport and metabolism	2e-29		P:GO:0016192; C:GO:0005575; F:GO:0003674	P:vesicle-mediated transport; C:cellular_component; F:molecular_function		IPR029058 (G3DSA:3.40.50.GENE3D); TRANSMEMBRANE (PHOBIUS); CYTOPLASMIC_DOMAIN (PHOBIUS); TRANSMEMBRANE (PHOBIUS); NON_CYTOPLASMIC_DOMAIN (PHOBIUS); CYTOPLASMIC_DOMAIN (PHOBIUS); IPR029058 (SUPERFAMILY)	ORF predicted	Rzam_Mc139
TRINITY_DN10246_c0_g1_i1	1944	1001581522	serpin B_[Rhipicephalus appendiculatus]	0	99.51	409	gi|568215835|gb|AHC98664.1|	serine protease inhibitor 13 RmS13 [Rhipicephalus microplus]	0	94.87	409	tr|A0A131Z043|A0A131Z043_RHIAP	Serpin B OS=Rhipicephalus appendiculatus PE=3 SV=1	0	99.51	409	sp|Q5I0S8|ILEU_XENTR	Leukocyte elastase inhibitor OS=Xenopus tropicalis GN=serpinb1 PE=2 SV=1	2e-48	32.08	371	gi|1001581522|gb|JAP84803.1|	serpin B [Rhipicephalus appendiculatus]	0	99.51	409	ISCW016489-PA	serpin, putative|protein_coding|DS616798:243163:244338:1|gene:ISCW016489	2e-166	57.68	397	gi|568215834|gb|KC990112.1|	Rhipicephalus microplus serine protease inhibitor 13 RmS13 (RmS-13) mRNA, complete cds	0	91.63	1230	KOG2392	Serpin	Defense mechanisms	1e-86		C:GO:0005615; F:GO:0030234	C:extracellular space; F:enzyme regulator activity		IPR023796 (SMART); G3DSA:2.30.39.10 (GENE3D); IPR023796 (PFAM); G3DSA:3.30.497.10 (GENE3D); IPR000215 (PANTHER); NON_CYTOPLASMIC_DOMAIN (PHOBIUS); SIGNAL_PEPTIDE_C_REGION (PHOBIUS); SIGNAL_PEPTIDE_N_REGION (PHOBIUS); SIGNAL_PEPTIDE (PHOBIUS); SIGNAL_PEPTIDE_H_REGION (PHOBIUS); SignalP-noTM (SIGNALP_EUK); IPR023796 (SUPERFAMILY)	ORF predicted	Rzam_Mc240
TRINITY_DN10246_c0_g2_i1	1948	1001581522	serpin B_[Rhipicephalus appendiculatus]	0	99.51	409	gi|568215835|gb|AHC98664.1|	serine protease inhibitor 13 RmS13 [Rhipicephalus microplus]	0	94.87	409	tr|A0A131Z043|A0A131Z043_RHIAP	Serpin B OS=Rhipicephalus appendiculatus PE=3 SV=1	0	99.51	409	sp|Q5I0S8|ILEU_XENTR	Leukocyte elastase inhibitor OS=Xenopus tropicalis GN=serpinb1 PE=2 SV=1	2e-48	32.08	371	gi|1001581522|gb|JAP84803.1|	serpin B [Rhipicephalus appendiculatus]	0	99.51	409	ISCW016489-PA	serpin, putative|protein_coding|DS616798:243163:244338:1|gene:ISCW016489	2e-166	57.68	397	gi|568215834|gb|KC990112.1|	Rhipicephalus microplus serine protease inhibitor 13 RmS13 (RmS-13) mRNA, complete cds	0	91.63	1230	KOG2392	Serpin	Defense mechanisms	1e-83		C:GO:0005615; F:GO:0030234	C:extracellular space; F:enzyme regulator activity		IPR023796 (SMART); G3DSA:2.30.39.10 (GENE3D); IPR023796 (PFAM); G3DSA:3.30.497.10 (GENE3D); IPR000215 (PANTHER); NON_CYTOPLASMIC_DOMAIN (PHOBIUS); SIGNAL_PEPTIDE_H_REGION (PHOBIUS); SIGNAL_PEPTIDE_N_REGION (PHOBIUS); SIGNAL_PEPTIDE_C_REGION (PHOBIUS); SIGNAL_PEPTIDE (PHOBIUS); SignalP-noTM (SIGNALP_EUK); IPR023796 (SUPERFAMILY)	ORF predicted - 100% redundant and removed
TRINITY_DN10248_c0_g1_i1	823	1001584908	28 kDa Metastriate family member_[Rhipicephalus appendiculatus]	3e-79	73.89	157						tr|A0A131Z7S0|A0A131Z7S0_RHIAP	28 kDa Metastriate family member OS=Rhipicephalus appendiculatus PE=4 SV=1	9e-77	73.89	157						gi|1001584908|gb|JAP86496.1|	28 kDa Metastriate family member [Rhipicephalus appendiculatus]	3e-78	73.89	157																				ORF predicted - 100% redundant and removed
TRINITY_DN10248_c0_g2_i1	987	1001584908	28 kDa Metastriate family member_[Rhipicephalus appendiculatus]	2e-130	74.18	244						tr|A0A131Z7S0|A0A131Z7S0_RHIAP	28 kDa Metastriate family member OS=Rhipicephalus appendiculatus PE=4 SV=1	6e-128	74.18	244						gi|1001584908|gb|JAP86496.1|	28 kDa Metastriate family member [Rhipicephalus appendiculatus]	2e-129	74.18	244																			SIGNAL_PEPTIDE_H_REGION (PHOBIUS); SIGNAL_PEPTIDE_C_REGION (PHOBIUS); SIGNAL_PEPTIDE (PHOBIUS); NON_CYTOPLASMIC_DOMAIN (PHOBIUS); SIGNAL_PEPTIDE_N_REGION (PHOBIUS); SignalP-noTM (SIGNALP_EUK); SignalP-noTM (SIGNALP_GRAM_NEGATIVE); SignalP-TM (SIGNALP_GRAM_POSITIVE)	ORF predicted	Rzam_Mc241
TRINITY_DN10249_c0_g1_i1	472	1001574037	Lipocalin_[Rhipicephalus appendiculatus]	1e-37	84.95	93						tr|A0A131YP61|A0A131YP61_RHIAP	Lipocalin OS=Rhipicephalus appendiculatus PE=4 SV=1	5e-35	84.95	93						gi|1001574037|gb|JAP81063.1|	Lipocalin [Rhipicephalus appendiculatus]	1e-36	84.95	93																				ORF predicted	Rzam_Mc242
TRINITY_DN10253_c0_g1_i1	1332	T13503_TC5941	TPA Rapp_[Rhipicephalus appendiculatus]	3e-129	61.97	305	gi|730370974|gb|KHJ42567.1|	Kunitz/Bovine pancreatic trypsin inhibitor domain protein [Trichuris suis]	8e-68	38.12	320	tr|A0A131YNH7|A0A131YNH7_RHIAP	Pancreatic trypsin inhibitor OS=Rhipicephalus appendiculatus PE=4 SV=1	3e-95	57.04	270	sp|Q868Z9|PPN_DROME	Papilin OS=Drosophila melanogaster GN=Ppn PE=1 SV=2	5e-51	31.29	342	gi|1001573577|gb|JAP80833.1|	Bovine pancreatic trypsin inhibitor [Rhipicephalus appendiculatus]	8e-97	57.04	270	ISCW003862-PA	serine proteinase inhibitor, putative|protein_coding|DS705698:8319:39815:-1|gene:ISCW003862	7e-57	34.55	330						KOG4295	Serine proteinase inhibitor (KU family)	Posttranslational modification, protein turnover, chaperones	1e-33		F:GO:0004867; F:GO:0008061; P:GO:0006030; P:GO:0010951; C:GO:0005576	F:serine-type endopeptidase inhibitor activity; F:chitin binding; P:chitin metabolic process; P:negative regulation of endopeptidase activity; C:extracellular region			ORF predicted	Rzam_Mc243
TRINITY_DN10259_c0_g1_i1	900	998462840	putative mediator of rna polymerase ii transcription subunit 10 partial_[Hyalomma excavatum]	3e-94	100	136	gi|241684961|ref|XP_002412765.1|	nut2, putative [Ixodes scapularis]	4e-89	97.78	135	tr|A0A131XJA0|A0A131XJA0_9ACAR	Putative mediator of rna polymerase ii transcription subunit 10 (Fragment) OS=Hyalomma excavatum PE=2 SV=1	9e-92	100	136	sp|Q16G71|MED10_AEDAE	Mediator of RNA polymerase II transcription subunit 10 OS=Aedes aegypti GN=MED10 PE=3 SV=1	2e-62	72.52	131	gi|998462840|gb|JAP66637.1|	putative mediator of rna polymerase ii transcription subunit 10, partial [Hyalomma excavatum]	3e-93	100	136	ISCW022584-PA	nut2, putative|protein_coding|DS899072:203214:203621:-1|gene:ISCW022584	8e-93	97.78	135	gi|823436374|ref|XM_004416445.2|	PREDICTED: Odobenus rosmarus divergens mediator complex subunit 10 (MED10), transcript variant X2, mRNA	2e-11	80	110	KOG3046	Transcription factor, subunit of SRB subcomplex of RNA polymerase II	Transcription	1e-50	K15151	F:GO:0000988; C:GO:0043234; P:GO:0034641; P:GO:0009058; C:GO:0005654	F:transcription factor activity, protein binding; C:protein complex; P:cellular nitrogen compound metabolic process; P:biosynthetic process; C:nucleoplasm		IPR019145 (PFAM); PTHR13345 (PANTHER)	ORF predicted	Rzam_Mc244
TRINITY_DN10259_c0_g2_i1	897	998462840	putative mediator of rna polymerase ii transcription subunit 10 partial_[Hyalomma excavatum]	3e-94	100	136	gi|241684961|ref|XP_002412765.1|	nut2, putative [Ixodes scapularis]	4e-89	97.78	135	tr|A0A131XJA0|A0A131XJA0_9ACAR	Putative mediator of rna polymerase ii transcription subunit 10 (Fragment) OS=Hyalomma excavatum PE=2 SV=1	9e-92	100	136	sp|Q16G71|MED10_AEDAE	Mediator of RNA polymerase II transcription subunit 10 OS=Aedes aegypti GN=MED10 PE=3 SV=1	2e-62	72.52	131	gi|998462840|gb|JAP66637.1|	putative mediator of rna polymerase ii transcription subunit 10, partial [Hyalomma excavatum]	2e-93	100	136	ISCW022584-PA	nut2, putative|protein_coding|DS899072:203214:203621:-1|gene:ISCW022584	7e-93	97.78	135	gi|823436374|ref|XM_004416445.2|	PREDICTED: Odobenus rosmarus divergens mediator complex subunit 10 (MED10), transcript variant X2, mRNA	2e-11	80	110	KOG3046	Transcription factor, subunit of SRB subcomplex of RNA polymerase II	Transcription	1e-50	K15151	F:GO:0000988; C:GO:0043234; P:GO:0034641; P:GO:0009058; C:GO:0005654	F:transcription factor activity, protein binding; C:protein complex; P:cellular nitrogen compound metabolic process; P:biosynthetic process; C:nucleoplasm		IPR019145 (PFAM); PTHR13345 (PANTHER)	ORF predicted - 100% redundant and removed
TRINITY_DN10259_c1_g2_i1	752																																													ORF predicted	Rzam_Mc245
TRINITY_DN1026_c0_g1_i1	1927	1001575309	coiled-coil domain-containing protein 6_[Rhipicephalus appendiculatus]	0	99.58	472	gi|926608926|ref|XP_013780614.1|	PREDICTED: coiled-coil domain-containing protein 6-like isoform X2 [Limulus polyphemus]	1e-116	80.2	303	tr|A0A131YR18|A0A131YR18_RHIAP	Coiled-coil domain-containing protein 6 OS=Rhipicephalus appendiculatus PE=4 SV=1	0	99.58	472	sp|Q16204|CCDC6_HUMAN	Coiled-coil domain-containing protein 6 OS=Homo sapiens GN=CCDC6 PE=1 SV=2	4e-94	68.87	302	gi|1001575309|gb|JAP81699.1|	coiled-coil domain-containing protein 6 [Rhipicephalus appendiculatus]	0	99.58	472	ISCW003751-PA	conserved hypothetical protein|protein_coding|DS692323:50239:69945:-1|gene:ISCW003751	3e-116	80.46	302	gi|752897087|ref|XM_011268531.1|	PREDICTED: Camponotus floridanus coiled-coil domain-containing protein 6 (LOC105257719), transcript variant X2, mRNA	1e-94	78.8	552	KOG2129	Uncharacterized conserved protein H4	Function unknown	2e-100	K09288	C:GO:0005575	C:cellular_component		Coil (COILS); Coil (COILS); Coil (COILS); Coil (COILS); IPR019152 (PFAM); PTHR15276:SF0 (PANTHER); IPR019152 (PANTHER)	ORF predicted	Rzam_Mc246
TRINITY_DN1026_c0_g2_i1	2010	1001575309	coiled-coil domain-containing protein 6_[Rhipicephalus appendiculatus]	0	99.76	416	gi|926608924|ref|XP_013780606.1|	PREDICTED: coiled-coil domain-containing protein 6-like isoform X1 [Limulus polyphemus]	5e-116	80.2	303	tr|A0A131YR18|A0A131YR18_RHIAP	Coiled-coil domain-containing protein 6 OS=Rhipicephalus appendiculatus PE=4 SV=1	0	99.76	416	sp|D3YZP9|CCDC6_MOUSE	Coiled-coil domain-containing protein 6 OS=Mus musculus GN=Ccdc6 PE=1 SV=1	5e-93	68.87	302	gi|1001575309|gb|JAP81699.1|	coiled-coil domain-containing protein 6 [Rhipicephalus appendiculatus]	0	99.76	416	ISCW003751-PA	conserved hypothetical protein|protein_coding|DS692323:50239:69945:-1|gene:ISCW003751	3e-116	80.46	302	gi|752897087|ref|XM_011268531.1|	PREDICTED: Camponotus floridanus coiled-coil domain-containing protein 6 (LOC105257719), transcript variant X2, mRNA	1e-94	78.8	552	KOG2129	Uncharacterized conserved protein H4	Function unknown	8e-100	K09288	C:GO:0005575	C:cellular_component		Coil (COILS); Coil (COILS); Coil (COILS); Coil (COILS); IPR019152 (PFAM); IPR019152 (PANTHER); PTHR15276:SF0 (PANTHER)	ORF predicted	Rzam_Mc247
TRINITY_DN10264_c0_g1_i1	338	1001575773	hypothetical protein_[Rhipicephalus appendiculatus]	2e-32	68.35	79						tr|A0A131YVK0|A0A131YVK0_RHIAP	Uncharacterized protein OS=Rhipicephalus appendiculatus PE=4 SV=1	9e-30	68.35	79						gi|1001575773|gb|JAP81931.1|	hypothetical protein [Rhipicephalus appendiculatus]	2e-31	68.35	79																				No ORF predicted
TRINITY_DN10270_c0_g1_i1	977	49569382	TPA Bmic_[Rhipicephalus microplus]	1e-87	94.8	173	gi|325303890|tpg|DAA34619.1|	TPA_inf: truncated succinate dehydrogenase cytochrome b subunit [Amblyomma variegatum]	3e-61	73.99	173	tr|L7M2Z6|L7M2Z6_9ACAR	Putative succinate dehydrogenase cytochrome b subunit OS=Rhipicephalus pulchellus PE=2 SV=1	7e-85	95.38	173	sp|D0VWV4|C560_PIG	Succinate dehydrogenase cytochrome b560 subunit, mitochondrial OS=Sus scrofa GN=SDHC PE=1 SV=2	4e-21	40.15	132	gi|427786469|gb|JAA58686.1|	Putative succinate dehydrogenase cytochrome b subunit [Rhipicephalus pulchellus]	2e-86	95.38	173	ISCW020744-PA	succinate dehydrogenase, putative|protein_coding|DS834002:74332:81249:-1|gene:ISCW020744	2e-27	56.79	81						KOG0449	Succinate dehydrogenase, cytochrome b subunit	Carbohydrate transport and metabolism	4e-39	K00236	P:GO:0044281; P:GO:0006091; F:GO:0016491; P:GO:0048856; C:GO:0043234; P:GO:0034641; P:GO:0007568; C:GO:0005622; P:GO:0006950	P:small molecule metabolic process; P:generation of precursor metabolites and energy; F:oxidoreductase activity; P:anatomical structure development; C:protein complex; P:cellular nitrogen compound metabolic process; P:aging; C:intracellular; P:response to stress	EC:1.3.99.1	G3DSA:1.20.5.540 (GENE3D); G3DSA:1.20.1300.10 (GENE3D); IPR014314 (TIGRFAM); IPR000701 (PFAM); PTHR10978 (PANTHER); IPR018495 (PROSITE_PATTERNS); IPR018495 (PROSITE_PATTERNS); SIGNAL_PEPTIDE_N_REGION (PHOBIUS); CYTOPLASMIC_DOMAIN (PHOBIUS); SIGNAL_PEPTIDE_H_REGION (PHOBIUS); CYTOPLASMIC_DOMAIN (PHOBIUS); TRANSMEMBRANE (PHOBIUS); NON_CYTOPLASMIC_DOMAIN (PHOBIUS); SIGNAL_PEPTIDE (PHOBIUS); TRANSMEM…	ORF predicted	Rzam_Mc248
TRINITY_DN10275_c0_g1_i1	256																																													No ORF predicted
TRINITY_DN10278_c0_g1_i1	736	427789879	Putative innexin inx2_[Rhipicephalus pulchellus]	0	99.18	244	gi|241786408|ref|XP_002400577.1|	innexin, putative [Ixodes scapularis]	1e-172	94.67	244	tr|L7M7W8|L7M7W8_9ACAR	Innexin OS=Rhipicephalus pulchellus GN=inx PE=2 SV=1	5e-179	99.18	244	sp|Q9V427|INX2_DROME	Innexin inx2 OS=Drosophila melanogaster GN=Inx2 PE=1 SV=1	1e-104	60.82	245	gi|427789879|gb|JAA60391.1|	Putative innexin inx2 [Rhipicephalus pulchellus]	1e-180	99.18	244	ISCW015171-PA	innexin, putative|protein_coding|DS975357:14457:15542:1|gene:ISCW015171	2e-176	94.67	244	gi|241786407|ref|XM_002400533.1|	Ixodes scapularis innexin, putative, mRNA	0	86.57	737						P:GO:0009790; P:GO:0008283; F:GO:0022857; P:GO:0030154; P:GO:0048646; C:GO:0005886; P:GO:0000003	P:embryo development; P:cell proliferation; F:transmembrane transporter activity; P:cell differentiation; P:anatomical structure formation involved in morphogenesis; C:plasma membrane; P:reproduction		IPR000990 (PRINTS); IPR000990 (PFAM); PTHR11893:SF22 (PANTHER); IPR000990 (PANTHER); TRANSMEMBRANE (PHOBIUS); NON_CYTOPLASMIC_DOMAIN (PHOBIUS); NON_CYTOPLASMIC_DOMAIN (PHOBIUS); TRANSMEMBRANE (PHOBIUS); CYTOPLASMIC_DOMAIN (PHOBIUS); IPR000990 (PROSITE_PROFILES); TMhelix (TMHMM); TMhelix (TMHMM)	ORF predicted	Rzam_Mc249
TRINITY_DN10280_c0_g1_i1	495																																													ORF predicted	Rzam_Mc250
TRINITY_DN10284_c0_g1_i1	455	427798205	Putative tick transposon partial_[Rhipicephalus pulchellus]	6e-13	41.77	79						tr|L7MMH3|L7MMH3_9ACAR	Putative tick transposon (Fragment) OS=Rhipicephalus pulchellus PE=2 SV=1	2e-10	41.77	79						gi|427798205|gb|JAA64554.1|	Putative tick transposon, partial [Rhipicephalus pulchellus]	6e-12	41.77	79	ISCW017953-PA	hypothetical protein|protein_coding|DS731648:170821:171405:-1|gene:ISCW017953	9e-07	34.21	76															No ORF predicted
TRINITY_DN10297_c0_g1_i1	2340																																												TRANSMEMBRANE (PHOBIUS); CYTOPLASMIC_DOMAIN (PHOBIUS); NON_CYTOPLASMIC_DOMAIN (PHOBIUS); PS51257 (PROSITE_PROFILES); TMhelix (TMHMM)	No ORF predicted
TRINITY_DN10308_c0_g1_i1	456	1001587910	hypothetical protein partial_[Rhipicephalus appendiculatus]	2e-40	56.03	116						tr|A0A131Z9M8|A0A131Z9M8_RHIAP	Uncharacterized protein (Fragment) OS=Rhipicephalus appendiculatus PE=4 SV=1	9e-38	56.03	116						gi|1001587910|gb|JAP87997.1|	hypothetical protein, partial [Rhipicephalus appendiculatus]	2e-39	56.03	116																			NON_CYTOPLASMIC_DOMAIN (PHOBIUS); SIGNAL_PEPTIDE_N_REGION (PHOBIUS); SIGNAL_PEPTIDE_C_REGION (PHOBIUS); SIGNAL_PEPTIDE (PHOBIUS); SIGNAL_PEPTIDE_H_REGION (PHOBIUS); SignalP-noTM (SIGNALP_EUK); SignalP-TM (SIGNALP_GRAM_POSITIVE)	ORF predicted	Rzam_Mc251
TRINITY_DN10310_c0_g1_i1	1933	1001577297	aspartate aminotransferase cytoplasmic_[Rhipicephalus appendiculatus]	0	98.53	407	gi|675381486|gb|KFM74388.1|	Aspartate aminotransferase, cytoplasmic, partial [Stegodyphus mimosarum]	0	72.97	407	tr|A0A131YTY2|A0A131YTY2_RHIAP	Aspartate aminotransferase OS=Rhipicephalus appendiculatus PE=3 SV=1	0	98.53	407	sp|P13221|AATC_RAT	Aspartate aminotransferase, cytoplasmic OS=Rattus norvegicus GN=Got1 PE=1 SV=3	1e-162	57.11	408	gi|1001577297|gb|JAP82693.1|	aspartate aminotransferase, cytoplasmic [Rhipicephalus appendiculatus]	0	98.53	407	ISCW014718-PA	aspartate aminotransferase, putative|protein_coding|DS964544:221705:241288:-1|gene:ISCW014718	3e-164	69.65	369	gi|985455831|ref|XM_006483375.2|	PREDICTED: Citrus sinensis aspartate aminotransferase, chloroplastic (LOC102617301), transcript variant X3, mRNA	3e-11	78.63	131	KOG1412	Aspartate aminotransferase/Glutamic oxaloacetic transaminase AAT2/GOT1	Amino acid transport and metabolism	0	K14454	C:GO:0005739; F:GO:0043167; C:GO:0005829; P:GO:0006520; P:GO:0009058	C:mitochondrion; F:ion binding; C:cytosol; P:cellular amino acid metabolic process; P:biosynthetic process	EC:2.6.1.9; EC:2.6.1.57; EC:2.6.1.5; EC:2.6.1.1	IPR000796 (PRINTS); IPR004839 (PFAM); IPR015421 (G3DSA:3.40.640.GENE3D); IPR000796 (PANTHER); IPR004838 (PROSITE_PATTERNS); IPR015424 (SUPERFAMILY)	ORF predicted	Rzam_Mc252
TRINITY_DN10317_c0_g2_i1	333	260908376	putative 225 kDa secreted histamine binding protein_[Rhipicephalus sanguineus]	1e-15	44.16	77						tr|C9W1G2|C9W1G2_RHISA	Putative 22.5 kDa secreted histamine binding protein OS=Rhipicephalus sanguineus PE=2 SV=1	4e-13	44.16	77						gi|260908376|gb|ACX53909.1|	putative 22.5 kDa secreted histamine binding protein [Rhipicephalus sanguineus]	1e-14	44.16	77																				No ORF predicted
TRINITY_DN10322_c0_g1_i1	840	1001575355	Carboxypeptidase inhibitor_[Rhipicephalus appendiculatus]	1e-43	69.31	101						tr|A0A131YT45|A0A131YT45_RHIAP	Carboxypeptidase inhibitor OS=Rhipicephalus appendiculatus PE=4 SV=1	4e-41	69.31	101						gi|1001575355|gb|JAP81722.1|	Carboxypeptidase inhibitor [Rhipicephalus appendiculatus]	1e-42	69.31	101																F:GO:0030234; P:GO:0006950	F:enzyme regulator activity; P:response to stress		IPR019509 (PFAM); SIGNAL_PEPTIDE_N_REGION (PHOBIUS); SIGNAL_PEPTIDE_C_REGION (PHOBIUS); SIGNAL_PEPTIDE_H_REGION (PHOBIUS); SIGNAL_PEPTIDE (PHOBIUS); NON_CYTOPLASMIC_DOMAIN (PHOBIUS); SignalP-noTM (SIGNALP_EUK); SignalP-TM (SIGNALP_GRAM_POSITIVE)	ORF predicted	Rzam_Mc253
TRINITY_DN10326_c0_g1_i1	457	1001588982	small subunit ribosomal protein S28e partial_[Rhipicephalus appendiculatus]	2e-36	98.61	72	gi|525546302|gb|AGR53509.1|	putative 40S ribosomal protein S28 [Dolomedes mizhoanus]	5e-25	100	50	tr|A0A131ZB20|A0A131ZB20_RHIAP	Small subunit ribosomal protein S28e (Fragment) OS=Rhipicephalus appendiculatus PE=3 SV=1	8e-34	98.61	72	sp|Q90YP3|RS28_ICTPU	40S ribosomal protein S28 OS=Ictalurus punctatus GN=rps28 PE=3 SV=1	5e-24	83.02	53	gi|1001588982|gb|JAP88533.1|	small subunit ribosomal protein S28e, partial [Rhipicephalus appendiculatus]	2e-35	98.61	72						gi|149286899|gb|EF633832.1|	Ornithodoros parkeri clone OP-101 40S ribosomal protein S28 mRNA, complete cds	9e-51	86.15	195	KOG3502	40S ribosomal protein S28	Translation, ribosomal structure and biogenesis	2e-26		P:GO:0061024; P:GO:0048856; P:GO:0042254; C:GO:0005840; C:GO:0005576; P:GO:0044403; P:GO:0000003; C:GO:0005654; P:GO:0006412; P:GO:0006913; P:GO:0006605; F:GO:0003723; P:GO:0008219; F:GO:0003735; P:GO:0034655; P:GO:0030154; C:GO:0005829	P:membrane organization; P:anatomical structure development; P:ribosome biogenesis; C:ribosome; C:extracellular region; P:symbiosis, encompassing mutualism through parasitism; P:reproduction; C:nucleoplasm; P:translation; P:nucleocytoplasmic transport; P:protein targeting; F:RNA binding; P:cell death; F:structural constituent of ribosome; P:nucleobase-containing compound catabolic process; P:cell…		IPR012340 (G3DSA:2.40.50.GENE3D); IPR000289 (PFAM); IPR000289 (PANTHER); IPR028626 (PROSITE_PATTERNS); IPR000289 (PRODOM); IPR000289 (HAMAP); IPR012340 (SUPERFAMILY)	ORF predicted	Rzam_Mc176
TRINITY_DN10328_c0_g2_i1	4179	1001572395	limulus factor C-related multidomain serine protease precursor_[Rhipicephalus appendiculatus]	0	98.09	943	gi|669175051|gb|AII02148.1|	limulus factor C-related multidomain serine protease precursor [Ixodes ricinus]	0	70.2	963	tr|A0A131YNY0|A0A131YNY0_RHIAP	Limulus factor C-related multidomain serine protease OS=Rhipicephalus appendiculatus PE=3 SV=1	0	98.09	943	sp|P28175|LFC_TACTR	Limulus clotting factor C OS=Tachypleus tridentatus PE=1 SV=1	0	43.01	1002	gi|1001572395|gb|JAP80242.1|	limulus factor C-related multidomain serine protease precursor [Rhipicephalus appendiculatus]	0	98.09	943	ISCW002489-PA	Limulus clotting factor C, putative|protein_coding|DS688408:43827:59623:-1|gene:ISCW002489	0	67.72	821						KOG3627	Trypsin	Amino acid transport and metabolism	3e-69		F:GO:0008233	F:peptidase activity	EC:3.4.21	IPR001314 (PRINTS); IPR004043 (SMART); IPR000436 (SMART); IPR001254 (SMART); G3DSA:2.10.70.10 (GENE3D); G3DSA:2.10.70.10 (GENE3D); G3DSA:2.40.10.10 (GENE3D); IPR004043 (G3DSA:2.170.130.GENE3D); G3DSA:2.10.25.10 (GENE3D); G3DSA:2.40.10.10 (GENE3D); IPR004043 (PFAM); IPR000436 (PFAM); IPR016186 (G3DSA:3.10.100.GENE3D); G3DSA:2.40.10.10 (GENE3D); IPR001254 (PFAM); G3DSA:2.10.70.10 (GENE3D); PTHR2425…	ORF predicted	Rzam_Mc254
TRINITY_DN10336_c0_g1_i1	1565	427786775	Putative density regulated protein related to translation initiation factor 1 eif 1/sui1_[Rhipicephalus pulchellus]	2e-99	98.36	183	gi|241694471|ref|XP_002402211.1|	Density-regulated protein, putative [Ixodes scapularis]	4e-86	88.04	184	tr|L7M6V1|L7M6V1_9ACAR	Density-regulated protein OS=Rhipicephalus pulchellus PE=2 SV=1	6e-97	98.36	183	sp|Q9VX98|DENR_DROME	Density-regulated protein homolog OS=Drosophila melanogaster GN=DENR PE=1 SV=3	5e-47	65.71	175	gi|427786775|gb|JAA58839.1|	Putative density-regulated protein related to translation initiation factor 1 eif-1/sui1 [Rhipicephalus pulchellus]	2e-98	98.36	183	ISCW010458-PA	Density-regulated protein, putative|protein_coding|DS863153:48637:51587:-1|gene:ISCW010458	8e-90	88.04	184	gi|968039397|ref|XM_002009399.2|	Drosophila mojavensis uncharacterized protein (Dmoj\GI15232), mRNA	2e-37	80.91	220	KOG3239	Density-regulated protein related to translation initiation factor 1 (eIF-1/SUI1)	General function prediction only	4e-50		F:GO:0008135	F:translation factor activity, RNA binding		IPR001950 (PFAM); IPR005873 (TIGRFAM); IPR001950 (G3DSA:3.30.780.GENE3D); PTHR12789 (PANTHER); IPR001950 (PROSITE_PROFILES); IPR001950 (SUPERFAMILY)	ORF predicted	Rzam_Mc255
TRINITY_DN10337_c0_g2_i1	3747	1001570257	serine/threonine-protein phosphatase 6 catalytic subunit_[Rhipicephalus appendiculatus]	0	99.67	303	gi|926627959|ref|XP_013779577.1|	PREDICTED: serine/threonine-protein phosphatase 6 catalytic subunit [Limulus polyphemus]	0	93.67	300	tr|A0A131YIP6|A0A131YIP6_RHIAP	Serine/threonine-protein phosphatase OS=Rhipicephalus appendiculatus PE=3 SV=1	0	99.67	303	sp|Q64620|PPP6_RAT	Serine/threonine-protein phosphatase 6 catalytic subunit OS=Rattus norvegicus GN=Ppp6c PE=2 SV=2	0	85.1	302	gi|1001570257|gb|JAP79173.1|	serine/threonine-protein phosphatase 6 catalytic subunit [Rhipicephalus appendiculatus]	0	99.67	303	ISCW015013-PA	Ser/Thr protein phosphatase, putative|protein_coding|DS941498:50112:97586:1|gene:ISCW015013	2e-130	59.27	302	gi|955502202|ref|XM_004423446.2|	PREDICTED: Ceratotherium simum simum protein phosphatase 6, catalytic subunit (LOC101401650), mRNA	6e-136	78.17	797	KOG0373	Serine/threonine specific protein phosphatase involved in cell cycle control, PP2A-related	Cell cycle control, cell division, chromosome partitioning, Signal transduction mechanisms	0		P:GO:0061024; P:GO:0016192; P:GO:0006461; F:GO:0016791; F:GO:0043167; P:GO:0006464; C:GO:0005829; C:GO:0005794; P:GO:0007049	P:membrane organization; P:vesicle-mediated transport; P:protein complex assembly; F:phosphatase activity; F:ion binding; P:cellular protein modification process; C:cytosol; C:Golgi apparatus; P:cell cycle	EC:3.1.3.16; EC:3.1; EC:3.1.3.41	IPR006186 (PRINTS); IPR006186 (SMART); IPR029052 (G3DSA:3.60.21.GENE3D); IPR004843 (PFAM); PTHR11668:SF24 (PANTHER); PTHR11668 (PANTHER); IPR006186 (PROSITE_PATTERNS); IPR029052 (SUPERFAMILY)	ORF predicted	Rzam_Mc256
TRINITY_DN10342_c0_g1_i1	2010	1001585144	actin-related protein 3_[Rhipicephalus appendiculatus]	0	100	418	gi|612408881|gb|AHX02949.1|	actin-related protein 3 [Dermacentor variabilis]	0	98.78	409	tr|A0A131Z5G6|A0A131Z5G6_RHIAP	Actin-related protein 3 OS=Rhipicephalus appendiculatus PE=3 SV=1	0	100	418	sp|Q5R8R1|ARP3_PONAB	Actin-related protein 3 OS=Pongo abelii GN=ACTR3 PE=2 SV=3	0	83.73	418	gi|1001585144|gb|JAP86614.1|	actin-related protein 3 [Rhipicephalus appendiculatus]	0	100	418	ISCW022123-PA	actin, putative|protein_coding|DS913072:91182:106172:-1|gene:ISCW022123	4e-76	36.09	399	gi|612408880|gb|KF780485.1|	Dermacentor variabilis actin-related protein 3 (Arp3) mRNA, complete cds	0	94.29	1225	KOG0678	Actin-related protein Arp2/3 complex, subunit Arp3	Cytoskeleton	0		P:GO:0007010; P:GO:0006461; P:GO:0007165; P:GO:0000902; F:GO:0005198; F:GO:0043167; P:GO:0007059; C:GO:0005794; C:GO:0043234; C:GO:0005576; P:GO:0007049; P:GO:0000003; P:GO:0002376; P:GO:0051301; P:GO:0016192; C:GO:0005856; P:GO:0030154; C:GO:0005829; F:GO:0008092	P:cytoskeleton organization; P:protein complex assembly; P:signal transduction; P:cell morphogenesis; F:structural molecule activity; F:ion binding; P:chromosome segregation; C:Golgi apparatus; C:protein complex; C:extracellular region; P:cell cycle; P:reproduction; P:immune system process; P:cell division; P:vesicle-mediated transport; C:cytoskeleton; P:cell differentiation; C:cytosol; F:cytoske…		IPR004000 (SMART); G3DSA:3.30.420.40 (GENE3D); G3DSA:3.30.420.40 (GENE3D); IPR004000 (PFAM); G3DSA:2.30.36.70 (GENE3D); G3DSA:3.90.640.10 (GENE3D); IPR015623 (PTHR11937:PANTHER); IPR004000 (PANTHER); IPR020902 (PROSITE_PATTERNS); SSF53067 (SUPERFAMILY); SSF53067 (SUPERFAMILY)	ORF predicted	Rzam_Mc257
TRINITY_DN10348_c0_g1_i1	926	556080975	hypothetical protein_[Ixodes ricinus]	5e-81	51.59	252	gi|675372456|gb|KFM65358.1|	putative oxidoreductase, partial [Stegodyphus mimosarum]	1e-71	48.22	253	tr|V5I0Z0|V5I0Z0_IXORI	Uncharacterized protein OS=Ixodes ricinus PE=2 SV=1	2e-78	51.59	252	sp|Q9X248|FABG_THEMA	3-oxoacyl-[acyl-carrier-protein] reductase FabG OS=Thermotoga maritima (strain ATCC 43589 / MSB8 / DSM 3109 / JCM 10099) GN=fabG PE=3 SV=1	2e-44	38.87	247	gi|556080975|gb|JAB80918.1|	hypothetical protein [Ixodes ricinus]	5e-80	51.59	252	ISCW001016-PA	reductase, putative|protein_coding|DS638559:45295:60042:-1|gene:ISCW001016	9e-52	43.5	223						KOG0725	Reductases with broad range of substrate specificities	General function prediction only	4e-83		F:GO:0016491; P:GO:0008152; P:GO:0055114	F:oxidoreductase activity; P:metabolic process; P:oxidation-reduction process		IPR002347 (PRINTS); IPR002347 (PRINTS); SM00822 (SMART); IPR016040 (G3DSA:3.40.50.GENE3D); PF13561 (PFAM); PTHR24322:SF497 (PANTHER); IPR002347 (PANTHER); IPR002347 (PANTHER); PTHR24322:SF497 (PANTHER); IPR016040 (SUPERFAMILY)	ORF predicted	Rzam_Mc258
TRINITY_DN10351_c0_g1_i1	958	1001572735	Bovine pancreatic trypsin inhibitor_[Rhipicephalus appendiculatus]	4e-72	65.29	170	gi|325303874|tpg|DAA34611.1|	TPA_inf: serine proteinase inhibitor [Amblyomma variegatum]	4e-06	30.91	110	tr|A0A131YPF0|A0A131YPF0_RHIAP	Pancreatic trypsin inhibitor OS=Rhipicephalus appendiculatus PE=4 SV=1	2e-69	65.29	170						gi|1001572735|gb|JAP80412.1|	Bovine pancreatic trypsin inhibitor [Rhipicephalus appendiculatus]	4e-71	65.29	170											KOG4295	Serine proteinase inhibitor (KU family)	Posttranslational modification, protein turnover, chaperones	2e-07		F:GO:0030234	F:enzyme regulator activity		IPR002223 (SMART); IPR002223 (PFAM); IPR002223 (G3DSA:4.10.410.GENE3D); SIGNAL_PEPTIDE_H_REGION (PHOBIUS); SIGNAL_PEPTIDE (PHOBIUS); NON_CYTOPLASMIC_DOMAIN (PHOBIUS); SIGNAL_PEPTIDE_C_REGION (PHOBIUS); SIGNAL_PEPTIDE_N_REGION (PHOBIUS); IPR002223 (PROSITE_PROFILES); SignalP-noTM (SIGNALP_EUK); SignalP-noTM (SIGNALP_GRAM_NEGATIVE); IPR002223 (SUPERFAMILY)	ORF predicted	Rzam_Mc259
TRINITY_DN10351_c0_g2_i1	754	1001572735	Bovine pancreatic trypsin inhibitor_[Rhipicephalus appendiculatus]	7e-34	73.08	78						tr|A0A131YPF0|A0A131YPF0_RHIAP	Pancreatic trypsin inhibitor OS=Rhipicephalus appendiculatus PE=4 SV=1	3e-31	73.08	78						gi|1001572735|gb|JAP80412.1|	Bovine pancreatic trypsin inhibitor [Rhipicephalus appendiculatus]	7e-33	73.08	78																F:GO:0030234	F:enzyme regulator activity		IPR002223 (G3DSA:4.10.410.GENE3D); NON_CYTOPLASMIC_DOMAIN (PHOBIUS); SIGNAL_PEPTIDE (PHOBIUS); SIGNAL_PEPTIDE_H_REGION (PHOBIUS); SIGNAL_PEPTIDE_N_REGION (PHOBIUS); SIGNAL_PEPTIDE_C_REGION (PHOBIUS); SignalP-noTM (SIGNALP_EUK); IPR002223 (SUPERFAMILY)	ORF predicted	Rzam_Mc260
TRINITY_DN10353_c0_g1_i1	2251	427788277	Putative failed axon connections fax protein/glutathione s transferase like protein_[Rhipicephalus pulchellus]	0	100	343	gi|241614859|ref|XP_002406689.1|	failed axon connections, putative [Ixodes scapularis]	5e-180	82.33	317	tr|L7M6D4|L7M6D4_9ACAR	Putative failed axon connections fax protein/glutathione s-transferase-like protein OS=Rhipicephalus pulchellus PE=2 SV=1	0	100	343	sp|Q95RI5|FAXC_DROME	Failed axon connections OS=Drosophila melanogaster GN=fax PE=1 SV=1	1e-91	52.79	269	gi|427788277|gb|JAA59590.1|	Putative failed axon connections fax protein/glutathione s-transferase-like protein [Rhipicephalus pulchellus]	0	100	343	ISCW008291-PA	failed axon connections, putative|protein_coding|DS794905:8775:13411:1|gene:ISCW008291	0	82.33	317	gi|241614858|ref|XM_002406645.1|	Ixodes scapularis failed axon connections, putative, mRNA	0	82.94	838	KOG4244	Failed axon connections (fax) protein/glutathione S-transferase-like protein	Signal transduction mechanisms	4e-78					Coil (COILS); IPR033468 (PFAM); IPR012336 (PFAM); IPR010987 (G3DSA:1.20.1050.GENE3D); IPR012336 (G3DSA:3.40.30.GENE3D); IPR026928 (PTHR12289:PANTHER); PTHR12289 (PANTHER); SignalP-TM (SIGNALP_GRAM_POSITIVE); IPR012336 (SUPERFAMILY); IPR010987 (SUPERFAMILY)	ORF predicted	Rzam_Mc261
TRINITY_DN10365_c0_g1_i1	620	1001568129	Bovine pancreatic trypsin inhibitor_[Rhipicephalus appendiculatus]	6e-51	85.57	97	gi|223364532|gb|ACM86785.1|	Kunitz/BPTI-like protein precursor [Rhipicephalus appendiculatus]	3e-48	85.57	97	tr|C5H8E7|C5H8E7_RHIAP	Kunitz/BPTI-like protein OS=Rhipicephalus appendiculatus PE=2 SV=1	2e-48	85.57	97						gi|1001568129|gb|JAP78109.1|	Bovine pancreatic trypsin inhibitor [Rhipicephalus appendiculatus]	6e-50	85.57	97						gi|223364531|gb|FJ042889.1|	Rhipicephalus appendiculatus Kunitz/BPTI-like protein precursor, mRNA, complete cds	1e-125	89.01	373						F:GO:0030234	F:enzyme regulator activity		SIGNAL_PEPTIDE_C_REGION (PHOBIUS); SIGNAL_PEPTIDE_N_REGION (PHOBIUS); SIGNAL_PEPTIDE_H_REGION (PHOBIUS); NON_CYTOPLASMIC_DOMAIN (PHOBIUS); SIGNAL_PEPTIDE (PHOBIUS); SignalP-noTM (SIGNALP_EUK); SignalP-TM (SIGNALP_GRAM_POSITIVE); IPR002223 (SUPERFAMILY)	ORF predicted	Rzam_Mc262
TRINITY_DN10365_c0_g2_i1	620	1001568129	Bovine pancreatic trypsin inhibitor_[Rhipicephalus appendiculatus]	6e-51	85.57	97	gi|223364532|gb|ACM86785.1|	Kunitz/BPTI-like protein precursor [Rhipicephalus appendiculatus]	3e-48	85.57	97	tr|C5H8E7|C5H8E7_RHIAP	Kunitz/BPTI-like protein OS=Rhipicephalus appendiculatus PE=2 SV=1	2e-48	85.57	97						gi|1001568129|gb|JAP78109.1|	Bovine pancreatic trypsin inhibitor [Rhipicephalus appendiculatus]	6e-50	85.57	97						gi|223364531|gb|FJ042889.1|	Rhipicephalus appendiculatus Kunitz/BPTI-like protein precursor, mRNA, complete cds	3e-127	89.28	373						F:GO:0030234	F:enzyme regulator activity		SIGNAL_PEPTIDE_N_REGION (PHOBIUS); SIGNAL_PEPTIDE_H_REGION (PHOBIUS); SIGNAL_PEPTIDE_C_REGION (PHOBIUS); SIGNAL_PEPTIDE (PHOBIUS); NON_CYTOPLASMIC_DOMAIN (PHOBIUS); SignalP-noTM (SIGNALP_EUK); SignalP-TM (SIGNALP_GRAM_POSITIVE); IPR002223 (SUPERFAMILY)	ORF predicted - 100% redundant and removed
TRINITY_DN10369_c0_g1_i1	1621	T14122_TC24632	TPA Bmic_[Rhipicephalus microplus]	0	74.14	379	gi|325303104|tpg|DAA34287.1|	TPA_inf: metalloprotease [Amblyomma variegatum]	2e-62	52.38	231	tr|A0A131YJK3|A0A131YJK3_RHIAP	Reprolysin OS=Rhipicephalus appendiculatus PE=4 SV=1	0	74.61	382						gi|1001570857|gb|JAP79473.1|	Reprolysin [Rhipicephalus appendiculatus]	0	74.61	382	ISCW001157-PA	salivary gland metalloprotease, putative|protein_coding|DS615345:184671:281224:1|gene:ISCW001157	3e-13	27.52	218											F:GO:0008233	F:peptidase activity		IPR024079 (G3DSA:3.40.390.GENE3D); SIGNAL_PEPTIDE (PHOBIUS); SIGNAL_PEPTIDE_H_REGION (PHOBIUS); NON_CYTOPLASMIC_DOMAIN (PHOBIUS); SIGNAL_PEPTIDE_N_REGION (PHOBIUS); SIGNAL_PEPTIDE_C_REGION (PHOBIUS); SignalP-noTM (SIGNALP_EUK); SSF55486 (SUPERFAMILY)	ORF predicted	Rzam_Mc263
TRINITY_DN10370_c4_g1_i1	531	E91_TC5360	TPA Rapp_[Rhipicephalus appendiculatus]	1e-27	84.85	66						tr|A0A131Z9K0|A0A131Z9K0_RHIAP	Glycine rich superfamily member (Fragment) OS=Rhipicephalus appendiculatus PE=4 SV=1	1e-24	87.5	64						gi|1001587974|gb|JAP88029.1|	Glycine rich superfamily member, partial [Rhipicephalus appendiculatus]	3e-26	87.5	64																				ORF predicted	Rzam_Mc264
TRINITY_DN10371_c0_g1_i1	1245	76786687	putative secreted protein_[Rhipicephalus microplus]	5e-177	74.76	317	gi|76786687|gb|ABA55034.1|	putative secreted protein [Rhipicephalus microplus]	2e-174	74.76	317	tr|Q3HYC9|Q3HYC9_RHIMP	Putative secreted protein OS=Rhipicephalus microplus PE=2 SV=1	2e-174	74.76	317	sp|Q868Z9|PPN_DROME	Papilin OS=Drosophila melanogaster GN=Ppn PE=1 SV=2	4e-31	29.32	307	gi|427777493|gb|JAA54198.1|	Putative tetralaris [Rhipicephalus pulchellus]	9e-151	66.88	317	ISCW003862-PA	serine proteinase inhibitor, putative|protein_coding|DS705698:8319:39815:-1|gene:ISCW003862	2e-19	22.73	330	gi|226821390|gb|DQ176854.2|	Rhipicephalus microplus putative secreted protein mRNA, complete cds	0	82.96	1062	KOG4295	Serine proteinase inhibitor (KU family)	Posttranslational modification, protein turnover, chaperones	2e-13		F:GO:0030234	F:enzyme regulator activity		IPR002223 (SMART); IPR002223 (G3DSA:4.10.410.GENE3D); IPR002223 (PFAM); IPR002223 (G3DSA:4.10.410.GENE3D); IPR002223 (G3DSA:4.10.410.GENE3D); PTHR10083 (PANTHER); PTHR10083:SF210 (PANTHER); NON_CYTOPLASMIC_DOMAIN (PHOBIUS); SIGNAL_PEPTIDE_C_REGION (PHOBIUS); SIGNAL_PEPTIDE (PHOBIUS); SIGNAL_PEPTIDE_H_REGION (PHOBIUS); SIGNAL_PEPTIDE_N_REGION (PHOBIUS); IPR002223 (PROSITE_PROFILES); IPR002223 (PRO…	ORF predicted	Rzam_Mc265
TRINITY_DN10373_c0_g1_i1	482	427790755	Putative monolaris_[Rhipicephalus pulchellus]	1e-18	35.25	122						tr|L7MCA8|L7MCA8_9ACAR	Putative monolaris OS=Rhipicephalus pulchellus PE=2 SV=1	5e-16	35.25	122						gi|427790755|gb|JAA60829.1|	Putative monolaris [Rhipicephalus pulchellus]	1e-17	35.25	122																F:GO:0030234	F:enzyme regulator activity		IPR002223 (G3DSA:4.10.410.GENE3D); TRANSMEMBRANE (PHOBIUS); CYTOPLASMIC_DOMAIN (PHOBIUS); NON_CYTOPLASMIC_DOMAIN (PHOBIUS); SignalP-noTM (SIGNALP_EUK); IPR002223 (SUPERFAMILY); TMhelix (TMHMM)	ORF predicted	Rzam_Mc266
TRINITY_DN10379_c0_g1_i1	437	427785421	Putative nuclear pore complex rnup107 component sc nup84_[Rhipicephalus pulchellus]	2e-64	94.55	110	gi|241779170|ref|XP_002399855.1|	nuclear pore complex protein nup107, putative [Ixodes scapularis]	4e-38	65.45	110	tr|L7M2T4|L7M2T4_9ACAR	Putative nuclear pore complex rnup107 component sc nup84 OS=Rhipicephalus pulchellus PE=2 SV=1	6e-62	94.55	110	sp|P57740|NU107_HUMAN	Nuclear pore complex protein Nup107 OS=Homo sapiens GN=NUP107 PE=1 SV=1	2e-27	50.46	109	gi|427785421|gb|JAA58162.1|	Putative nuclear pore complex rnup107 component sc nup84 [Rhipicephalus pulchellus]	2e-63	94.55	110	ISCW023177-PA	nuclear pore complex protein nup107, putative|protein_coding|DS932186:226665:229367:-1|gene:ISCW023177	7e-42	65.45	110						KOG1964	Nuclear pore complex, rNup107 component (sc Nup84)	Nuclear structure, Intracellular trafficking, secretion, and vesicular transport	2e-19		P:GO:0061024; P:GO:0006461; F:GO:0005198; P:GO:0006464; P:GO:0007059; C:GO:0043234; C:GO:0005694; P:GO:0009058; P:GO:0044403; P:GO:0007049; P:GO:0006950; C:GO:0005654; C:GO:0005635; P:GO:0006913; P:GO:0006605; C:GO:0005815; P:GO:0051276; C:GO:0005829; P:GO:0034641	P:membrane organization; P:protein complex assembly; F:structural molecule activity; P:cellular protein modification process; P:chromosome segregation; C:protein complex; C:chromosome; P:biosynthetic process; P:symbiosis, encompassing mutualism through parasitism; P:cell cycle; P:response to stress; C:nucleoplasm; C:nuclear envelope; P:nucleocytoplasmic transport; P:protein targeting; C:microtubu…		IPR007252 (PFAM); IPR007252 (PANTHER)	ORF predicted	Rzam_Mc267
TRINITY_DN10381_c0_g1_i2	3526	1001567715	amyloid beta precursor protein_[Rhipicephalus appendiculatus]	0	99.48	582	gi|674067710|ref|XP_008840862.1|	PREDICTED: amyloid protein-binding protein 2 [Nannospalax galili]	0	59.82	550	tr|A0A131YHC0|A0A131YHC0_RHIAP	Amyloid beta protein OS=Rhipicephalus appendiculatus PE=4 SV=1	0	99.48	582	sp|Q92624|APBP2_HUMAN	Amyloid protein-binding protein 2 OS=Homo sapiens GN=APPBP2 PE=1 SV=2	0	60.22	548	gi|1001567715|gb|JAP77902.1|	amyloid beta precursor protein [Rhipicephalus appendiculatus]	0	99.48	582	ISCW012888-PA	amyloid binding protein, putative|protein_coding|DS923981:16285:48164:-1|gene:ISCW012888	0	72.67	589						KOG1840	Kinesin light chain	Cytoskeleton	2e-76		C:GO:0005634; C:GO:0005856; C:GO:0016023; C:GO:0043234; F:GO:0008092; P:GO:0006810	C:nucleus; C:cytoskeleton; C:cytoplasmic, membrane-bounded vesicle; C:protein complex; F:cytoskeletal protein binding; P:transport	EC:3.6.1; EC:3.6.1.15	Coil (COILS); IPR019734 (SMART); PF13424 (PFAM); IPR011990 (PFAM); IPR011990 (G3DSA:1.25.40.GENE3D); PTHR19959 (PANTHER); PTHR19959:SF147 (PANTHER); IPR019734 (PROSITE_PROFILES); IPR019734 (PROSITE_PROFILES); IPR013026 (PROSITE_PROFILES); IPR019734 (PROSITE_PROFILES); IPR013026 (PROSITE_PROFILES); IPR011990 (SUPERFAMILY); IPR011990 (SUPERFAMILY)	ORF predicted	Rzam_Mc268
TRINITY_DN10388_c0_g1_i1	636																																												SignalP-noTM (SIGNALP_EUK)	ORF predicted	Rzam_Mc269
TRINITY_DN10390_c0_g1_i1	2371	998458018	putative prohibitin_[Hyalomma excavatum]	1e-173	100	272	gi|241065293|ref|XP_002408311.1|	prohibitin, putative [Ixodes scapularis]	1e-158	99.18	243	tr|A0A131YTD4|A0A131YTD4_RHIAP	Prohibitin 1 OS=Rhipicephalus appendiculatus PE=4 SV=1	5e-171	100	272	sp|P67779|PHB_RAT	Prohibitin OS=Rattus norvegicus GN=Phb PE=1 SV=1	4e-138	76.84	272	gi|427785121|gb|JAA58012.1|	Putative prohibitin [Rhipicephalus pulchellus]	1e-172	100	272	ISCW001788-PA	prohibitin, putative|protein_coding|DS643841:21174:55591:-1|gene:ISCW001788	2e-162	99.18	243	gi|158288133|ref|XM_309992.4|	Anopheles gambiae str. PEST AGAP009323-PA (AgaP_AGAP009323) mRNA, complete cds	4e-86	76.99	578	KOG3083	Prohibitin	Posttranslational modification, protein turnover, chaperones	7e-146	K17080	C:GO:0005575	C:cellular_component		Coil (COILS); IPR000163 (PRINTS); IPR001107 (SMART); IPR001107 (PFAM); IPR000163 (PANTHER); IPR001107 (SUPERFAMILY)	ORF predicted	Rzam_Mc270
TRINITY_DN10390_c0_g2_i1	2367	998458018	putative prohibitin_[Hyalomma excavatum]	1e-173	100	272	gi|241065293|ref|XP_002408311.1|	prohibitin, putative [Ixodes scapularis]	1e-158	99.18	243	tr|A0A131YTD4|A0A131YTD4_RHIAP	Prohibitin 1 OS=Rhipicephalus appendiculatus PE=4 SV=1	4e-171	100	272	sp|P67779|PHB_RAT	Prohibitin OS=Rattus norvegicus GN=Phb PE=1 SV=1	4e-138	76.84	272	gi|427785121|gb|JAA58012.1|	Putative prohibitin [Rhipicephalus pulchellus]	1e-172	100	272	ISCW001788-PA	prohibitin, putative|protein_coding|DS643841:21174:55591:-1|gene:ISCW001788	2e-162	99.18	243	gi|158288133|ref|XM_309992.4|	Anopheles gambiae str. PEST AGAP009323-PA (AgaP_AGAP009323) mRNA, complete cds	4e-86	76.99	578	KOG3083	Prohibitin	Posttranslational modification, protein turnover, chaperones	7e-146	K17080	C:GO:0005575	C:cellular_component		Coil (COILS); IPR000163 (PRINTS); IPR001107 (SMART); IPR001107 (PFAM); IPR000163 (PANTHER); IPR001107 (SUPERFAMILY)	ORF predicted - 100% redundant and removed
TRINITY_DN10391_c0_g1_i1	2815	998460610	putative thyroid hormone receptor-associated protein complex subunit_[Hyalomma excavatum]	0	78.14	622	gi|926609828|ref|XP_013785462.1|	PREDICTED: WW domain-containing adapter protein with coiled-coil-like [Limulus polyphemus]	1e-50	51.84	245	tr|A0A131XJA3|A0A131XJA3_9ACAR	Putative thyroid hormone receptor-associated protein complex subunit OS=Hyalomma excavatum PE=2 SV=1	0	78.14	622	sp|Q5U4Q0|WAC_XENTR	WW domain-containing adapter protein with coiled-coil OS=Xenopus tropicalis GN=wac PE=2 SV=1	1e-31	65.62	96	gi|998460610|gb|JAP65611.1|	putative thyroid hormone receptor-associated protein complex subunit [Hyalomma excavatum]	0	78.14	622	ISCW004200-PA	conserved hypothetical protein|protein_coding|DS723078:96937:137289:-1|gene:ISCW004200	1e-23	60.44	91	gi|992175266|ref|XM_015608786.1|	PREDICTED: Astyanax mexicanus WW domain-containing adapter protein with coiled-coil (LOC103030046), mRNA	6e-25	92.22	90	KOG0152	Spliceosomal protein FBP11/Splicing factor PRP40	RNA processing and modification	2e-08		F:GO:0003674	F:molecular_function		Coil (COILS); IPR001202 (SMART); IPR001202 (PFAM); G3DSA:2.20.70.10 (GENE3D); PTHR15911 (PANTHER); PTHR15911 (PANTHER); PTHR15911:SF6 (PANTHER); PTHR15911:SF6 (PANTHER); IPR001202 (PROSITE_PATTERNS); NON_CYTOPLASMIC_DOMAIN (PHOBIUS); SIGNAL_PEPTIDE_N_REGION (PHOBIUS); SIGNAL_PEPTIDE (PHOBIUS); SIGNAL_PEPTIDE_C_REGION (PHOBIUS); SIGNAL_PEPTIDE_H_REGION (PHOBIUS); IPR001202 (PROSITE_PROFILES); IPR0…	ORF predicted	Rzam_Mc271
TRINITY_DN10391_c0_g2_i1	3016	427786529	hypothetical protein_[Rhipicephalus pulchellus]	0	95.23	608	gi|926609828|ref|XP_013785462.1|	PREDICTED: WW domain-containing adapter protein with coiled-coil-like [Limulus polyphemus]	3e-65	54.18	275	tr|L7M322|L7M322_9ACAR	Uncharacterized protein OS=Rhipicephalus pulchellus PE=2 SV=1	0	95.23	608	sp|Q5U4Q0|WAC_XENTR	WW domain-containing adapter protein with coiled-coil OS=Xenopus tropicalis GN=wac PE=2 SV=1	8e-32	65.62	96	gi|427786529|gb|JAA58716.1|	hypothetical protein [Rhipicephalus pulchellus]	0	95.23	608	ISCW004200-PA	conserved hypothetical protein|protein_coding|DS723078:96937:137289:-1|gene:ISCW004200	1e-23	60.44	91	gi|992175266|ref|XM_015608786.1|	PREDICTED: Astyanax mexicanus WW domain-containing adapter protein with coiled-coil (LOC103030046), mRNA	7e-25	92.22	90	KOG0152	Spliceosomal protein FBP11/Splicing factor PRP40	RNA processing and modification	2e-08		F:GO:0003674	F:molecular_function		Coil (COILS); IPR001202 (SMART); IPR001202 (PFAM); G3DSA:2.20.70.10 (GENE3D); PTHR15911:SF6 (PANTHER); PTHR15911 (PANTHER); PTHR15911:SF6 (PANTHER); PTHR15911 (PANTHER); IPR001202 (PROSITE_PATTERNS); SIGNAL_PEPTIDE (PHOBIUS); SIGNAL_PEPTIDE_N_REGION (PHOBIUS); NON_CYTOPLASMIC_DOMAIN (PHOBIUS); SIGNAL_PEPTIDE_H_REGION (PHOBIUS); SIGNAL_PEPTIDE_C_REGION (PHOBIUS); IPR001202 (PROSITE_PROFILES); IPR0…	ORF predicted	Rzam_Mc272
TRINITY_DN10394_c0_g1_i1	3667	427782711	Putative actin binding lim zn finger protein limatin involved in axon guidance_[Rhipicephalus pulchellus]	0	99.32	735	gi|1009551255|ref|XP_015911203.1|	PREDICTED: actin-binding LIM protein 3-like isoform X1 [Parasteatoda tepidariorum]	0	70.64	746	tr|L7LYW2|L7LYW2_9ACAR	Putative actin-binding lim zn-finger protein limatin involved in axon guidance OS=Rhipicephalus pulchellus PE=2 SV=1	0	99.32	735	sp|O14639|ABLM1_HUMAN	Actin-binding LIM protein 1 OS=Homo sapiens GN=ABLIM1 PE=1 SV=3	9e-117	33.13	824	gi|427782711|gb|JAA56807.1|	Putative actin-binding lim zn-finger protein limatin involved in axon guidance [Rhipicephalus pulchellus]	0	99.32	735	ISCW020839-PA	erythrocyte membrane protein band 4.9, putative|protein_coding|DS842727:64910:100440:1|gene:ISCW020839	4e-100	81.2	234	gi|157704075|gb|EU018129.1|	Rhipicephalus appendiculatus isolate RAHD_48 Ruka SINE elements	5e-82	91.81	232	KOG1044	Actin-binding LIM Zn-finger protein Limatin involved in axon guidance	Signal transduction mechanisms, Cytoskeleton	4e-161	K07520	P:GO:0007010; F:GO:0043167; F:GO:0008092	P:cytoskeleton organization; F:ion binding; F:cytoskeletal protein binding		IPR001781 (SMART); IPR003128 (SMART); IPR001781 (G3DSA:2.10.110.GENE3D); IPR001781 (PFAM); IPR001781 (G3DSA:2.10.110.GENE3D); IPR003128 (PFAM); IPR003128 (G3DSA:1.10.950.GENE3D); IPR001781 (G3DSA:2.10.110.GENE3D); IPR001781 (G3DSA:2.10.110.GENE3D); PTHR24213 (PANTHER); PTHR24213:SF9 (PANTHER); IPR001781 (PROSITE_PATTERNS); IPR001781 (PROSITE_PATTERNS); IPR001781 (PROSITE_PATTERNS); IPR001781 (PRO…	ORF predicted	Rzam_Mc273
TRINITY_DN10395_c0_g1_i1	589	1001585166	Cystine knot toxin_[Rhipicephalus appendiculatus]	6e-67	95.65	115	gi|919026216|ref|XP_013396880.1|	PREDICTED: equistatin-like [Lingula anatina]	3e-15	42.39	92	tr|A0A131Z739|A0A131Z739_RHIAP	Cystine knot toxin OS=Rhipicephalus appendiculatus PE=4 SV=1	2e-64	95.65	115						gi|1001585166|gb|JAP86625.1|	Cystine knot toxin [Rhipicephalus appendiculatus]	6e-66	95.65	115																C:GO:0005576; F:GO:0003674; P:GO:0040007	C:extracellular region; F:molecular_function; P:growth		SIGNAL_PEPTIDE_C_REGION (PHOBIUS); SIGNAL_PEPTIDE_N_REGION (PHOBIUS); SIGNAL_PEPTIDE (PHOBIUS); SIGNAL_PEPTIDE_H_REGION (PHOBIUS); NON_CYTOPLASMIC_DOMAIN (PHOBIUS); IPR000867 (PROSITE_PROFILES); SignalP-TM (SIGNALP_GRAM_POSITIVE); SignalP-noTM (SIGNALP_GRAM_NEGATIVE); SignalP-noTM (SIGNALP_EUK); IPR009030 (SUPERFAMILY)	ORF predicted	Rzam_Mc274
TRINITY_DN10395_c0_g2_i1	529	1001585166	Cystine knot toxin_[Rhipicephalus appendiculatus]	7e-69	96.19	105	gi|919026216|ref|XP_013396880.1|	PREDICTED: equistatin-like [Lingula anatina]	6e-14	47.62	84	tr|A0A131Z739|A0A131Z739_RHIAP	Cystine knot toxin OS=Rhipicephalus appendiculatus PE=4 SV=1	3e-66	96.19	105						gi|1001585166|gb|JAP86625.1|	Cystine knot toxin [Rhipicephalus appendiculatus]	7e-68	96.19	105																C:GO:0005576; F:GO:0003674; P:GO:0040007	C:extracellular region; F:molecular_function; P:growth		IPR000867 (PFAM); IPR000867 (PROSITE_PROFILES); IPR009030 (SUPERFAMILY)	No ORF predicted
TRINITY_DN10399_c0_g1_i1	2183	1001575417	heteroproteinous nuclear ribonucleoprotein r rrm superfamily_[Rhipicephalus appendiculatus]	0	100	438	gi|241236734|ref|XP_002400928.1|	G-3-P dehydrogenase, putative [Ixodes scapularis]	0	93.43	426	tr|A0A131YR64|A0A131YR64_RHIAP	Heteroproteinous nuclear ribonucleoprotein r rrm superfamily OS=Rhipicephalus appendiculatus PE=4 SV=1	0	100	438	sp|O60506|HNRPQ_HUMAN	Heterogeneous nuclear ribonucleoprotein Q OS=Homo sapiens GN=SYNCRIP PE=1 SV=2	5e-174	63.07	417	gi|427784529|gb|JAA57716.1|	Putative heteroproteinous nuclear ribonucleoprotein r rrm superfamily [Rhipicephalus pulchellus]	0	100	438	ISCW004858-PA	G-3-P dehydrogenase, putative|protein_coding|DS708614:98004:99475:1|gene:ISCW004858	0	93.43	426	gi|241236733|ref|XM_002400884.1|	Ixodes scapularis G-3-P dehydrogenase, putative, mRNA	0	85.54	1300	KOG0117	Heterogeneous nuclear ribonucleoprotein R (RRM superfamily)	RNA processing and modification	7e-172		F:GO:0003674	F:molecular_function		Coil (COILS); IPR000504 (SMART); IPR000504 (PFAM); IPR012677 (G3DSA:3.30.70.GENE3D); IPR006535 (TIGRFAM); IPR012677 (G3DSA:3.30.70.GENE3D); PTHR24012 (PANTHER); PTHR24012:SF480 (PANTHER); IPR000504 (PROSITE_PROFILES); IPR012677 (SUPERFAMILY); IPR012677 (SUPERFAMILY)	ORF predicted	Rzam_Mc275
TRINITY_DN10402_c0_g2_i1	1328	998456474	putative ring finger motif protein_[Hyalomma excavatum]	1e-101	100	145	gi|241601356|ref|XP_002405290.1|	RING finger motif containing protein [Ixodes scapularis]	2e-97	99.31	145	tr|A0A131YLX9|A0A131YLX9_RHIAP	E3 ubiquitin-protein ligase RNF11 OS=Rhipicephalus appendiculatus PE=4 SV=1	5e-99	100	145	sp|Q9Y3C5|RNF11_HUMAN	RING finger protein 11 OS=Homo sapiens GN=RNF11 PE=1 SV=1	5e-64	66.88	154	gi|427786567|gb|JAA58735.1|	hypothetical protein [Rhipicephalus pulchellus]	1e-100	100	145	ISCW020105-PA	RING finger motif containing protein|protein_coding|DS825938:137159:145125:1|gene:ISCW020105	3e-101	99.31	145	gi|241601355|ref|XM_002405246.1|	Ixodes scapularis RING finger motif containing protein, mRNA	9e-125	84.78	460	KOG4628	Predicted E3 ubiquitin ligase	Posttranslational modification, protein turnover, chaperones	3e-14	K11980	P:GO:0009056; F:GO:0043167; P:GO:0006464	P:catabolic process; F:ion binding; P:cellular protein modification process		IPR001841 (SMART); IPR001841 (PFAM); IPR013083 (G3DSA:3.30.40.GENE3D); PTHR14155 (PANTHER); PTHR14155:SF167 (PANTHER); IPR001841 (PROSITE_PROFILES); SSF57850 (SUPERFAMILY)	ORF predicted	Rzam_Mc276
TRINITY_DN10407_c0_g1_i1	2013	1001584532	T-complex protein 1 subunit alpha_[Rhipicephalus appendiculatus]	0	99.82	549	gi|1009590117|ref|XP_015924181.1|	PREDICTED: T-complex protein 1 subunit alpha-like [Parasteatoda tepidariorum]	0	83.46	544	tr|A0A131Z5Q2|A0A131Z5Q2_RHIAP	T-complex protein 1 subunit alpha OS=Rhipicephalus appendiculatus PE=3 SV=1	0	99.82	549	sp|P12613|TCPA_DROME	T-complex protein 1 subunit alpha OS=Drosophila melanogaster GN=T-cp1 PE=2 SV=2	0	76.48	540	gi|1001584532|gb|JAP86308.1|	T-complex protein 1 subunit alpha [Rhipicephalus appendiculatus]	0	99.82	549	ISCW023397-PA	chaperonin complex component, TCP-1 eta subunit, putative|protein_coding|DS949082:25808:27409:1|gene:ISCW023397	4e-96	37.11	539	gi|943956186|ref|XM_014505495.1|	PREDICTED: Papilio machaon T-complex protein 1 subunit alpha (LOC106712841), mRNA	4e-100	71.46	1577	KOG0360	Chaperonin complex component, TCP-1 alpha subunit (CCT1)	Posttranslational modification, protein turnover, chaperones	0		C:GO:0005737; F:GO:0043167; F:GO:0051082; P:GO:0006457	C:cytoplasm; F:ion binding; F:unfolded protein binding; P:protein folding		IPR017998 (PRINTS); IPR027409 (G3DSA:3.50.7.GENE3D); IPR027413 (G3DSA:1.10.560.GENE3D); IPR012715 (TIGRFAM); IPR002423 (PFAM); IPR027410 (G3DSA:3.30.260.GENE3D); PTHR11353 (PANTHER); IPR002194 (PROSITE_PATTERNS); IPR002194 (PROSITE_PATTERNS); IPR002194 (PROSITE_PATTERNS); IPR027409 (SUPERFAMILY); SSF48592 (SUPERFAMILY); SSF54849 (SUPERFAMILY)	ORF predicted	Rzam_Mc277
TRINITY_DN10408_c0_g1_i1	2484	1001585434	ATP-dependent DNA helicase Q1_[Rhipicephalus appendiculatus]	0	99.22	639	gi|241829138|ref|XP_002414740.1|	DNA helicase recq1, putative [Ixodes scapularis]	0	63.18	603	tr|A0A131Z5T6|A0A131Z5T6_RHIAP	ATP-dependent DNA helicase Q1 OS=Rhipicephalus appendiculatus PE=4 SV=1	0	99.22	639	sp|Q9Z129|RECQ1_MOUSE	ATP-dependent DNA helicase Q1 OS=Mus musculus GN=Recql PE=1 SV=2	0	48.43	574	gi|1001585434|gb|JAP86759.1|	ATP-dependent DNA helicase Q1 [Rhipicephalus appendiculatus]	0	99.22	639	ISCW023149-PA	DNA helicase recq1, putative|protein_coding|DS941638:22545:24401:1|gene:ISCW023149	0	63.18	603	gi|942160990|ref|XM_014490145.1|	PREDICTED: Latimeria chalumnae RecQ helicase-like (RECQL), transcript variant X3, mRNA	1e-12	80.53	113	KOG0353	ATP-dependent DNA helicase	General function prediction only	0	K10899	F:GO:0016887; C:GO:0005634; F:GO:0003677; C:GO:0005737; P:GO:0051276; F:GO:0043167; F:GO:0004386; C:GO:0005694; P:GO:0006259; P:GO:0006950	F:ATPase activity; C:nucleus; F:DNA binding; C:cytoplasm; P:chromosome organization; F:ion binding; F:helicase activity; C:chromosome; P:DNA metabolic process; P:response to stress	EC:3.6.1; EC:3.6.1.3; EC:3.6.1.15	Coil (COILS); IPR014001 (SMART); IPR001650 (SMART); IPR011545 (PFAM); IPR004589 (TIGRFAM); IPR027417 (G3DSA:3.40.50.GENE3D); IPR027417 (G3DSA:3.40.50.GENE3D); IPR011991 (G3DSA:1.10.10.GENE3D); IPR032284 (PFAM); IPR001650 (PFAM); PTHR13710 (PANTHER); PTHR13710:SF72 (PANTHER); IPR001650 (PROSITE_PROFILES); IPR014001 (PROSITE_PROFILES); IPR027417 (SUPERFAMILY)	ORF predicted	Rzam_Mc278
TRINITY_DN10411_c0_g1_i1	411																																													No ORF predicted
TRINITY_DN10418_c0_g1_i1	531	801588418	TPA_[Haemaphysalis longicornis]	4e-88	100	141	gi|67084029|gb|AAY66949.1|	60S ribosomal protein L23 [Ixodes scapularis]	3e-85	100	140	tr|A0A023GE91|A0A023GE91_9ACAR	Putative 60s ribosomal protein OS=Amblyomma triste PE=2 SV=1	2e-85	100	140	sp|P48159|RL23_DROME	60S ribosomal protein L23 OS=Drosophila melanogaster GN=RpL23 PE=1 SV=2	1e-83	93.57	140	gi|260908368|gb|ACX53905.1|	60S ribosomal protein L23 [Rhipicephalus sanguineus]	5e-87	100	140						gi|67084028|gb|DQ066312.1|	Ixodes scapularis isolate IS-6-12L-32 60S ribosomal protein L23 mRNA, complete cds	8e-112	84.49	419	KOG0901	60S ribosomal protein L14/L17/L23	Translation, ribosomal structure and biogenesis	6e-78		F:GO:0003735; P:GO:0007010; P:GO:0051276; P:GO:0030154; P:GO:0048856; C:GO:0005829; P:GO:0007059; P:GO:0007067; C:GO:0005840; F:GO:0008092; F:GO:0019843; P:GO:0006412	F:structural constituent of ribosome; P:cytoskeleton organization; P:chromosome organization; P:cell differentiation; P:anatomical structure development; C:cytosol; P:chromosome segregation; P:mitotic nuclear division; C:ribosome; F:cytoskeletal protein binding; F:rRNA binding; P:translation		IPR000218 (SMART); IPR000218 (G3DSA:2.40.150.GENE3D); IPR000218 (PFAM); PTHR11761:SF10 (PANTHER); IPR000218 (PANTHER); IPR019972 (PROSITE_PATTERNS); IPR000218 (SUPERFAMILY)	ORF predicted	Rzam_Mc279
TRINITY_DN10424_c0_g1_i1	922	215497948	sox14 putative_[Ixodes scapularis]	6e-17	97.3	37	gi|241999950|ref|XP_002434618.1|	sox14, putative [Ixodes scapularis]	2e-14	97.3	37	tr|B7PLH0|B7PLH0_IXOSC	Sox14, putative OS=Ixodes scapularis GN=IscW_ISCW006248 PE=4 SV=1	2e-14	97.3	37	sp|Q7SZS1|SX21A_DANRE	Transcription factor Sox-21-A OS=Danio rerio GN=sox21a PE=2 SV=1	2e-13	94.12	34	gi|604784483|gb|JAC14689.1|	putative transcription factor sox-14-like protein, partial [Triatoma infestans]	1e-13	88.89	36	ISCW006248-PA	sox14, putative|protein_coding|DS740292:11166:12453:1|gene:ISCW006248	7e-18	97.3	37	gi|946698395|ref|XM_006138963.2|	PREDICTED: Pelodiscus sinensis SRY (sex determining region Y)-box 1 (SOX1), mRNA	4e-22	89.25	93	KOG0527	HMG-box transcription factor	Transcription	5e-19		F:GO:0016491	F:oxidoreductase activity	EC:1.3.1.74		No ORF predicted
TRINITY_DN10425_c0_g1_i1	1454	1001585190	HtrA serine peptidase 2_[Rhipicephalus appendiculatus]	0	97.18	425	gi|926639115|ref|XP_013785604.1|	PREDICTED: serine protease HTRA2, mitochondrial-like isoform X1 [Limulus polyphemus]	5e-130	62.39	327	tr|A0A131Z5N4|A0A131Z5N4_RHIAP	HtrA serine peptidase 2 OS=Rhipicephalus appendiculatus PE=4 SV=1	0	97.18	425	sp|Q297U2|HTRA2_DROPS	Serine protease HTRA2, mitochondrial OS=Drosophila pseudoobscura pseudoobscura GN=HtrA2 PE=3 SV=1	1e-107	52.44	349	gi|1001585190|gb|JAP86637.1|	HtrA serine peptidase 2 [Rhipicephalus appendiculatus]	0	97.18	425	ISCW020167-PA	serine protease, putative|protein_coding|DS828062:482547:488999:1|gene:ISCW020167	8e-82	64.58	192						KOG1320	Serine protease	Posttranslational modification, protein turnover, chaperones	2e-74	K08669	F:GO:0008233	F:peptidase activity	EC:3.4.21	IPR001940 (PRINTS); IPR001478 (SMART); G3DSA:2.40.10.10 (GENE3D); IPR001478 (PFAM); IPR001478 (G3DSA:2.30.42.GENE3D); G3DSA:2.40.10.10 (GENE3D); PF13365 (PFAM); PTHR22939:SF69 (PANTHER); PTHR22939 (PANTHER); NON_CYTOPLASMIC_DOMAIN (PHOBIUS); CYTOPLASMIC_DOMAIN (PHOBIUS); TRANSMEMBRANE (PHOBIUS); IPR001478 (PROSITE_PROFILES); IPR001478 (SUPERFAMILY); IPR009003 (SUPERFAMILY)	ORF predicted	Rzam_Mc280
TRINITY_DN10426_c0_g1_i1	8653	1016848256	putative pol polyprotein_[Ixodes ricinus]	0	63.53	1020	gi|12958095|gb|AAK07485.1|	gag-pol polyprotein [Clonorchis sinensis]	0	48.62	1302	tr|A0A147BJG9|A0A147BJG9_IXORI	Putative pol polyprotein (Fragment) OS=Ixodes ricinus PE=4 SV=1	0	63.53	1020	sp|Q99315|YG31B_YEAST	Transposon Ty3-G Gag-Pol polyprotein OS=Saccharomyces cerevisiae (strain ATCC 204508 / S288c) GN=TY3B-G PE=1 SV=3	6e-91	29.52	884	gi|1016848256|gb|JAR90929.1|	putative pol polyprotein, partial [Ixodes ricinus]	0	63.53	1020	ISCW007443-PA	polyprotein of retroviral origin, putative|protein_coding|DS811064:35813:37279:-1|gene:ISCW007443	2e-57	31.98	394	gi|689104273|emb|LL610239.1|	Diphyllobothrium latum genome assembly D_latum_Geneva ,scaffold DILT_scaffold0038236	3e-12	90.77	65						P:GO:0006259; F:GO:0003674	P:DNA metabolic process; F:molecular_function		IPR001584 (PFAM); IPR000477 (PFAM); G3DSA:3.30.70.270 (GENE3D); G3DSA:3.10.10.10 (GENE3D); IPR012337 (G3DSA:3.30.420.GENE3D); PTHR24559 (PANTHER); PTHR24559:SF201 (PANTHER); IPR001584 (PROSITE_PROFILES); IPR000477 (PROSITE_PROFILES); IPR012337 (SUPERFAMILY); SSF56672 (SUPERFAMILY)	ORF predicted	Rzam_Mc281
TRINITY_DN10426_c0_g2_i1	4522	1016848256	putative pol polyprotein_[Ixodes ricinus]	0	63.53	1020	gi|12958095|gb|AAK07485.1|	gag-pol polyprotein [Clonorchis sinensis]	0	48.62	1302	tr|A0A147BJG9|A0A147BJG9_IXORI	Putative pol polyprotein (Fragment) OS=Ixodes ricinus PE=4 SV=1	0	63.53	1020	sp|P0CT40|TF29_SCHPO	Transposon Tf2-9 polyprotein OS=Schizosaccharomyces pombe (strain 972 / ATCC 24843) GN=Tf2-9 PE=3 SV=1	4e-92	29.72	831	gi|1016848256|gb|JAR90929.1|	putative pol polyprotein, partial [Ixodes ricinus]	0	63.53	1020	ISCW007443-PA	polyprotein of retroviral origin, putative|protein_coding|DS811064:35813:37279:-1|gene:ISCW007443	6e-58	31.98	394	gi|689104273|emb|LL610239.1|	Diphyllobothrium latum genome assembly D_latum_Geneva ,scaffold DILT_scaffold0038236	2e-12	90.77	65						P:GO:0006259; F:GO:0003674	P:DNA metabolic process; F:molecular_function		IPR001584 (PFAM); IPR000477 (PFAM); G3DSA:3.30.70.270 (GENE3D); G3DSA:3.10.10.10 (GENE3D); IPR012337 (G3DSA:3.30.420.GENE3D); PTHR24559 (PANTHER); PTHR24559:SF201 (PANTHER); IPR001584 (PROSITE_PROFILES); IPR000477 (PROSITE_PROFILES); IPR012337 (SUPERFAMILY); SSF56672 (SUPERFAMILY)	ORF predicted - 100% redundant and removed
TRINITY_DN10427_c0_g1_i1	826	67084013	ribosome associated membrane protein 4_[Ixodes scapularis]	2e-37	96.88	64	gi|241068910|ref|XP_002408527.1|	ribosome associated membrane protein [Ixodes scapularis]	1e-34	96.88	64	tr|Q4PM24|Q4PM24_IXOSC	Ribosome associated membrane protein OS=Ixodes scapularis GN=IscW_ISCW016512 PE=2 SV=1	8e-35	96.88	64	sp|Q6TAW2|SERP2_MOUSE	Stress-associated endoplasmic reticulum protein 2 OS=Mus musculus GN=Serp2 PE=3 SV=2	7e-28	75	64	gi|346470285|gb|AEO34987.1|	hypothetical protein [Amblyomma maculatum]	7e-36	95.31	64	ISCW016512-PA	ribosome associated membrane protein|protein_coding|DS644582:156298:160108:1|gene:ISCW016512	2e-38	96.88	64						KOG3491	Predicted membrane protein	Function unknown	8e-30		P:GO:0005975; C:GO:0005737; P:GO:0007165; P:GO:0006464; C:GO:0005783; P:GO:0009058; P:GO:0006810; F:GO:0003674; P:GO:0006950	P:carbohydrate metabolic process; C:cytoplasm; P:signal transduction; P:cellular protein modification process; C:endoplasmic reticulum; P:biosynthetic process; P:transport; F:molecular_function; P:response to stress		IPR010580 (PFAM); IPR010580 (PANTHER); CYTOPLASMIC_DOMAIN (PHOBIUS); NON_CYTOPLASMIC_DOMAIN (PHOBIUS); TRANSMEMBRANE (PHOBIUS); TMhelix (TMHMM)	No ORF predicted
TRINITY_DN10431_c0_g1_i1	676	1001567883	Basic tail secreted protein_[Rhipicephalus appendiculatus]	1e-59	94.62	93						tr|A0A131YIS8|A0A131YIS8_RHIAP	Basic tail secreted protein OS=Rhipicephalus appendiculatus PE=4 SV=1	5e-57	94.62	93						gi|1001567883|gb|JAP77986.1|	Basic tail secreted protein [Rhipicephalus appendiculatus]	1e-58	94.62	93																			SIGNAL_PEPTIDE (PHOBIUS); NON_CYTOPLASMIC_DOMAIN (PHOBIUS); SIGNAL_PEPTIDE_N_REGION (PHOBIUS); SIGNAL_PEPTIDE_H_REGION (PHOBIUS); SIGNAL_PEPTIDE_C_REGION (PHOBIUS); SignalP-noTM (SIGNALP_EUK)	ORF predicted	Rzam_Mc282
TRINITY_DN10434_c0_g1_i1	4139	1001579415	valacyclovir hydrolase_[Rhipicephalus appendiculatus]	0	98.2	334	gi|241646926|ref|XP_002409893.1|	valacyclovir hydrolase, putative [Ixodes scapularis]	3e-94	49.83	289	tr|A0A131YYX0|A0A131YYX0_RHIAP	Valacyclovir hydrolase OS=Rhipicephalus appendiculatus PE=4 SV=1	0	98.2	334	sp|A2BGU9|SERHL_DANRE	Serine hydrolase-like protein OS=Danio rerio GN=serhl PE=2 SV=1	4e-38	33.55	307	gi|1001579415|gb|JAP83752.1|	valacyclovir hydrolase [Rhipicephalus appendiculatus]	0	98.2	334	ISCW019272-PA	valacyclovir hydrolase, putative|protein_coding|DS808404:25932:29451:-1|gene:ISCW019272	5e-98	49.83	289						KOG1454	Predicted hydrolase/acyltransferase (alpha/beta hydrolase superfamily)	General function prediction only	1e-28		F:GO:0003674	F:molecular_function		IPR000073 (PRINTS); IPR029058 (G3DSA:3.40.50.GENE3D); IPR000073 (PFAM); PTHR10992:SF909 (PANTHER); PTHR10992 (PANTHER); NON_CYTOPLASMIC_DOMAIN (PHOBIUS); SIGNAL_PEPTIDE (PHOBIUS); SIGNAL_PEPTIDE_N_REGION (PHOBIUS); SIGNAL_PEPTIDE_H_REGION (PHOBIUS); SIGNAL_PEPTIDE_C_REGION (PHOBIUS); IPR029058 (SUPERFAMILY); TMhelix (TMHMM)	ORF predicted	Rzam_Mc283
TRINITY_DN10440_c0_g1_i1	203	1001566721	TIL domain containing protein_[Rhipicephalus appendiculatus]	4e-15	85	40						tr|A0A131YFZ8|A0A131YFZ8_RHIAP	TIL domain containing protein OS=Rhipicephalus appendiculatus PE=4 SV=1	1e-12	85	40						gi|1001566721|gb|JAP77405.1|	TIL domain containing protein [Rhipicephalus appendiculatus]	4e-14	85	40																				No ORF predicted
TRINITY_DN10443_c0_g1_i1	386	82831176	TPA Bmic_[Rhipicephalus microplus]	2e-08	57.14	49																																								No ORF predicted
TRINITY_DN10454_c0_g2_i1	365																																													No ORF predicted
TRINITY_DN10497_c0_g1_i1	446						gi|929087747|ref|XP_014054509.1|	PREDICTED: keratin-associated protein 21-1-like [Salmo salar]	3e-11	18.56	97	tr|A8DW67|A8DW67_NEMVE	Predicted protein (Fragment) OS=Nematostella vectensis GN=v1g9604 PE=4 SV=1	3e-08	29.91	107																														No ORF predicted
TRINITY_DN10501_c0_g1_i1	840	1001584766	large subunit ribosomal protein L15e_[Rhipicephalus appendiculatus]	1e-133	100	204	gi|241566019|ref|XP_002402071.1|	ribosomal protein L15, putative [Ixodes scapularis]	5e-130	98.04	204	tr|A0A131Z6K4|A0A131Z6K4_RHIAP	Ribosomal protein L15 OS=Rhipicephalus appendiculatus PE=3 SV=1	4e-131	100	204	sp|Q7T3N2|RL15_MONAL	60S ribosomal protein L15 OS=Monopterus albus GN=rpl15 PE=2 SV=3	8e-104	78.43	204	gi|1001584766|gb|JAP86425.1|	large subunit ribosomal protein L15e [Rhipicephalus appendiculatus]	1e-132	100	204	ISCW008173-PA	ribosomal protein L15, putative|protein_coding|DS777384:183910:188203:-1|gene:ISCW008173	9e-134	98.04	204	gi|241566018|ref|XM_002402027.1|	Ixodes scapularis ribosomal protein L15, putative, mRNA	0	87.82	616	KOG1678	60s ribosomal protein L15	Translation, ribosomal structure and biogenesis	4e-138	K02877	F:GO:0003735; C:GO:0005829; C:GO:0005840; P:GO:0006412	F:structural constituent of ribosome; C:cytosol; C:ribosome; P:translation		IPR000439 (SMART); IPR000439 (PFAM); IPR024794 (G3DSA:3.40.1120.GENE3D); IPR000439 (PANTHER); IPR020925 (PROSITE_PATTERNS); IPR012678 (SUPERFAMILY)	ORF predicted	Rzam_Mc284
TRINITY_DN10501_c1_g1_i1	1439																																												TRANSMEMBRANE (PHOBIUS); NON_CYTOPLASMIC_DOMAIN (PHOBIUS); NON_CYTOPLASMIC_DOMAIN (PHOBIUS); TRANSMEMBRANE (PHOBIUS); CYTOPLASMIC_DOMAIN (PHOBIUS); TMhelix (TMHMM); TMhelix (TMHMM)	No ORF predicted
TRINITY_DN10501_c1_g2_i1	1439																																												NON_CYTOPLASMIC_DOMAIN (PHOBIUS); TRANSMEMBRANE (PHOBIUS); TRANSMEMBRANE (PHOBIUS); NON_CYTOPLASMIC_DOMAIN (PHOBIUS); CYTOPLASMIC_DOMAIN (PHOBIUS); TMhelix (TMHMM); TMhelix (TMHMM)	No ORF predicted
TRINITY_DN10518_c0_g1_i1	914																																													No ORF predicted
TRINITY_DN10525_c0_g1_i1	581	1001583536	Bovine pancreatic trypsin inhibitor_[Rhipicephalus appendiculatus]	9e-69	83.33	120	gi|76786687|gb|ABA55034.1|	putative secreted protein [Rhipicephalus microplus]	2e-08	34.48	87	tr|A0A131Z4W9|A0A131Z4W9_RHIAP	Pancreatic trypsin inhibitor OS=Rhipicephalus appendiculatus PE=4 SV=1	3e-66	83.33	120	sp|Q868Z9|PPN_DROME	Papilin OS=Drosophila melanogaster GN=Ppn PE=1 SV=2	3e-07	33.33	75	gi|1001583536|gb|JAP85810.1|	Bovine pancreatic trypsin inhibitor [Rhipicephalus appendiculatus]	9e-68	83.33	120	ISCW012412-PA	Kunitz domain protein, putative|protein_coding|DS901362:54888:61481:1|gene:ISCW012412	2e-10	28.26	92						KOG4295	Serine proteinase inhibitor (KU family)	Posttranslational modification, protein turnover, chaperones	2e-06		F:GO:0008270; F:GO:0004185; F:GO:0008233; C:GO:0005576; F:GO:0004222; C:GO:0005578; F:GO:0008237; F:GO:0030414; F:GO:0004867; P:GO:0006508; P:GO:0010951; C:GO:0031012; P:GO:0010466	F:zinc ion binding; F:serine-type carboxypeptidase activity; F:peptidase activity; C:extracellular region; F:metalloendopeptidase activity; C:proteinaceous extracellular matrix; F:metallopeptidase activity; F:peptidase inhibitor activity; F:serine-type endopeptidase inhibitor activity; P:proteolysis; P:negative regulation of endopeptidase activity; C:extracellular matrix; P:negative regulation of…			ORF predicted	Rzam_Mc285
TRINITY_DN10544_c0_g1_i1	377	998456838	putative c-4 sterol methyl oxidase partial_[Hyalomma excavatum]	1e-66	89.6	125	gi|675388551|gb|KFM81448.1|	hypothetical protein X975_15998, partial [Stegodyphus mimosarum]	3e-50	69.6	125	tr|A0A131XBI9|A0A131XBI9_9ACAR	Putative c-4 sterol methyl oxidase (Fragment) OS=Hyalomma excavatum PE=2 SV=1	5e-64	89.6	125	sp|Q9GKT2|FXDC2_MACFA	Fatty acid hydroxylase domain-containing protein 2 OS=Macaca fascicularis GN=FAXDC2 PE=2 SV=1	6e-30	47.2	125	gi|998456838|gb|JAP63732.1|	putative c-4 sterol methyl oxidase, partial [Hyalomma excavatum]	1e-65	89.6	125	ISCW007511-PA	sterol desaturase, putative|protein_coding|DS804811:898:6417:1|gene:ISCW007511	1e-30	79.22	77						KOG0873	C-4 sterol methyl oxidase	Lipid transport and metabolism	7e-51		P:GO:0044281; F:GO:0016491; P:GO:0006629; F:GO:0043167; P:GO:0009058; C:GO:0005575	P:small molecule metabolic process; F:oxidoreductase activity; P:lipid metabolic process; F:ion binding; P:biosynthetic process; C:cellular_component	EC:1.14.13.72; EC:1.14.13	IPR006694 (PFAM); PTHR11863 (PANTHER); PTHR11863:SF26 (PANTHER); TRANSMEMBRANE (PHOBIUS); NON_CYTOPLASMIC_DOMAIN (PHOBIUS); CYTOPLASMIC_DOMAIN (PHOBIUS); SIGNAL_PEPTIDE_C_REGION (PHOBIUS); SIGNAL_PEPTIDE_N_REGION (PHOBIUS); SIGNAL_PEPTIDE (PHOBIUS); SIGNAL_PEPTIDE_H_REGION (PHOBIUS); NON_CYTOPLASMIC_DOMAIN (PHOBIUS); TRANSMEMBRANE (PHOBIUS); TMhelix (TMHMM); TMhelix (TMHMM)	ORF predicted	Rzam_Mc286
TRINITY_DN10561_c0_g1_i1	314	427792953	Putative presenilin partial_[Rhipicephalus pulchellus]	1e-29	98.21	56						tr|L7MF87|L7MF87_9ACAR	Presenilin (Fragment) OS=Rhipicephalus pulchellus PE=2 SV=1	4e-27	98.21	56						gi|427792953|gb|JAA61928.1|	Putative presenilin, partial [Rhipicephalus pulchellus]	1e-28	98.21	56																				No ORF predicted
TRINITY_DN10564_c0_g1_i1	773																																													No ORF predicted
TRINITY_DN10564_c0_g2_i1	773																																													No ORF predicted
TRINITY_DN10573_c0_g1_i1	382	759156993	ORN-30757_[Ornithodoros rostratus]	6e-43	100	68	gi|925680840|gb|KOX77626.1|	DNA-directed RNA polymerases I, II, and III subunit RPABC5 [Melipona quadrifasciata]	2e-40	98.53	68	tr|V9LIL0|V9LIL0_CALMI	DNA-directed RNA polymerases I, II, and III subunit RPABC5-like protein (Fragment) OS=Callorhinchus milii PE=2 SV=1	3e-41	89.33	75	sp|Q9VC49|RPAB5_DROME	DNA-directed RNA polymerases I, II, and III subunit RPABC5 OS=Drosophila melanogaster GN=Rpb10 PE=3 SV=1	5e-41	97.01	67	gi|398703929|gb|AFP13441.1|	DNA-directed RNA polymerases I, II, and III subunit RPABC5-like protein, partial [Callorhinchus milii]	8e-43	89.33	75	ISCW021810-PA	DNA-directed RNA polymerase|protein_coding|DS885859:168050:168342:-1|gene:ISCW021810	4e-43	100	67	gi|1008752302|ref|XM_006977234.2|	PREDICTED: Peromyscus maniculatus bairdii polymerase (RNA) II subunit L (Polr2l), mRNA	3e-50	84.95	206	KOG3497	DNA-directed RNA polymerase, subunit RPB10	Transcription	5e-50	K03007	F:GO:0016779; P:GO:0007165; F:GO:0043167; C:GO:0043234; P:GO:0006397; P:GO:0009058; C:GO:0005730; P:GO:0006259; P:GO:0044403; P:GO:0006950; C:GO:0005654; F:GO:0003677; C:GO:0005829	F:nucleotidyltransferase activity; P:signal transduction; F:ion binding; C:protein complex; P:mRNA processing; P:biosynthetic process; C:nucleolus; P:DNA metabolic process; P:symbiosis, encompassing mutualism through parasitism; P:response to stress; C:nucleoplasm; F:DNA binding; C:cytosol	EC:2.7.7.6	IPR000268 (PIRSF); IPR009057 (G3DSA:1.10.10.GENE3D); IPR000268 (PFAM); PTHR23431 (PANTHER); PTHR23431:SF1 (PANTHER); IPR020789 (PROSITE_PATTERNS); IPR000268 (PRODOM); IPR000268 (HAMAP); IPR023580 (SUPERFAMILY)	No ORF predicted
TRINITY_DN10577_c0_g1_i1	1114	1001585054	NADH dehydrogenase (ubiquinone) Fe-S protein 3_[Rhipicephalus appendiculatus]	0	100	265	gi|241736746|ref|XP_002413990.1|	NADH-ubiquinone oxidoreductase, NDUFS3/30 kDa subunit, putative [Ixodes scapularis]	4e-155	82.84	268	tr|A0A131Z581|A0A131Z581_RHIAP	NADH dehydrogenase (Ubiquinone) Fe-S protein 3 OS=Rhipicephalus appendiculatus PE=3 SV=1	0	100	265	sp|O75489|NDUS3_HUMAN	NADH dehydrogenase [ubiquinone] iron-sulfur protein 3, mitochondrial OS=Homo sapiens GN=NDUFS3 PE=1 SV=1	9e-109	66.52	227	gi|1001585054|gb|JAP86569.1|	NADH dehydrogenase (ubiquinone) Fe-S protein 3 [Rhipicephalus appendiculatus]	0	100	265	ISCW012366-PA	NADH-ubiquinone oxidoreductase, NDUFS3/30 kDa subunit, putative|protein_coding|DS921745:48651:49457:-1|gene:ISCW012366	8e-159	82.84	268	gi|357422594|emb|FQ311868.1|	Azospirillum lipoferum 4B main chromosome, complete genome	7e-26	80.59	170	KOG1713	NADH-ubiquinone oxidoreductase, NDUFS3/30 kDa subunit	Energy production and conversion	3e-117	K03936	F:GO:0016491; C:GO:0005739; C:GO:0043234	F:oxidoreductase activity; C:mitochondrion; C:protein complex	EC:1.6.99.5; EC:1.6.99.3; EC:1.6.5.3	IPR001268 (PFAM); IPR010218 (TIGRFAM); PTHR10884:SF10 (PANTHER); PTHR10884 (PANTHER); IPR020396 (PROSITE_PATTERNS); IPR001268 (PRODOM); IPR010218 (HAMAP); SSF143243 (SUPERFAMILY)	ORF predicted	Rzam_Mc287
TRINITY_DN10583_c0_g1_i1	473	1001575285	mitochondrial inner membrane organizing system protein 1_[Rhipicephalus appendiculatus]	2e-62	100	91	gi|957824093|ref|XP_014661779.1|	PREDICTED: MICOS complex subunit Mic10-like [Priapulus caudatus]	5e-30	55.81	86	tr|A0A131YRW2|A0A131YRW2_RHIAP	MICOS complex subunit MIC10 OS=Rhipicephalus appendiculatus PE=3 SV=1	9e-60	100	91	sp|Q5TGZ0|MIC10_HUMAN	MICOS complex subunit MIC10 OS=Homo sapiens GN=MINOS1 PE=1 SV=1	2e-26	54.55	77	gi|1001575285|gb|JAP81687.1|	mitochondrial inner membrane organizing system protein 1 [Rhipicephalus appendiculatus]	2e-61	100	91											KOG4604	Uncharacterized conserved protein	Function unknown	6e-25		C:GO:0005739; F:GO:0003674	C:mitochondrion; F:molecular_function		IPR007512 (PFAM); IPR007512 (PANTHER); TRANSMEMBRANE (PHOBIUS); CYTOPLASMIC_DOMAIN (PHOBIUS); NON_CYTOPLASMIC_DOMAIN (PHOBIUS); TMhelix (TMHMM)	ORF predicted	Rzam_Mc288
TRINITY_DN10584_c0_g1_i1	588	162788483	TPA_[Dermacentor variabilis]	6e-42	81.48	108	gi|530593125|ref|XP_005290176.1|	PREDICTED: NEDD8 [Chrysemys picta bellii]	2e-31	92.41	79	tr|A0A131Z921|A0A131Z921_RHIAP	Ubiquitin-like protein Nedd8 OS=Rhipicephalus appendiculatus PE=4 SV=1	3e-36	100	79	sp|Q9VJ33|NEDD8_DROME	NEDD8 OS=Drosophila melanogaster GN=Nedd8 PE=1 SV=1	4e-31	90.79	76	gi|1001585338|gb|JAP86711.1|	ubiquitin-like protein Nedd8 [Rhipicephalus appendiculatus]	8e-38	100	79	ISCW023133-PA	ubiquitin, putative|protein_coding|DS959833:58502:62051:1|gene:ISCW023133	1e-24	89.23	65	gi|850273837|ref|XM_013003631.1|	PREDICTED: Echinops telfairi neural precursor cell expressed, developmentally down-regulated 8 (NEDD8), mRNA	3e-32	79.91	214	KOG0005	Ubiquitin-like protein	Cell cycle control, cell division, chromosome partitioning, Posttranslational modification, protein turnover, chaperones	1e-28		F:GO:0003674	F:molecular_function		IPR019956 (PRINTS); IPR000626 (SMART); IPR000626 (PFAM); G3DSA:3.10.20.90 (GENE3D); PTHR10666 (PANTHER); IPR019954 (PROSITE_PATTERNS); IPR000626 (PROSITE_PROFILES); IPR029071 (SUPERFAMILY)	No ORF predicted
TRINITY_DN10594_c0_g2_i1	252																																													No ORF predicted
TRINITY_DN10603_c0_g2_i1	2498	1001568111	protein arginine N-methyltransferase 5_[Rhipicephalus appendiculatus]	0	96.62	681	gi|926609864|ref|XP_013785653.1|	PREDICTED: protein arginine N-methyltransferase 5-like [Limulus polyphemus]	0	56.88	640	tr|A0A131YI06|A0A131YI06_RHIAP	Protein arginine N-methyltransferase OS=Rhipicephalus appendiculatus PE=3 SV=1	0	96.62	681	sp|Q6NUA1|ANM5_XENLA	Protein arginine N-methyltransferase 5 OS=Xenopus laevis GN=prmt5 PE=1 SV=1	0	51.86	644	gi|1001568111|gb|JAP78100.1|	protein arginine N-methyltransferase 5 [Rhipicephalus appendiculatus]	0	96.62	681	ISCW012935-PA	Shk1 kinase-binding protein (Skb1), putative|protein_coding|DS896058:86203:118725:1|gene:ISCW012935	0	64.02	503	gi|1005476104|ref|XM_015919329.1|	PREDICTED: Acropora digitifera protein arginine N-methyltransferase 5-like (LOC107353005), mRNA	4e-16	78.06	155	KOG0822	Protein kinase inhibitor	Cell cycle control, cell division, chromosome partitioning	0	K02516	P:GO:0051301; C:GO:0005634; P:GO:0009056; P:GO:0051276; P:GO:0006464; P:GO:0048856; P:GO:0030154; C:GO:0005829; F:GO:0008168; P:GO:0007067; P:GO:0009058; P:GO:0034641	P:cell division; C:nucleus; P:catabolic process; P:chromosome organization; P:cellular protein modification process; P:anatomical structure development; P:cell differentiation; C:cytosol; F:methyltransferase activity; P:mitotic nuclear division; P:biosynthetic process; P:cellular nitrogen compound metabolic process	EC:2.1.1; EC:2.1.1.125	IPR029063 (G3DSA:3.40.50.GENE3D); IPR025799 (PFAM); IPR007857 (PIRSF); G3DSA:2.70.160.11 (GENE3D); IPR007857 (PANTHER); TRANSMEMBRANE (PHOBIUS); CYTOPLASMIC_DOMAIN (PHOBIUS); NON_CYTOPLASMIC_DOMAIN (PHOBIUS); IPR025799 (PROSITE_PROFILES); IPR029063 (SUPERFAMILY)	ORF predicted	Rzam_Mc289
TRINITY_DN10607_c0_g1_i1	373	82845529	TPA Bmic_[Rhipicephalus microplus]	7e-14	57.38	61																gi|427780985|gb|JAA55944.1|	Hypothetical protein [Rhipicephalus pulchellus]	4e-06	68.97	29						gi|157704075|gb|EU018129.1|	Rhipicephalus appendiculatus isolate RAHD_48 Ruka SINE elements	1e-54	79.02	348										No ORF predicted
TRINITY_DN10673_c0_g2_i1	716	1001568985	Lipocalin_[Rhipicephalus appendiculatus]	1e-56	45.75	212	gi|325303980|tpg|DAA34666.1|	TPA_inf: salivary lipocalin [Amblyomma variegatum]	1e-06	28.26	138	tr|A0A131YHW1|A0A131YHW1_RHIAP	Lipocalin OS=Rhipicephalus appendiculatus PE=4 SV=1	4e-54	45.75	212						gi|1001568985|gb|JAP78537.1|	Lipocalin [Rhipicephalus appendiculatus]	1e-55	45.75	212																			SignalP-TM (SIGNALP_GRAM_POSITIVE)	ORF predicted	Rzam_Mc290
TRINITY_DN10696_c0_g1_i1	1177																																												TRANSMEMBRANE (PHOBIUS); NON_CYTOPLASMIC_DOMAIN (PHOBIUS); CYTOPLASMIC_DOMAIN (PHOBIUS); TMhelix (TMHMM)	No ORF predicted
TRINITY_DN10698_c0_g3_i1	367	759085920	putative polyubiquitin partial_[Amblyomma americanum]	2e-17	40.48	126	gi|675634793|ref|XP_008946168.1|	PREDICTED: polyubiquitin-B isoform X3 [Merops nubicus]	3e-16	43.97	116	tr|L8B4M0|L8B4M0_HUMAN	Ubiquitin C OS=Homo sapiens GN=UbC PE=4 SV=1	8e-15	40	130	sp|P0CG55|UBB_SHEEP	Polyubiquitin-B OS=Ovis aries GN=UBB PE=2 SV=1	3e-16	41.54	130	gi|759085920|gb|JAG90588.1|	putative polyubiquitin, partial [Amblyomma americanum]	2e-16	40.48	126	ISCW010407-PA	ubiquitin/40S ribosomal protein S27A fusion, putative|protein_coding|DS863069:49640:51469:1|gene:ISCW010407	6e-17	40.77	130	gi|630350708|ref|XM_007866464.1|	Gloeophyllum trabeum ATCC 11539 ubiquitin partial mRNA	6e-22	97.06	68	KOG0004	Ubiquitin/40S ribosomal protein S27a fusion	Translation, ribosomal structure and biogenesis	6e-11		P:GO:0009056; P:GO:0007165; P:GO:0022607; P:GO:0048856; P:GO:0006464; P:GO:0009058; P:GO:0044403; P:GO:0006259; P:GO:0006810; P:GO:0002376; P:GO:0006950; P:GO:0007049; C:GO:0005634; C:GO:0005615; F:GO:0003723; P:GO:0008219; C:GO:0005737; P:GO:0051276; F:GO:0019899	P:catabolic process; P:signal transduction; P:cellular component assembly; P:anatomical structure development; P:cellular protein modification process; P:biosynthetic process; P:symbiosis, encompassing mutualism through parasitism; P:DNA metabolic process; P:transport; P:immune system process; P:response to stress; P:cell cycle; C:nucleus; C:extracellular space; F:RNA binding; P:cell death; C:cyt…			No ORF predicted
TRINITY_DN1072_c0_g1_i1	220																																													No ORF predicted
TRINITY_DN10751_c0_g1_i1	408	1001568011	small subunit ribosomal protein S27e_[Rhipicephalus appendiculatus]	1e-55	100	84	gi|149287134|gb|ABR23466.1|	40s ribosomal protein S27 [Ornithodoros parkeri]	9e-52	98.81	84	tr|E2J6T9|E2J6T9_9ACAR	40S ribosomal protein S27 OS=Hyalomma rufipes PE=2 SV=1	4e-53	100	84	sp|P55833|RS27_HOMAM	40S ribosomal protein S27 OS=Homarus americanus GN=RPS27 PE=3 SV=2	9e-48	84.52	84	gi|307006485|gb|ADN23527.1|	40S ribosomal protein S27 [Hyalomma marginatum rufipes]	1e-54	100	84	ISCW012954-PA	40S ribosomal protein S27, putative|protein_coding|DS912039:1625:9079:-1|gene:ISCW012954	3e-48	86.67	90	gi|950959276|ref|XM_006277300.2|	PREDICTED: Alligator mississippiensis ribosomal protein S27-like (RPS27L), mRNA	4e-39	82.99	194	KOG1779	40s ribosomal protein S27	Translation, ribosomal structure and biogenesis	7e-56	K02978	F:GO:0003735; P:GO:0042592; P:GO:0022618; F:GO:0043167; P:GO:0048856; P:GO:0030154; C:GO:0005829; P:GO:0042254; C:GO:0005840; P:GO:0002376; P:GO:0006412	F:structural constituent of ribosome; P:homeostatic process; P:ribonucleoprotein complex assembly; F:ion binding; P:anatomical structure development; P:cell differentiation; C:cytosol; P:ribosome biogenesis; C:ribosome; P:immune system process; P:translation		IPR000592 (PFAM); IPR023407 (G3DSA:2.20.25.GENE3D); IPR000592 (PANTHER); IPR000592 (PROSITE_PATTERNS); IPR000592 (PRODOM); IPR000592 (HAMAP); IPR011332 (SUPERFAMILY)	ORF predicted	Rzam_Mc291
TRINITY_DN10772_c0_g1_i1	645	1001583392	Lipocalin_[Rhipicephalus appendiculatus]	1e-33	87.14	70						tr|A0A131Z434|A0A131Z434_RHIAP	Lipocalin OS=Rhipicephalus appendiculatus PE=4 SV=1	4e-31	87.14	70						gi|1001583392|gb|JAP85738.1|	Lipocalin [Rhipicephalus appendiculatus]	1e-32	87.14	70																				No ORF predicted
TRINITY_DN10781_c0_g3_i1	524																																													No ORF predicted
TRINITY_DN10783_c0_g1_i1	1089	1001574503	Niemann-Pick C1 protein_[Rhipicephalus appendiculatus]	7e-160	95.15	227	gi|241569444|ref|XP_002402589.1|	Niemann-Pick type C1 domain-containing protein, putative [Ixodes scapularis]	1e-54	45.03	191	tr|A0A131YT37|A0A131YT37_RHIAP	Niemann-Pick C1 protein OS=Rhipicephalus appendiculatus PE=4 SV=1	3e-157	95.15	227	sp|P56941|NPC1_PIG	Niemann-Pick C1 protein OS=Sus scrofa GN=NPC1 PE=2 SV=1	2e-13	28.28	198	gi|1001574503|gb|JAP81296.1|	Niemann-Pick C1 protein [Rhipicephalus appendiculatus]	7e-159	95.15	227	ISCW024570-PA	beta-ketoacyl-ACP reductase, putative|protein_coding|DS818030:6:599:1|gene:ISCW024570	2e-58	45.03	191						KOG1933	Cholesterol transport protein (Niemann-Pick C disease protein)	Lipid transport and metabolism	6e-14	K12385	P:GO:0008150; C:GO:0005575	P:biological_process; C:cellular_component		IPR032190 (PFAM); PTHR10796 (PANTHER); SIGNAL_PEPTIDE_N_REGION (PHOBIUS); SIGNAL_PEPTIDE (PHOBIUS); NON_CYTOPLASMIC_DOMAIN (PHOBIUS); SIGNAL_PEPTIDE_C_REGION (PHOBIUS); SIGNAL_PEPTIDE_H_REGION (PHOBIUS); PS51257 (PROSITE_PROFILES); TMhelix (TMHMM)	ORF predicted	Rzam_Mc292
TRINITY_DN10802_c0_g2_i1	452	1001583624	Lipocalin_[Rhipicephalus appendiculatus]	8e-42	73.56	87						tr|A0A131Z368|A0A131Z368_RHIAP	Lipocalin OS=Rhipicephalus appendiculatus PE=4 SV=1	3e-39	73.56	87						gi|1001583624|gb|JAP85854.1|	Lipocalin [Rhipicephalus appendiculatus]	8e-41	73.56	87																				No ORF predicted
TRINITY_DN10827_c0_g1_i1	537																																													No ORF predicted
TRINITY_DN10850_c0_g1_i1	1171	1001574935	mitochondrial protein import protein ZIM17_[Rhipicephalus appendiculatus]	4e-127	98.95	191	gi|325303502|tpg|DAA34189.1|	TPA_inf: hypothetical secreted protein 1840 [Amblyomma variegatum]	2e-70	84.08	157	tr|A0A131YSK4|A0A131YSK4_RHIAP	Mitochondrial protein import protein ZIM17 OS=Rhipicephalus appendiculatus PE=4 SV=1	1e-124	98.95	191	sp|Q0IH40|DNLZ_XENLA	DNL-type zinc finger protein OS=Xenopus laevis GN=dnlz PE=2 SV=1	4e-25	61.54	78	gi|1001574935|gb|JAP81512.1|	mitochondrial protein import protein ZIM17 [Rhipicephalus appendiculatus]	4e-126	98.95	191											KOG3277	Uncharacterized conserved protein	Function unknown	4e-29		C:GO:0005739; F:GO:0043167	C:mitochondrion; F:ion binding		IPR007853 (PFAM); IPR024158 (PANTHER); NON_CYTOPLASMIC_DOMAIN (PHOBIUS); SIGNAL_PEPTIDE_C_REGION (PHOBIUS); SIGNAL_PEPTIDE_N_REGION (PHOBIUS); SIGNAL_PEPTIDE_H_REGION (PHOBIUS); SIGNAL_PEPTIDE (PHOBIUS); IPR007853 (PROSITE_PROFILES); SignalP-TM (SIGNALP_GRAM_POSITIVE); SignalP-noTM (SIGNALP_EUK)	ORF predicted	Rzam_Mc293
TRINITY_DN10852_c0_g1_i1	1053	1001575613	actin related protein 2/3 complex subunit 3_[Rhipicephalus appendiculatus]	6e-132	100	181	gi|612408887|gb|AHX02952.1|	actin-related protein 2/3 complex subunit 3 [Dermacentor variabilis]	3e-123	95.58	181	tr|A0A131YVB7|A0A131YVB7_RHIAP	Actin-related protein 2/3 complex subunit 3 OS=Rhipicephalus appendiculatus PE=3 SV=1	2e-129	100	181	sp|Q9JM76|ARPC3_MOUSE	Actin-related protein 2/3 complex subunit 3 OS=Mus musculus GN=Arpc3 PE=1 SV=3	2e-88	68.54	178	gi|1001575613|gb|JAP81851.1|	actin related protein 2/3 complex, subunit 3 [Rhipicephalus appendiculatus]	6e-131	100	181	ISCW022587-PA	arp2/3 complex 21 kD subunit, putative|protein_coding|DS899072:224450:237939:-1|gene:ISCW022587	6e-113	88.64	176	gi|612408886|gb|KF780488.1|	Dermacentor variabilis actin-related protein 2/3 complex subunit 3 (ARPC3) mRNA, complete cds	0	92.31	546	KOG3155	Actin-related protein Arp2/3 complex, subunit ARPC3	Cytoskeleton	4e-101	K05756	C:GO:0005856; P:GO:0016192; P:GO:0007010; P:GO:0006461; P:GO:0007165; F:GO:0005198; C:GO:0005829; C:GO:0043234; C:GO:0005576; F:GO:0008092; P:GO:0002376	C:cytoskeleton; P:vesicle-mediated transport; P:cytoskeleton organization; P:protein complex assembly; P:signal transduction; F:structural molecule activity; C:cytosol; C:protein complex; C:extracellular region; F:cytoskeletal protein binding; P:immune system process		IPR007204 (G3DSA:1.10.1760.GENE3D); IPR007204 (PFAM); PTHR12391:SF0 (PANTHER); IPR007204 (PANTHER); IPR007204 (SUPERFAMILY)	ORF predicted	Rzam_Mc294
TRINITY_DN10856_c0_g1_i1	385																																													No ORF predicted
TRINITY_DN10859_c0_g1_i1	303	294917946	TPA_[Dermacentor variabilis]	1e-12	100	30	gi|241152242|ref|XP_002406865.1|	ribosomal protein L28, putative [Ixodes scapularis]	4e-07	85.71	28	tr|A0A131Z5T7|A0A131Z5T7_RHIAP	Large subunit ribosomal protein L28e OS=Rhipicephalus appendiculatus PE=4 SV=1	4e-09	100	28						gi|1001585290|gb|JAP86687.1|	large subunit ribosomal protein L28e [Rhipicephalus appendiculatus]	1e-10	100	28	ISCW002598-PA	ribosomal protein L28, putative|protein_coding|DS671232:26739:33047:1|gene:ISCW002598	7e-11	85.71	28															No ORF predicted
TRINITY_DN10861_c0_g2_i1	576	1001567333	hypothetical protein_[Rhipicephalus appendiculatus]	4e-22	62.24	98						tr|A0A131YIE5|A0A131YIE5_RHIAP	Uncharacterized protein OS=Rhipicephalus appendiculatus PE=4 SV=1	1e-19	62.24	98						gi|1001567333|gb|JAP77711.1|	hypothetical protein [Rhipicephalus appendiculatus]	4e-21	62.24	98																			SIGNAL_PEPTIDE_N_REGION (PHOBIUS); NON_CYTOPLASMIC_DOMAIN (PHOBIUS); SIGNAL_PEPTIDE_C_REGION (PHOBIUS); SIGNAL_PEPTIDE_H_REGION (PHOBIUS); SIGNAL_PEPTIDE (PHOBIUS); SignalP-TM (SIGNALP_GRAM_POSITIVE); TMhelix (TMHMM)	ORF predicted	Rzam_Mc295
TRINITY_DN10894_c0_g1_i1	920	1001565377	neurofilament heavy polypeptide_[Rhipicephalus appendiculatus]	1e-52	98.33	180						tr|A0A131YBJ4|A0A131YBJ4_RHIAP	Neurofilament heavy polypeptide OS=Rhipicephalus appendiculatus PE=4 SV=1	5e-50	98.33	180						gi|1001565377|gb|JAP76733.1|	neurofilament heavy polypeptide [Rhipicephalus appendiculatus]	1e-51	98.33	180																				ORF predicted	Rzam_Mc11
TRINITY_DN10894_c0_g2_i1	1139	1001580204	neurofilament heavy polypeptide_[Rhipicephalus appendiculatus]	3e-41	98.81	253						tr|A0A131YY84|A0A131YY84_RHIAP	Neurofilament heavy polypeptide OS=Rhipicephalus appendiculatus PE=4 SV=1	9e-39	98.81	253						gi|1001580204|gb|JAP84144.1|	neurofilament heavy polypeptide [Rhipicephalus appendiculatus]	3e-40	98.81	253																			CYTOPLASMIC_DOMAIN (PHOBIUS); NON_CYTOPLASMIC_DOMAIN (PHOBIUS); SIGNAL_PEPTIDE_C_REGION (PHOBIUS); CYTOPLASMIC_DOMAIN (PHOBIUS); NON_CYTOPLASMIC_DOMAIN (PHOBIUS); TRANSMEMBRANE (PHOBIUS); SIGNAL_PEPTIDE_H_REGION (PHOBIUS); TRANSMEMBRANE (PHOBIUS); SIGNAL_PEPTIDE (PHOBIUS); SIGNAL_PEPTIDE_N_REGION (PHOBIUS); TRANSMEMBRANE (PHOBIUS); SignalP-noTM (SIGNALP_EUK); TMhelix (TMHMM); TMhelix (TMHMM); TMh…	ORF predicted	Rzam_Mc296
TRINITY_DN10901_c0_g2_i1	778	427790437	Putative group iii salivary lipocalin_[Rhipicephalus pulchellus]	3e-50	47.72	197	gi|82791912|gb|ABB90888.1|	putative serotonin and histamine binding protein [Rhipicephalus haemaphysaloides haemaphysaloides]	2e-20	37.11	194	tr|L7M9G3|L7M9G3_9ACAR	Putative group iii salivary lipocalin OS=Rhipicephalus pulchellus PE=2 SV=1	1e-47	47.72	197						gi|427790437|gb|JAA60670.1|	Putative group iii salivary lipocalin [Rhipicephalus pulchellus]	3e-49	47.72	197	ISCW018409-PA	nymphal histamine binding protein, putative|protein_coding|DS698532:3023:6096:1|gene:ISCW018409	9e-06	30.77	78											P:GO:0044403; F:GO:0003674	P:symbiosis, encompassing mutualism through parasitism; F:molecular_function		IPR012674 (G3DSA:2.40.128.GENE3D); IPR002970 (PFAM); CYTOPLASMIC_DOMAIN (PHOBIUS); NON_CYTOPLASMIC_DOMAIN (PHOBIUS); TRANSMEMBRANE (PHOBIUS); IPR011038 (SUPERFAMILY); TMhelix (TMHMM)	ORF predicted	Rzam_Mc297
TRINITY_DN10904_c0_g1_i1	1218	1001576961	prostamide/prostaglandin F2alpha synthase_[Rhipicephalus appendiculatus]	9e-123	99.07	214	gi|658848582|ref|XP_008406810.1|	PREDICTED: prostamide/prostaglandin F synthase [Poecilia reticulata]	3e-32	43.75	176	tr|A0A131YVH4|A0A131YVH4_RHIAP	Prostamide/prostaglandin F2alpha synthase OS=Rhipicephalus appendiculatus PE=4 SV=1	3e-120	99.07	214	sp|B5X9L9|PGFS_SALSA	Prostamide/prostaglandin F synthase OS=Salmo salar GN=fam213b PE=2 SV=1	1e-31	42.61	176	gi|1001576961|gb|JAP82525.1|	prostamide/prostaglandin F2alpha synthase [Rhipicephalus appendiculatus]	8e-122	99.07	214											KOG4498	Uncharacterized conserved protein	Function unknown	3e-21		P:GO:0044281; F:GO:0016491; P:GO:0006629; P:GO:0009058	P:small molecule metabolic process; F:oxidoreductase activity; P:lipid metabolic process; P:biosynthetic process		IPR032801 (PFAM); IPR012336 (G3DSA:3.40.30.GENE3D); IPR032802 (PTHR28630:PANTHER); IPR032801 (PANTHER); SIGNAL_PEPTIDE_H_REGION (PHOBIUS); SIGNAL_PEPTIDE (PHOBIUS); NON_CYTOPLASMIC_DOMAIN (PHOBIUS); SIGNAL_PEPTIDE_N_REGION (PHOBIUS); SIGNAL_PEPTIDE_C_REGION (PHOBIUS); SignalP-noTM (SIGNALP_EUK); IPR012336 (SUPERFAMILY)	ORF predicted	Rzam_Mc298
TRINITY_DN10907_c0_g1_i1	1848	998459556	putative programmed cell death protein_[Hyalomma excavatum]	2e-131	99.47	187	gi|926639805|ref|XP_013785976.1|	PREDICTED: programmed cell death protein 6-like [Limulus polyphemus]	5e-75	67.96	181	tr|A0A131XBP3|A0A131XBP3_9ACAR	Putative programmed cell death protein OS=Hyalomma excavatum PE=2 SV=1	7e-129	99.47	187	sp|O75340|PDCD6_HUMAN	Programmed cell death protein 6 OS=Homo sapiens GN=PDCD6 PE=1 SV=1	1e-60	57.8	173	gi|998459556|gb|JAP65084.1|	putative programmed cell death protein [Hyalomma excavatum]	2e-130	99.47	187	ISCW004616-PA	programmed cell death-involved protein, putative|protein_coding|DS725348:297472:308621:1|gene:ISCW004616	1e-37	39.43	175						KOG0037	Ca2+-binding protein, EF-Hand protein superfamily	Signal transduction mechanisms	4e-74		C:GO:0005737; F:GO:0043167; F:GO:0008233	C:cytoplasm; F:ion binding; F:peptidase activity	EC:3.4.22; EC:3.4	IPR002048 (SMART); IPR011992 (G3DSA:1.10.238.GENE3D); IPR002048 (PFAM); IPR002048 (PFAM); PTHR10183:SF316 (PANTHER); PTHR10183 (PANTHER); IPR018247 (PROSITE_PATTERNS); IPR018247 (PROSITE_PATTERNS); IPR018247 (PROSITE_PATTERNS); IPR002048 (PROSITE_PROFILES); IPR002048 (PROSITE_PROFILES); IPR002048 (PROSITE_PROFILES); IPR002048 (PROSITE_PROFILES); IPR011992 (SUPERFAMILY)	ORF predicted	Rzam_Mc299
TRINITY_DN10907_c0_g2_i1	1830	1001567117	ca2+ binding protein_[Rhipicephalus appendiculatus]	5e-126	98.34	181	gi|926639805|ref|XP_013785976.1|	PREDICTED: programmed cell death protein 6-like [Limulus polyphemus]	2e-77	70.29	175	tr|A0A131YE12|A0A131YE12_RHIAP	Ca2+ binding protein OS=Rhipicephalus appendiculatus PE=4 SV=1	2e-123	98.34	181	sp|O75340|PDCD6_HUMAN	Programmed cell death protein 6 OS=Homo sapiens GN=PDCD6 PE=1 SV=1	3e-63	59.88	167	gi|1001567117|gb|JAP77603.1|	ca2+ binding protein [Rhipicephalus appendiculatus]	5e-125	98.34	181	ISCW004616-PA	programmed cell death-involved protein, putative|protein_coding|DS725348:297472:308621:1|gene:ISCW004616	6e-40	40.83	169						KOG0037	Ca2+-binding protein, EF-Hand protein superfamily	Signal transduction mechanisms	1e-76		C:GO:0005737; F:GO:0043167; F:GO:0008233	C:cytoplasm; F:ion binding; F:peptidase activity	EC:3.4.22; EC:3.4	IPR002048 (SMART); IPR011992 (G3DSA:1.10.238.GENE3D); IPR002048 (PFAM); PTHR10183:SF316 (PANTHER); PTHR10183 (PANTHER); IPR018247 (PROSITE_PATTERNS); IPR018247 (PROSITE_PATTERNS); IPR018247 (PROSITE_PATTERNS); IPR002048 (PROSITE_PROFILES); IPR002048 (PROSITE_PROFILES); IPR002048 (PROSITE_PROFILES); IPR002048 (PROSITE_PROFILES); IPR011992 (SUPERFAMILY)	ORF predicted	Rzam_Mc300
TRINITY_DN10912_c0_g1_i1	596																															gi|157704075|gb|EU018129.1|	Rhipicephalus appendiculatus isolate RAHD_48 Ruka SINE elements	4e-60	95.39	152									SIGNAL_PEPTIDE_H_REGION (PHOBIUS); SIGNAL_PEPTIDE_C_REGION (PHOBIUS); SIGNAL_PEPTIDE_N_REGION (PHOBIUS); SIGNAL_PEPTIDE (PHOBIUS); NON_CYTOPLASMIC_DOMAIN (PHOBIUS)	ORF predicted	Rzam_Mc301
TRINITY_DN10920_c0_g1_i1	624	1001576123	mitochondrial import inner membrane translocase subunit TIM8_[Rhipicephalus appendiculatus]	3e-60	100	90	gi|149287190|gb|ABR23494.1|	mitochondrial import inner membrane translocase subunit Tim8-like protein [Ornithodoros parkeri]	3e-43	81.4	86	tr|A0A131YVB9|A0A131YVB9_RHIAP	Mitochondrial import inner membrane translocase subunit TIM8 OS=Rhipicephalus appendiculatus PE=3 SV=1	1e-57	100	90	sp|Q9Y1A3|TIM8_DROME	Mitochondrial import inner membrane translocase subunit Tim8 OS=Drosophila melanogaster GN=Tim8 PE=3 SV=1	3e-32	65.82	79	gi|1001576123|gb|JAP82106.1|	mitochondrial import inner membrane translocase subunit TIM8 [Rhipicephalus appendiculatus]	3e-59	100	90	ISCW010274-PA	mitochondrial import inner membrane translocase subunit Tim8, putative|protein_coding|DS821841:46759:48075:1|gene:ISCW010274	1e-44	88.46	78						KOG3489	Mitochondrial import inner membrane translocase, subunit TIM8	Intracellular trafficking, secretion, and vesicular transport	1e-38	K17780	F:GO:0022857; C:GO:0005739; F:GO:0043167	F:transmembrane transporter activity; C:mitochondrion; F:ion binding		IPR004217 (G3DSA:1.10.287.GENE3D); IPR004217 (PFAM); PTHR21535 (PANTHER); IPR004217 (SUPERFAMILY)	ORF predicted	Rzam_Mc302
TRINITY_DN10924_c0_g1_i1	1022	427790543	Putative monolaris_[Rhipicephalus pulchellus]	9e-65	61.15	157						tr|L7MBZ4|L7MBZ4_9ACAR	Putative monolaris OS=Rhipicephalus pulchellus PE=2 SV=1	3e-62	61.15	157						gi|427790543|gb|JAA60723.1|	Putative monolaris [Rhipicephalus pulchellus]	9e-64	61.15	157																F:GO:0030234	F:enzyme regulator activity		IPR002223 (G3DSA:4.10.410.GENE3D); TRANSMEMBRANE (PHOBIUS); CYTOPLASMIC_DOMAIN (PHOBIUS); NON_CYTOPLASMIC_DOMAIN (PHOBIUS); IPR002223 (PROSITE_PROFILES); IPR002223 (SUPERFAMILY); TMhelix (TMHMM)	ORF predicted	Rzam_Mc303
TRINITY_DN10930_c0_g1_i1	837	1001582946	8.9 kDa family member_[Rhipicephalus appendiculatus]	3e-63	87.5	128						tr|A0A131Z433|A0A131Z433_RHIAP	8.9 kDa family member OS=Rhipicephalus appendiculatus PE=4 SV=1	1e-60	87.5	128						gi|1001582946|gb|JAP85515.1|	8.9 kDa family member [Rhipicephalus appendiculatus]	3e-62	87.5	128																			SIGNAL_PEPTIDE (PHOBIUS); SIGNAL_PEPTIDE_N_REGION (PHOBIUS); SIGNAL_PEPTIDE_C_REGION (PHOBIUS); SIGNAL_PEPTIDE_H_REGION (PHOBIUS); NON_CYTOPLASMIC_DOMAIN (PHOBIUS)	ORF predicted	Rzam_Mc304
TRINITY_DN10930_c0_g2_i1	773	1001582946	8.9 kDa family member_[Rhipicephalus appendiculatus]	3e-35	86.59	82						tr|A0A131Z433|A0A131Z433_RHIAP	8.9 kDa family member OS=Rhipicephalus appendiculatus PE=4 SV=1	8e-33	86.59	82						gi|1001582946|gb|JAP85515.1|	8.9 kDa family member [Rhipicephalus appendiculatus]	3e-34	86.59	82																				No ORF predicted
TRINITY_DN10935_c0_g1_i1	854	1001566885	hypothetical protein_[Rhipicephalus appendiculatus]	2e-63	89.42	104						tr|A0A131YF00|A0A131YF00_RHIAP	Uncharacterized protein OS=Rhipicephalus appendiculatus PE=4 SV=1	8e-61	89.42	104						gi|1001566885|gb|JAP77487.1|	hypothetical protein [Rhipicephalus appendiculatus]	2e-62	89.42	104																			SIGNAL_PEPTIDE_C_REGION (PHOBIUS); SIGNAL_PEPTIDE_N_REGION (PHOBIUS); NON_CYTOPLASMIC_DOMAIN (PHOBIUS); SIGNAL_PEPTIDE (PHOBIUS); SIGNAL_PEPTIDE_H_REGION (PHOBIUS); SignalP-noTM (SIGNALP_GRAM_NEGATIVE); SignalP-TM (SIGNALP_GRAM_POSITIVE); SignalP-noTM (SIGNALP_EUK)	ORF predicted	Rzam_Mc305
TRINITY_DN10937_c0_g1_i1	462	998465101	putative ribosomal protein l34_[Hyalomma excavatum]	2e-69	100	105	gi|194246089|gb|ACF35536.1|	ribosomal protein L34 [Dermacentor variabilis]	1e-66	100	105	tr|B7SP54|B7SP54_DERVA	Ribosomal protein L34 OS=Dermacentor variabilis PE=2 SV=1	7e-67	100	105	sp|P45842|RL34_AEDAL	60S ribosomal protein L34 OS=Aedes albopictus GN=RpL34 PE=2 SV=2	3e-41	67.62	105	gi|998465101|gb|JAP67682.1|	putative ribosomal protein l34 [Hyalomma excavatum]	2e-68	100	105	ISCW001285-PA	ribosomal protein L34, putative|protein_coding|DS636786:1977:8829:-1|gene:ISCW001285	2e-55	86.27	102	gi|194246088|gb|EU551639.1|	Dermacentor variabilis isolate DvM 128 ribosomal protein L34 mRNA, complete cds	8e-141	92.22	360	KOG1790	60s ribosomal protein L34	Translation, ribosomal structure and biogenesis	3e-60	K02915	F:GO:0003723; F:GO:0003735; C:GO:0005829; P:GO:0042254; C:GO:0005840; P:GO:0006412	F:RNA binding; F:structural constituent of ribosome; C:cytosol; P:ribosome biogenesis; C:ribosome; P:translation		IPR008195 (PRINTS); IPR008195 (PFAM); IPR008195 (PANTHER); PTHR10759:SF0 (PANTHER); IPR018065 (PROSITE_PATTERNS)	ORF predicted	Rzam_Mc306
TRINITY_DN10941_c0_g1_i1	1026	1001576201	H/ACA ribonucleoprotein complex subunit 1_[Rhipicephalus appendiculatus]	9e-69	98	100	gi|325303154|tpg|DAA34328.1|	TPA_inf: H/ACA small nucleolar RNP component GAR1 [Amblyomma variegatum]	2e-50	89.47	95	tr|A0A131YUD9|A0A131YUD9_RHIAP	H/ACA ribonucleoprotein complex subunit 1 OS=Rhipicephalus appendiculatus PE=4 SV=1	3e-66	98	100	sp|Q5RJV1|GAR1_XENTR	H/ACA ribonucleoprotein complex subunit 1 OS=Xenopus tropicalis GN=gar1 PE=2 SV=1	2e-33	63.92	97	gi|1001576201|gb|JAP82145.1|	H/ACA ribonucleoprotein complex subunit 1 [Rhipicephalus appendiculatus]	9e-68	98	100	ISCW004802-PA	nucleolar protein, putative|protein_coding|DS695221:27214:32954:1|gene:ISCW004802	1e-51	85	100						KOG3262	H/ACA small nucleolar RNP component GAR1	Translation, ribosomal structure and biogenesis	2e-41	K11128	F:GO:0003723; P:GO:0042254; C:GO:0005694; P:GO:0034641; C:GO:0005730	F:RNA binding; P:ribosome biogenesis; C:chromosome; P:cellular nitrogen compound metabolic process; C:nucleolus		IPR007504 (PFAM); G3DSA:2.40.10.230 (GENE3D); IPR021154 (PANTHER); IPR021154 (PRODOM); IPR009000 (SUPERFAMILY)	ORF predicted	Rzam_Mc307
TRINITY_DN10947_c0_g1_i1	1268	427797465	Hypothetical protein partial_[Rhipicephalus pulchellus]	0	97.22	324	gi|241105597|ref|XP_002410015.1|	conserved hypothetical protein [Ixodes scapularis]	3e-132	79.27	275	tr|L7MLW0|L7MLW0_9ACAR	Uncharacterized protein (Fragment) OS=Rhipicephalus pulchellus PE=2 SV=1	0	97.22	324	sp|Q9NZ63|CI078_HUMAN	Uncharacterized protein C9orf78 OS=Homo sapiens GN=C9orf78 PE=1 SV=1	7e-71	48.93	280	gi|427797465|gb|JAA64184.1|	Hypothetical protein, partial [Rhipicephalus pulchellus]	0	97.22	324	ISCW001649-PA	conserved hypothetical protein|protein_coding|DS651254:63285:77600:-1|gene:ISCW001649	6e-136	79.27	275	gi|880961707|ref|XM_005085500.2|	PREDICTED: Mesocricetus auratus chromosome unknown open reading frame, human C9orf78 (LOC101831362), mRNA	3e-15	92.42	66	KOG3345	Uncharacterized conserved protein	Function unknown	1e-80		P:GO:0008150; F:GO:0003674; C:GO:0005654	P:biological_process; F:molecular_function; C:nucleoplasm		Coil (COILS); IPR010756 (PFAM); IPR010756 (PANTHER); PTHR13486:SF2 (PANTHER)	ORF predicted	Rzam_Mc308
TRINITY_DN10963_c0_g1_i1	1393						gi|861619904|gb|KMQ87143.1|	zinc finger protein [Lasius niger]	8e-08	35.79	95	tr|A0A0J7K9R3|A0A0J7K9R3_LASNI	Zinc finger protein OS=Lasius niger GN=RF55_13662 PE=4 SV=1	6e-08	35.79	95																										F:GO:0003676; F:GO:0046983	F:nucleic acid binding; F:protein dimerization activity		SIGNAL_PEPTIDE (PHOBIUS); SIGNAL_PEPTIDE_C_REGION (PHOBIUS); SIGNAL_PEPTIDE_N_REGION (PHOBIUS); NON_CYTOPLASMIC_DOMAIN (PHOBIUS); SIGNAL_PEPTIDE_H_REGION (PHOBIUS)	ORF predicted	Rzam_Mc309
TRINITY_DN10966_c0_g1_i1	1117	1001576895	hypothetical protein_[Rhipicephalus appendiculatus]	6e-110	97.99	249	gi|241997674|ref|XP_002433486.1|	hypothetical protein IscW_ISCW001265 [Ixodes scapularis]	2e-46	63	200	tr|A0A131YVC1|A0A131YVC1_RHIAP	Uncharacterized protein OS=Rhipicephalus appendiculatus PE=4 SV=1	2e-107	97.99	249						gi|1001576895|gb|JAP82492.1|	hypothetical protein [Rhipicephalus appendiculatus]	6e-109	97.99	249	ISCW001265-PA	hypothetical protein|protein_coding|DS618020:321653:342831:1|gene:ISCW001265	4e-50	63	200	gi|241997673|ref|XM_002433441.1|	Ixodes scapularis hypothetical protein, mRNA	4e-33	78.76	259									SIGNAL_PEPTIDE_H_REGION (PHOBIUS); SIGNAL_PEPTIDE (PHOBIUS); SIGNAL_PEPTIDE_C_REGION (PHOBIUS); NON_CYTOPLASMIC_DOMAIN (PHOBIUS); SIGNAL_PEPTIDE_N_REGION (PHOBIUS); PS51257 (PROSITE_PROFILES); SignalP-TM (SIGNALP_GRAM_POSITIVE); SignalP-noTM (SIGNALP_GRAM_NEGATIVE); SignalP-noTM (SIGNALP_EUK); TMhelix (TMHMM)	ORF predicted	Rzam_Mc310
TRINITY_DN10975_c0_g1_i1	661	759088782	putative secreted protein precursor_[Amblyomma americanum]	1e-08	29.41	102						tr|A0A0C9S495|A0A0C9S495_AMBAM	Putative secreted protein OS=Amblyomma americanum PE=2 SV=1	4e-06	29.41	102						gi|759088782|gb|JAG92019.1|	putative secreted protein precursor [Amblyomma americanum]	1e-07	29.41	102																			SIGNAL_PEPTIDE (PHOBIUS); SIGNAL_PEPTIDE_C_REGION (PHOBIUS); SIGNAL_PEPTIDE_N_REGION (PHOBIUS); SIGNAL_PEPTIDE_H_REGION (PHOBIUS); NON_CYTOPLASMIC_DOMAIN (PHOBIUS); SignalP-noTM (SIGNALP_EUK)	ORF predicted	Rzam_Mc311
TRINITY_DN10975_c0_g2_i1	596	759087996	putative secreted protein precursor_[Amblyomma americanum]	2e-06	44.44	54																																								No ORF predicted
TRINITY_DN10991_c0_g1_i1	733	1001566061	hypothetical protein_[Rhipicephalus appendiculatus]	7e-81	93.7	127						tr|A0A131YF21|A0A131YF21_RHIAP	Uncharacterized protein OS=Rhipicephalus appendiculatus PE=4 SV=1	2e-78	93.7	127						gi|1001566061|gb|JAP77075.1|	hypothetical protein [Rhipicephalus appendiculatus]	6e-80	93.7	127																			SIGNAL_PEPTIDE_H_REGION (PHOBIUS); NON_CYTOPLASMIC_DOMAIN (PHOBIUS); SIGNAL_PEPTIDE_N_REGION (PHOBIUS); SIGNAL_PEPTIDE (PHOBIUS); SIGNAL_PEPTIDE_C_REGION (PHOBIUS); SignalP-noTM (SIGNALP_EUK)	ORF predicted	Rzam_Mc312
TRINITY_DN10992_c0_g1_i1	1164	1001575923	28 kDa Metastriate family member_[Rhipicephalus appendiculatus]	5e-54	44.91	216						tr|A0A131YV24|A0A131YV24_RHIAP	28 kDa Metastriate family member OS=Rhipicephalus appendiculatus PE=4 SV=1	2e-51	44.91	216						gi|1001575923|gb|JAP82006.1|	28 kDa Metastriate family member [Rhipicephalus appendiculatus]	5e-53	44.91	216																			NON_CYTOPLASMIC_DOMAIN (PHOBIUS); SIGNAL_PEPTIDE (PHOBIUS); SIGNAL_PEPTIDE_C_REGION (PHOBIUS); SIGNAL_PEPTIDE_N_REGION (PHOBIUS); SIGNAL_PEPTIDE_H_REGION (PHOBIUS); SignalP-TM (SIGNALP_GRAM_POSITIVE); SignalP-noTM (SIGNALP_GRAM_NEGATIVE); SignalP-noTM (SIGNALP_EUK)	ORF predicted	Rzam_Mc313
TRINITY_DN10992_c0_g2_i1	1167	1001575923	28 kDa Metastriate family member_[Rhipicephalus appendiculatus]	9e-54	42.98	228						tr|A0A131YV24|A0A131YV24_RHIAP	28 kDa Metastriate family member OS=Rhipicephalus appendiculatus PE=4 SV=1	3e-51	42.98	228						gi|1001575923|gb|JAP82006.1|	28 kDa Metastriate family member [Rhipicephalus appendiculatus]	9e-53	42.98	228																			SIGNAL_PEPTIDE_H_REGION (PHOBIUS); SIGNAL_PEPTIDE (PHOBIUS); NON_CYTOPLASMIC_DOMAIN (PHOBIUS); SIGNAL_PEPTIDE_C_REGION (PHOBIUS); SIGNAL_PEPTIDE_N_REGION (PHOBIUS); SignalP-TM (SIGNALP_GRAM_POSITIVE); SignalP-noTM (SIGNALP_EUK); SignalP-noTM (SIGNALP_GRAM_NEGATIVE)	ORF predicted	Rzam_Mc314
TRINITY_DN11002_c0_g1_i1	3045	1001584574	RNA polymerase-associated protein RTF1_[Rhipicephalus appendiculatus]	0	99.14	698	gi|242000814|ref|XP_002435050.1|	caldesmon, putative [Ixodes scapularis]	0	70.13	703	tr|A0A131Z4J6|A0A131Z4J6_RHIAP	RNA polymerase-associated protein RTF1 OS=Rhipicephalus appendiculatus PE=4 SV=1	0	99.14	698	sp|Q92541|RTF1_HUMAN	RNA polymerase-associated protein RTF1 homolog OS=Homo sapiens GN=RTF1 PE=1 SV=4	2e-108	52.34	363	gi|1001584574|gb|JAP86329.1|	RNA polymerase-associated protein RTF1 [Rhipicephalus appendiculatus]	0	99.14	698	ISCW018465-PA	caldesmon, putative|protein_coding|DS748754:215847:218374:1|gene:ISCW018465	0	70.13	703	gi|589957427|ref|XM_006991252.1|	PREDICTED: Peromyscus maniculatus bairdii RTF1 homolog, Paf1/RNA polymerase II complex component (Rtf1), mRNA	1e-22	84.13	126	KOG2402	Paf1/RNA polymerase II complex, RTF1 component (involved in regulation of TATA box-binding protein)	Transcription	5e-78	K15178	F:GO:0003677; P:GO:0051276; P:GO:0006464; C:GO:0043234; P:GO:0034641; P:GO:0009058; C:GO:0005654	F:DNA binding; P:chromosome organization; P:cellular protein modification process; C:protein complex; P:cellular nitrogen compound metabolic process; P:biosynthetic process; C:nucleoplasm		Coil (COILS); Coil (COILS); Coil (COILS); IPR004343 (SMART); IPR004343 (PFAM); IPR031102 (PANTHER); PTHR13115:SF8 (PANTHER); IPR004343 (PROSITE_PROFILES); IPR004343 (SUPERFAMILY)	ORF predicted	Rzam_Mc315
TRINITY_DN11007_c0_g1_i1	1069	1001569547	NADH dehydrogenase [ubiquinone] 1 alpha subcomplex assembly factor 4_[Rhipicephalus appendiculatus]	6e-140	94.31	211	gi|241723187|ref|XP_002413702.1|	conserved hypothetical protein [Ixodes scapularis]	5e-43	46.52	187	tr|A0A131YJS7|A0A131YJS7_RHIAP	NADH dehydrogenase [ubiquinone] 1 alpha subcomplex assembly factor 4 OS=Rhipicephalus appendiculatus PE=4 SV=1	2e-137	94.31	211	sp|Q5R4R9|NDUF4_PONAB	NADH dehydrogenase [ubiquinone] 1 alpha subcomplex assembly factor 4 OS=Pongo abelii GN=NDUFAF4 PE=2 SV=1	1e-19	32.34	167	gi|1001569547|gb|JAP78818.1|	NADH dehydrogenase [ubiquinone] 1 alpha subcomplex assembly factor 4 [Rhipicephalus appendiculatus]	6e-139	94.31	211	ISCW022647-PA	conserved hypothetical protein|protein_coding|DS915637:241348:245827:1|gene:ISCW022647	1e-46	46.52	187						KOG4481	Uncharacterized conserved protein	Function unknown	3e-24	K18161	P:GO:0006461; P:GO:0007005	P:protein complex assembly; P:mitochondrion organization		IPR009622 (PFAM); PTHR13338:SF4 (PANTHER); IPR009622 (PANTHER); IPR009622 (PRODOM)	ORF predicted	Rzam_Mc316
TRINITY_DN11007_c0_g2_i1	1153	1001569547	NADH dehydrogenase [ubiquinone] 1 alpha subcomplex assembly factor 4_[Rhipicephalus appendiculatus]	6e-133	83.26	239	gi|241723187|ref|XP_002413702.1|	conserved hypothetical protein [Ixodes scapularis]	7e-41	42.86	210	tr|A0A131YJS7|A0A131YJS7_RHIAP	NADH dehydrogenase [ubiquinone] 1 alpha subcomplex assembly factor 4 OS=Rhipicephalus appendiculatus PE=4 SV=1	2e-130	83.26	239	sp|Q5R4R9|NDUF4_PONAB	NADH dehydrogenase [ubiquinone] 1 alpha subcomplex assembly factor 4 OS=Pongo abelii GN=NDUFAF4 PE=2 SV=1	3e-17	28.8	191	gi|1001569547|gb|JAP78818.1|	NADH dehydrogenase [ubiquinone] 1 alpha subcomplex assembly factor 4 [Rhipicephalus appendiculatus]	6e-132	83.26	239	ISCW022647-PA	conserved hypothetical protein|protein_coding|DS915637:241348:245827:1|gene:ISCW022647	1e-44	42.86	210						KOG4481	Uncharacterized conserved protein	Function unknown	5e-22		P:GO:0006461; P:GO:0007005	P:protein complex assembly; P:mitochondrion organization		IPR009622 (PFAM); PTHR13338:SF4 (PANTHER); IPR009622 (PANTHER); IPR009622 (PRODOM)	ORF predicted - 100% redundant and removed
TRINITY_DN11013_c0_g1_i1	589	1001583826	dolichyl-phosphate mannosyltransferase polypeptide 3_[Rhipicephalus appendiculatus]	2e-56	97.73	88	gi|241124290|ref|XP_002404122.1|	dolichol-phosphate mannosyltransferase subunit, putative [Ixodes scapularis]	2e-41	72.83	92	tr|A0A131Z5B9|A0A131Z5B9_RHIAP	Dolichyl-phosphate mannosyltransferase polypeptide 3 OS=Rhipicephalus appendiculatus PE=4 SV=1	7e-54	97.73	88	sp|Q5R8B1|DPM3_PONAB	Dolichol-phosphate mannosyltransferase subunit 3 OS=Pongo abelii GN=DPM3 PE=3 SV=1	4e-20	50	92	gi|1001583826|gb|JAP85955.1|	dolichyl-phosphate mannosyltransferase polypeptide 3 [Rhipicephalus appendiculatus]	2e-55	97.73	88	ISCW002106-PA	dolichol-phosphate mannosyltransferase subunit, putative|protein_coding|DS663085:38840:45031:1|gene:ISCW002106	4e-45	72.83	92						KOG4841	Dolichol-phosphate mannosyltransferase, subunit 3	Posttranslational modification, protein turnover, chaperones, Signal transduction mechanisms	5e-21	K09659	P:GO:0005975; F:GO:0016757; C:GO:0005737; P:GO:0006629; P:GO:0006464; C:GO:0005783; C:GO:0043234; P:GO:0009058	P:carbohydrate metabolic process; F:transferase activity, transferring glycosyl groups; C:cytoplasm; P:lipid metabolic process; P:cellular protein modification process; C:endoplasmic reticulum; C:protein complex; P:biosynthetic process	EC:2.4.1.83; EC:2.4.1	Coil (COILS); IPR013174 (PFAM); PTHR16433:SF0 (PANTHER); PTHR16433 (PANTHER); SIGNAL_PEPTIDE_N_REGION (PHOBIUS); SIGNAL_PEPTIDE (PHOBIUS); TRANSMEMBRANE (PHOBIUS); CYTOPLASMIC_DOMAIN (PHOBIUS); SIGNAL_PEPTIDE_H_REGION (PHOBIUS); NON_CYTOPLASMIC_DOMAIN (PHOBIUS); SIGNAL_PEPTIDE_C_REGION (PHOBIUS); NON_CYTOPLASMIC_DOMAIN (PHOBIUS); TRANSMEMBRANE (PHOBIUS); TMhelix (TMHMM); TMhelix (TMHMM)	ORF predicted	Rzam_Mc317
TRINITY_DN11016_c0_g1_i1	630	1001577943	glutaredoxin 3_[Rhipicephalus appendiculatus]	1e-86	96.83	126	gi|951571824|ref|XP_014484088.1|	PREDICTED: glutaredoxin-C4-like isoform X1 [Dinoponera quadriceps]	2e-33	61.05	95	tr|A0A131YXV6|A0A131YXV6_RHIAP	Glutaredoxin 3 OS=Rhipicephalus appendiculatus PE=4 SV=1	4e-84	96.83	126	sp|Q0DAE4|GRXC8_ORYSJ	Glutaredoxin-C8 OS=Oryza sativa subsp. japonica GN=GRXC8 PE=2 SV=2	5e-28	55.56	99	gi|1001577943|gb|JAP83016.1|	glutaredoxin 3 [Rhipicephalus appendiculatus]	1e-85	96.83	126	ISCW020750-PA	glutaredoxin, GRX, putative|protein_coding|DS815805:29328:29621:-1|gene:ISCW020750	1e-11	31.71	82						KOG1752	Glutaredoxin and related proteins	Posttranslational modification, protein turnover, chaperones	4e-43		F:GO:0016491; P:GO:0042592	F:oxidoreductase activity; P:homeostatic process		IPR014025 (PRINTS); IPR011899 (TIGRFAM); IPR002109 (PFAM); IPR012336 (G3DSA:3.40.30.GENE3D); PTHR10168 (PANTHER); IPR011767 (PROSITE_PATTERNS); IPR002109 (PROSITE_PROFILES); IPR012336 (SUPERFAMILY)	ORF predicted	Rzam_Mc318
TRINITY_DN11016_c0_g2_i1	668	1001577943	glutaredoxin 3_[Rhipicephalus appendiculatus]	5e-81	95.83	120	gi|951571824|ref|XP_014484088.1|	PREDICTED: glutaredoxin-C4-like isoform X1 [Dinoponera quadriceps]	2e-33	61.05	95	tr|A0A131YXV6|A0A131YXV6_RHIAP	Glutaredoxin 3 OS=Rhipicephalus appendiculatus PE=4 SV=1	2e-78	95.83	120	sp|Q0DAE4|GRXC8_ORYSJ	Glutaredoxin-C8 OS=Oryza sativa subsp. japonica GN=GRXC8 PE=2 SV=2	2e-27	55.56	99	gi|1001577943|gb|JAP83016.1|	glutaredoxin 3 [Rhipicephalus appendiculatus]	5e-80	95.83	120	ISCW020750-PA	glutaredoxin, GRX, putative|protein_coding|DS815805:29328:29621:-1|gene:ISCW020750	2e-11	31.71	82						KOG1752	Glutaredoxin and related proteins	Posttranslational modification, protein turnover, chaperones	1e-41		F:GO:0016491; P:GO:0042592	F:oxidoreductase activity; P:homeostatic process		IPR014025 (PRINTS); IPR011899 (TIGRFAM); IPR012336 (G3DSA:3.40.30.GENE3D); IPR002109 (PFAM); PTHR10168 (PANTHER); IPR011767 (PROSITE_PATTERNS); IPR002109 (PROSITE_PROFILES); IPR012336 (SUPERFAMILY)	ORF predicted - 100% redundant and removed
TRINITY_DN11019_c0_g1_i1	580																																												NON_CYTOPLASMIC_DOMAIN (PHOBIUS); NON_CYTOPLASMIC_DOMAIN (PHOBIUS); TRANSMEMBRANE (PHOBIUS); CYTOPLASMIC_DOMAIN (PHOBIUS); TRANSMEMBRANE (PHOBIUS)	No ORF predicted
TRINITY_DN11021_c0_g1_i1	506	116237166	TPA_[Dermacentor andersoni]	6e-10	49.25	67	gi|241717139|ref|XP_002413568.1|	cAMP proteinrating peptide precursor, putative [Ixodes scapularis]	9e-07	60.87	46	tr|B7QDF4|B7QDF4_IXOSC	cAMP proteinrating peptide, putative OS=Ixodes scapularis GN=IscW_ISCW022131 PE=4 SV=1	7e-07	60.87	46						gi|556087842|gb|JAB84323.1|	putative stretch regulated skeletal muscle protein [Ixodes ricinus]	1e-06	54.35	46	ISCW022131-PA	cAMP proteinrating peptide precursor, putative|protein_coding|DS913072:254055:259781:1|gene:ISCW022131	2e-10	60.87	46											C:GO:0005575	C:cellular_component		PF14960 (PFAM); SIGNAL_PEPTIDE_C_REGION (PHOBIUS); SIGNAL_PEPTIDE_N_REGION (PHOBIUS); SIGNAL_PEPTIDE_H_REGION (PHOBIUS); CYTOPLASMIC_DOMAIN (PHOBIUS); NON_CYTOPLASMIC_DOMAIN (PHOBIUS); TRANSMEMBRANE (PHOBIUS); SIGNAL_PEPTIDE (PHOBIUS); TMhelix (TMHMM); TMhelix (TMHMM)	No ORF predicted
TRINITY_DN11034_c0_g1_i1	969	1001585068	U4/U6.U5 tri-snRNP-associated protein 3_[Rhipicephalus appendiculatus]	6e-55	100	85	gi|926627269|ref|XP_013779204.1|	PREDICTED: U4/U6.U5 small nuclear ribonucleoprotein 27 kDa protein-like [Limulus polyphemus]	1e-36	81.01	79	tr|A0A131Z800|A0A131Z800_RHIAP	U4/U6.U5 tri-snRNP-associated protein 3 OS=Rhipicephalus appendiculatus PE=4 SV=1	2e-52	100	85	sp|Q6GLZ8|SNR27_XENLA	U4/U6.U5 small nuclear ribonucleoprotein 27 kDa protein OS=Xenopus laevis GN=snrnp27 PE=2 SV=1	2e-25	75	68	gi|427786141|gb|JAA58522.1|	Putative yantar [Rhipicephalus pulchellus]	6e-54	100	85	ISCW011898-PA	U4/U6.U5 tri-snRNP-associated protein, putative|protein_coding|DS927434:59009:77180:-1|gene:ISCW011898	2e-30	84.13	63						KOG3263	Nucleic acid binding protein	General function prediction only	5e-30	K12846	C:GO:0005634	C:nucleus		IPR013957 (PFAM); PTHR31077 (PANTHER)	ORF predicted	Rzam_Mc319
TRINITY_DN11034_c0_g2_i1	966	1001585068	U4/U6.U5 tri-snRNP-associated protein 3_[Rhipicephalus appendiculatus]	6e-55	100	85	gi|926627269|ref|XP_013779204.1|	PREDICTED: U4/U6.U5 small nuclear ribonucleoprotein 27 kDa protein-like [Limulus polyphemus]	1e-36	81.01	79	tr|A0A131Z800|A0A131Z800_RHIAP	U4/U6.U5 tri-snRNP-associated protein 3 OS=Rhipicephalus appendiculatus PE=4 SV=1	2e-52	100	85	sp|Q6GLZ8|SNR27_XENLA	U4/U6.U5 small nuclear ribonucleoprotein 27 kDa protein OS=Xenopus laevis GN=snrnp27 PE=2 SV=1	2e-25	75	68	gi|427786141|gb|JAA58522.1|	Putative yantar [Rhipicephalus pulchellus]	5e-54	100	85	ISCW011898-PA	U4/U6.U5 tri-snRNP-associated protein, putative|protein_coding|DS927434:59009:77180:-1|gene:ISCW011898	2e-30	84.13	63						KOG3263	Nucleic acid binding protein	General function prediction only	5e-30	K12846	C:GO:0005634	C:nucleus		IPR013957 (PFAM); PTHR31077 (PANTHER)	ORF predicted	Rzam_Mc320
TRINITY_DN11043_c0_g1_i1	500	49558457	TPA Bmic_[Rhipicephalus microplus]	2e-18	67.44	43						tr|A0A131ZAR4|A0A131ZAR4_RHIAP	Uncharacterized protein (Fragment) OS=Rhipicephalus appendiculatus PE=4 SV=1	5e-07	86.67	30						gi|1001586538|gb|JAP87311.1|	hypothetical protein, partial [Rhipicephalus appendiculatus]	1e-08	86.67	30						gi|157704075|gb|EU018129.1|	Rhipicephalus appendiculatus isolate RAHD_48 Ruka SINE elements	6e-103	93.46	260										No ORF predicted
TRINITY_DN11047_c0_g1_i1	1435	1001574775	deoxyribonuclease II_[Rhipicephalus appendiculatus]	0	71.73	382	gi|325303078|tpg|DAA34278.1|	TPA_inf: deoxyribonuclease II [Amblyomma variegatum]	5e-77	55.66	221	tr|A0A131YSC4|A0A131YSC4_RHIAP	Deoxyribonuclease II OS=Rhipicephalus appendiculatus PE=4 SV=1	0	71.73	382	sp|Q9QY48|DNS2B_MOUSE	Deoxyribonuclease-2-beta OS=Mus musculus GN=Dnase2b PE=2 SV=1	1e-32	30.4	352	gi|1001574775|gb|JAP81432.1|	deoxyribonuclease II [Rhipicephalus appendiculatus]	0	71.73	382	ISCW009895-PA	deoxyribonuclease II, putative|protein_coding|DS813493:11483:37372:-1|gene:ISCW009895	9e-74	43.4	341						KOG3825	Deoxyribonuclease II	Replication, recombination and repair	4e-48		F:GO:0004518; P:GO:0006259	F:nuclease activity; P:DNA metabolic process	EC:3.1.31; EC:3.1.22.1; EC:3.1; EC:3.1.22	IPR004947 (PFAM); PTHR10858:SF23 (PANTHER); IPR004947 (PANTHER); NON_CYTOPLASMIC_DOMAIN (PHOBIUS); SIGNAL_PEPTIDE_N_REGION (PHOBIUS); SIGNAL_PEPTIDE_H_REGION (PHOBIUS); SIGNAL_PEPTIDE_C_REGION (PHOBIUS); SIGNAL_PEPTIDE (PHOBIUS); SignalP-noTM (SIGNALP_EUK)	ORF predicted	Rzam_Mc321
TRINITY_DN11065_c0_g2_i1	235																																													No ORF predicted
TRINITY_DN11070_c0_g1_i1	1675	1016845894	hypothetical protein_[Ixodes ricinus]	2e-97	46.96	296	gi|926648018|ref|XP_013790408.1|	PREDICTED: embryonic stem cell-specific 5-hydroxymethylcytosine-binding protein-like [Limulus polyphemus]	8e-64	41.28	281	tr|A0A131XZ70|A0A131XZ70_IXORI	Uncharacterized protein (Fragment) OS=Ixodes ricinus PE=2 SV=1	8e-95	46.96	296	sp|Q6P7N4|HMCES_XENTR	Embryonic stem cell-specific 5-hydroxymethylcytosine-binding protein OS=Xenopus tropicalis GN=hmces PE=2 SV=1	2e-49	34.84	287	gi|998473643|gb|JAP71515.1|	hypothetical protein, partial [Ixodes ricinus]	2e-96	46.96	296	ISCW013677-PA	hypothetical protein|protein_coding|DS966152:32356:49412:1|gene:ISCW013677	9e-20	50	80						KOG2618	Uncharacterized conserved protein	Function unknown	9e-62		P:GO:0008150; C:GO:0005575; F:GO:0003674	P:biological_process; C:cellular_component; F:molecular_function		IPR003738 (G3DSA:3.90.1680.GENE3D); IPR003738 (PFAM); PTHR13604:SF0 (PANTHER); IPR003738 (PANTHER); IPR003738 (SUPERFAMILY)	ORF predicted	Rzam_Mc322
TRINITY_DN11073_c0_g1_i1	1208	1001570647	g patch domain protein_[Rhipicephalus appendiculatus]	5e-19	100	92	gi|325302854|tpg|DAA34451.1|	TPA_inf: G patch domain containing 2 protein [Amblyomma variegatum]	4e-06	75	36	tr|A0A131YLD6|A0A131YLD6_RHIAP	G patch domain protein OS=Rhipicephalus appendiculatus PE=4 SV=1	2e-16	100	92						gi|1001570647|gb|JAP79368.1|	g patch domain protein [Rhipicephalus appendiculatus]	5e-18	100	92																F:GO:0003674	F:molecular_function		IPR000467 (SMART); IPR000467 (PFAM); PTHR14195:SF2 (PANTHER); IPR026291 (PANTHER); IPR000467 (PROSITE_PROFILES)	ORF predicted	Rzam_Mc323
TRINITY_DN11085_c0_g1_i1	409	49546190	EST Rapp_[Rhipicephalus appendiculatus]	3e-06	64.71	34																																								No ORF predicted
TRINITY_DN11096_c0_g2_i1	1668	1001585214	Reprolysin_[Rhipicephalus appendiculatus]	0	95.14	391	gi|241636942|ref|XP_002410665.1|	metalloprotease, putative [Ixodes scapularis]	2e-114	41.63	466	tr|A0A131Z5G2|A0A131Z5G2_RHIAP	Reprolysin OS=Rhipicephalus appendiculatus PE=4 SV=1	0	95.14	391	sp|V9ZAY0|VMPA1_TITTR	Venom metalloproteinase antarease-like TtrivMP_A OS=Tityus trivittatus PE=2 SV=1	3e-24	26.23	385	gi|1001585214|gb|JAP86649.1|	Reprolysin [Rhipicephalus appendiculatus]	0	95.14	391	ISCW008968-PA	metalloprotease, putative|protein_coding|DS843033:65709:96158:1|gene:ISCW008968	4e-118	41.63	466						KOG3607	Meltrins, fertilins and related Zn-dependent metalloproteinases of the ADAMs family	Posttranslational modification, protein turnover, chaperones	3e-08		F:GO:0008233	F:peptidase activity	EC:3.4.24	IPR024079 (G3DSA:3.40.390.GENE3D); PF13688 (PFAM); PTHR13723:SF178 (PANTHER); PTHR13723 (PANTHER); SIGNAL_PEPTIDE (PHOBIUS); SIGNAL_PEPTIDE_C_REGION (PHOBIUS); NON_CYTOPLASMIC_DOMAIN (PHOBIUS); SIGNAL_PEPTIDE_N_REGION (PHOBIUS); SIGNAL_PEPTIDE_H_REGION (PHOBIUS); IPR001590 (PROSITE_PROFILES); SSF55486 (SUPERFAMILY)	ORF predicted	Rzam_Mc324
TRINITY_DN11098_c0_g1_i1	558	260908364	carboxypeptidase inhibitor precursor_[Rhipicephalus sanguineus]	3e-11	48.48	66						tr|C9W1F6|C9W1F6_RHISA	Carboxypeptidase inhibitor OS=Rhipicephalus sanguineus PE=2 SV=1	1e-08	48.48	66	sp|Q5EPH2|TCI1_RHIBU	Carboxypeptidase inhibitor OS=Rhipicephalus bursa PE=1 SV=1	1e-06	28.57	77	gi|260908364|gb|ACX53903.1|	carboxypeptidase inhibitor precursor [Rhipicephalus sanguineus]	3e-10	48.48	66																F:GO:0030234; P:GO:0006950	F:enzyme regulator activity; P:response to stress		IPR019509 (PFAM); SIGNAL_PEPTIDE_C_REGION (PHOBIUS); SIGNAL_PEPTIDE_H_REGION (PHOBIUS); SIGNAL_PEPTIDE_N_REGION (PHOBIUS); SIGNAL_PEPTIDE (PHOBIUS); NON_CYTOPLASMIC_DOMAIN (PHOBIUS); SignalP-noTM (SIGNALP_EUK); SSF57392 (SUPERFAMILY)	ORF predicted	Rzam_Mc325
TRINITY_DN11098_c0_g2_i1	682	260908364	carboxypeptidase inhibitor precursor_[Rhipicephalus sanguineus]	4e-19	53.66	82						tr|C9W1F6|C9W1F6_RHISA	Carboxypeptidase inhibitor OS=Rhipicephalus sanguineus PE=2 SV=1	1e-16	53.66	82						gi|260908364|gb|ACX53903.1|	carboxypeptidase inhibitor precursor [Rhipicephalus sanguineus]	4e-18	53.66	82																			NON_CYTOPLASMIC_DOMAIN (PHOBIUS); SIGNAL_PEPTIDE_N_REGION (PHOBIUS); SIGNAL_PEPTIDE (PHOBIUS); SIGNAL_PEPTIDE_C_REGION (PHOBIUS); SIGNAL_PEPTIDE_H_REGION (PHOBIUS); SignalP-noTM (SIGNALP_EUK); SignalP-TM (SIGNALP_GRAM_POSITIVE)	ORF predicted	Rzam_Mc326
TRINITY_DN11101_c0_g1_i1	534	1001566657	hypothetical protein_[Rhipicephalus appendiculatus]	7e-37	78.1	137						tr|A0A131YDC9|A0A131YDC9_RHIAP	Uncharacterized protein OS=Rhipicephalus appendiculatus PE=4 SV=1	2e-34	78.1	137						gi|1001566657|gb|JAP77373.1|	hypothetical protein [Rhipicephalus appendiculatus]	7e-36	78.1	137																			SIGNAL_PEPTIDE_C_REGION (PHOBIUS); SIGNAL_PEPTIDE_H_REGION (PHOBIUS); NON_CYTOPLASMIC_DOMAIN (PHOBIUS); SIGNAL_PEPTIDE (PHOBIUS); SIGNAL_PEPTIDE_N_REGION (PHOBIUS); SignalP-noTM (SIGNALP_EUK); TMhelix (TMHMM)	ORF predicted	Rzam_Mc327
TRINITY_DN11101_c0_g2_i1	611	1001566657	hypothetical protein_[Rhipicephalus appendiculatus]	4e-24	78.63	117						tr|A0A131YDC9|A0A131YDC9_RHIAP	Uncharacterized protein OS=Rhipicephalus appendiculatus PE=4 SV=1	1e-21	78.63	117						gi|1001566657|gb|JAP77373.1|	hypothetical protein [Rhipicephalus appendiculatus]	4e-23	78.63	117																			SIGNAL_PEPTIDE_N_REGION (PHOBIUS); SIGNAL_PEPTIDE_C_REGION (PHOBIUS); SIGNAL_PEPTIDE (PHOBIUS); SIGNAL_PEPTIDE_H_REGION (PHOBIUS); NON_CYTOPLASMIC_DOMAIN (PHOBIUS); SignalP-noTM (SIGNALP_EUK); TMhelix (TMHMM)	ORF predicted	Rzam_Mc328
TRINITY_DN11111_c1_g1_i1	1166	759086186	putative ribosomal protein l19 partial_[Amblyomma americanum]	5e-114	96.46	198	gi|241851549|ref|XP_002415781.1|	ribosomal protein L19, putative [Ixodes scapularis]	1e-108	92.96	199	tr|A0A0C9RTL5|A0A0C9RTL5_AMBAM	Ribosomal protein L19 (Fragment) OS=Amblyomma americanum PE=2 SV=1	2e-111	96.46	198	sp|P36241|RL19_DROME	60S ribosomal protein L19 OS=Drosophila melanogaster GN=RpL19 PE=1 SV=2	3e-90	82.16	185	gi|759086186|gb|JAG90721.1|	putative ribosomal protein l19, partial [Amblyomma americanum]	5e-113	96.46	198	ISCW013810-PA	ribosomal protein L19, putative|protein_coding|DS961818:5136:9258:-1|gene:ISCW013810	2e-112	92.96	199						KOG1696	60s ribosomal protein L19	Translation, ribosomal structure and biogenesis	1e-107	K02885	F:GO:0003735; C:GO:0005829; C:GO:0005840; P:GO:0006412	F:structural constituent of ribosome; C:cytosol; C:ribosome; P:translation		Coil (COILS); Coil (COILS); IPR000196 (SMART); IPR015974 (G3DSA:1.10.1200.GENE3D); IPR000196 (PFAM); IPR015972 (G3DSA:1.10.1650.GENE3D); PTHR10722 (PANTHER); IPR023638 (PROSITE_PATTERNS); IPR000196 (SUPERFAMILY)	ORF predicted	Rzam_Mc126
TRINITY_DN11119_c0_g1_i1	568	1001574049	hypothetical protein_[Rhipicephalus appendiculatus]	2e-06	62.75	51																										gi|321398706|emb|FR796467.1|	Leishmania infantum JPCM5 genome chromosome 35	1e-11	96	50									SIGNAL_PEPTIDE_H_REGION (PHOBIUS); NON_CYTOPLASMIC_DOMAIN (PHOBIUS); SIGNAL_PEPTIDE_C_REGION (PHOBIUS); SIGNAL_PEPTIDE (PHOBIUS); SIGNAL_PEPTIDE_N_REGION (PHOBIUS); TMhelix (TMHMM); TMhelix (TMHMM)	ORF predicted	Rzam_Mc329
TRINITY_DN11119_c0_g2_i1	649	1001574049	hypothetical protein_[Rhipicephalus appendiculatus]	6e-06	61.63	86																										gi|321398706|emb|FR796467.1|	Leishmania infantum JPCM5 genome chromosome 35	1e-11	96	50									SIGNAL_PEPTIDE_N_REGION (PHOBIUS); NON_CYTOPLASMIC_DOMAIN (PHOBIUS); SIGNAL_PEPTIDE_C_REGION (PHOBIUS); SIGNAL_PEPTIDE_H_REGION (PHOBIUS); SIGNAL_PEPTIDE (PHOBIUS); TMhelix (TMHMM); TMhelix (TMHMM)	ORF predicted	Rzam_Mc330
TRINITY_DN11136_c0_g1_i1	835	1001573921	huntingtin interacting protein k_[Rhipicephalus appendiculatus]	3e-75	100	115	gi|675382224|gb|KFM75121.1|	Huntingtin-interacting protein K, partial [Stegodyphus mimosarum]	4e-55	79.82	114	tr|A0A131YR33|A0A131YR33_RHIAP	Huntingtin interacting protein k OS=Rhipicephalus appendiculatus PE=4 SV=1	1e-72	100	115	sp|Q2PFU1|HYPK_MACFA	Huntingtin-interacting protein K OS=Macaca fascicularis GN=HYPK PE=2 SV=1	5e-38	66.99	103	gi|1001573921|gb|JAP81005.1|	huntingtin interacting protein k [Rhipicephalus appendiculatus]	3e-74	100	115						gi|1008430609|ref|XM_969545.3|	PREDICTED: Tribolium castaneum huntingtin-interacting protein K (LOC663505), mRNA	4e-17	87.5	88	KOG3450	Huntingtin interacting protein HYPK	General function prediction only	2e-38		C:GO:0005856; C:GO:0005654	C:cytoskeleton; C:nucleoplasm		G3DSA:1.10.8.10 (GENE3D); PTHR31184:SF2 (PANTHER); PTHR31184 (PANTHER)	ORF predicted	Rzam_Mc331
TRINITY_DN11140_c0_g1_i1	491	82840889	TPA Bmic_[Rhipicephalus microplus]	4e-15	41.46	123						tr|A0A131ZAR4|A0A131ZAR4_RHIAP	Uncharacterized protein (Fragment) OS=Rhipicephalus appendiculatus PE=4 SV=1	1e-10	55	80						gi|1001586538|gb|JAP87311.1|	hypothetical protein, partial [Rhipicephalus appendiculatus]	3e-12	55	80						gi|157704075|gb|EU018129.1|	Rhipicephalus appendiculatus isolate RAHD_48 Ruka SINE elements	2e-133	84.81	520										ORF predicted	Rzam_Mc332
TRINITY_DN11146_c0_g1_i1	849																																													No ORF predicted
TRINITY_DN11151_c0_g1_i1	692																																													No ORF predicted
TRINITY_DN11157_c0_g1_i1	725	1001567131	hypothetical protein_[Rhipicephalus appendiculatus]	2e-14	47.3	74						tr|A0A131YGJ6|A0A131YGJ6_RHIAP	Uncharacterized protein OS=Rhipicephalus appendiculatus PE=4 SV=1	7e-12	47.3	74						gi|1001567131|gb|JAP77610.1|	hypothetical protein [Rhipicephalus appendiculatus]	2e-13	47.3	74																				No ORF predicted
TRINITY_DN11157_c0_g3_i1	1106	1001567131	hypothetical protein_[Rhipicephalus appendiculatus]	6e-25	52.13	94						tr|A0A131YGJ6|A0A131YGJ6_RHIAP	Uncharacterized protein OS=Rhipicephalus appendiculatus PE=4 SV=1	2e-22	52.13	94						gi|1001567131|gb|JAP77610.1|	hypothetical protein [Rhipicephalus appendiculatus]	6e-24	52.13	94																			SIGNAL_PEPTIDE (PHOBIUS); NON_CYTOPLASMIC_DOMAIN (PHOBIUS); SIGNAL_PEPTIDE_C_REGION (PHOBIUS); SIGNAL_PEPTIDE_N_REGION (PHOBIUS); SIGNAL_PEPTIDE_H_REGION (PHOBIUS); SignalP-noTM (SIGNALP_EUK)	ORF predicted	Rzam_Mc333
TRINITY_DN11169_c0_g1_i1	934	1001579155	mrna cleavage and polyadenylation factor i complex subunit rna15_[Rhipicephalus appendiculatus]	3e-133	98.93	187	gi|675385413|gb|KFM78310.1|	putative RNA-binding protein 18, partial [Stegodyphus mimosarum]	2e-46	51.14	176	tr|A0A131YYJ0|A0A131YYJ0_RHIAP	Mrna cleavage and polyadenylation factor i complex subunit rna15 OS=Rhipicephalus appendiculatus PE=4 SV=1	1e-130	98.93	187	sp|Q6PBM8|RBM18_DANRE	Probable RNA-binding protein 18 OS=Danio rerio GN=rbm18 PE=2 SV=1	8e-40	42.94	170	gi|1001579155|gb|JAP83622.1|	mrna cleavage and polyadenylation factor i complex subunit rna15 [Rhipicephalus appendiculatus]	3e-132	98.93	187	ISCW013339-PA	conserved hypothetical protein|protein_coding|DS925401:135215:144207:1|gene:ISCW013339	1e-34	85.07	67						KOG0108	mRNA cleavage and polyadenylation factor I complex, subunit RNA15	RNA processing and modification	2e-08		F:GO:0003674	F:molecular_function		IPR000504 (SMART); IPR000504 (PFAM); IPR012677 (G3DSA:3.30.70.GENE3D); PTHR21245 (PANTHER); PTHR21245:SF2 (PANTHER); IPR000504 (PROSITE_PROFILES); IPR012677 (SUPERFAMILY)	ORF predicted	Rzam_Mc334
TRINITY_DN11187_c0_g1_i1	1204	82831903	TPA Bmic_[Rhipicephalus microplus]	3e-18	54.76	84																																								ORF predicted	Rzam_Mc335
TRINITY_DN11187_c1_g1_i1	3119	1001568827	N-terminal acetyltransferase B complex non-catalytic subunit_[Rhipicephalus appendiculatus]	0	98.69	994	gi|675375179|gb|KFM68081.1|	N-alpha-acetyltransferase 25, NatB auxiliary subunit, partial [Stegodyphus mimosarum]	0	50.54	651	tr|A0A131YIT4|A0A131YIT4_RHIAP	N-terminal acetyltransferase B complex non-catalytic subunit OS=Rhipicephalus appendiculatus PE=4 SV=1	0	98.69	994	sp|Q14CX7|NAA25_HUMAN	N-alpha-acetyltransferase 25, NatB auxiliary subunit OS=Homo sapiens GN=NAA25 PE=1 SV=1	1e-150	41.21	694	gi|1001568827|gb|JAP78458.1|	N-terminal acetyltransferase B complex non-catalytic subunit [Rhipicephalus appendiculatus]	0	98.69	994	ISCW007346-PA	TPR repeatcontaining protein C12orf30 (p120) family protein|protein_coding|DS793820:60105:88007:1|gene:ISCW007346	0	63.57	549	gi|241612319|ref|XM_002406326.1|	Ixodes scapularis hypothetical protein, mRNA	5e-131	81.33	600	KOG2053	Mitochondrial inheritance and actin cytoskeleton organization protein	Cytoskeleton	7e-135	K17973	F:GO:0003674	F:molecular_function		IPR019183 (PFAM); IPR011990 (G3DSA:1.25.40.GENE3D); PTHR22767:SF3 (PANTHER); PTHR22767 (PANTHER); PTHR22767 (PANTHER); IPR013026 (PROSITE_PROFILES); IPR011990 (SUPERFAMILY)	ORF predicted	Rzam_Mc336
TRINITY_DN1119_c0_g1_i1	872	427781893	Putative guanylate binding protein_[Rhipicephalus pulchellus]	2e-107	81.37	204	gi|325303136|tpg|DAA34321.1|	TPA_inf: guanylate-binding protein [Amblyomma variegatum]	6e-75	62.44	197	tr|L7LZS3|L7LZS3_9ACAR	Putative guanylate-binding protein OS=Rhipicephalus pulchellus PE=2 SV=1	7e-105	81.37	204	sp|Q60HD2|ATLA1_MACFA	Atlastin-1 OS=Macaca fascicularis GN=ATL1 PE=2 SV=1	1e-68	57.79	199	gi|427781893|gb|JAA56398.1|	Putative guanylate-binding protein [Rhipicephalus pulchellus]	2e-106	81.37	204	ISCW003306-PA	guanylate-binding protein, putative|protein_coding|DS676278:163240:175795:-1|gene:ISCW003306	6e-76	61.58	203						KOG2037	Guanylate-binding protein	General function prediction only	3e-53		C:GO:0005737; P:GO:0006461; F:GO:0003924; P:GO:0000902; F:GO:0043167; P:GO:0030154; C:GO:0005794; C:GO:0005783	C:cytoplasm; P:protein complex assembly; F:GTPase activity; P:cell morphogenesis; F:ion binding; P:cell differentiation; C:Golgi apparatus; C:endoplasmic reticulum	EC:3.6.1; EC:3.6.1.15		ORF predicted	Rzam_Mc337
TRINITY_DN11194_c0_g1_i1	3051	1001585048	putative protein containing DUF885 domain_[Rhipicephalus appendiculatus]	0	98.98	590	gi|241678636|ref|XP_002412605.1|	conserved hypothetical protein [Ixodes scapularis]	0	74	477	tr|A0A131Z7Z0|A0A131Z7Z0_RHIAP	Uncharacterized protein OS=Rhipicephalus appendiculatus PE=4 SV=1	0	98.98	590						gi|1001585048|gb|JAP86566.1|	putative protein, containing DUF885 domain [Rhipicephalus appendiculatus]	0	98.98	590	ISCW012735-PA	conserved hypothetical protein|protein_coding|DS896151:36047:54690:1|gene:ISCW012735	0	74	477														IPR010281 (PFAM); PTHR33361 (PANTHER); PTHR33361:SF6 (PANTHER); NON_CYTOPLASMIC_DOMAIN (PHOBIUS); SIGNAL_PEPTIDE_N_REGION (PHOBIUS); SIGNAL_PEPTIDE (PHOBIUS); SIGNAL_PEPTIDE_H_REGION (PHOBIUS); SIGNAL_PEPTIDE_C_REGION (PHOBIUS); TMhelix (TMHMM)	ORF predicted	Rzam_Mc338
TRINITY_DN11194_c0_g1_i2	3035	1001585048	putative protein containing DUF885 domain_[Rhipicephalus appendiculatus]	0	98.97	582	gi|241678636|ref|XP_002412605.1|	conserved hypothetical protein [Ixodes scapularis]	0	74	477	tr|A0A131Z7Z0|A0A131Z7Z0_RHIAP	Uncharacterized protein OS=Rhipicephalus appendiculatus PE=4 SV=1	0	98.97	582						gi|1001585048|gb|JAP86566.1|	putative protein, containing DUF885 domain [Rhipicephalus appendiculatus]	0	98.97	582	ISCW012735-PA	conserved hypothetical protein|protein_coding|DS896151:36047:54690:1|gene:ISCW012735	0	74	477														IPR010281 (PFAM); PTHR33361 (PANTHER); PTHR33361:SF6 (PANTHER)	ORF predicted - 100% redundant and removed
TRINITY_DN11199_c0_g1_i1	770	1001584608	28 kDa Metastriate family member_[Rhipicephalus appendiculatus]	5e-56	44.4	232						tr|A0A131Z7D0|A0A131Z7D0_RHIAP	28 kDa Metastriate family member OS=Rhipicephalus appendiculatus PE=4 SV=1	2e-53	44.4	232						gi|1001584608|gb|JAP86346.1|	28 kDa Metastriate family member [Rhipicephalus appendiculatus]	5e-55	44.4	232																			SIGNAL_PEPTIDE (PHOBIUS); SIGNAL_PEPTIDE_C_REGION (PHOBIUS); NON_CYTOPLASMIC_DOMAIN (PHOBIUS); SIGNAL_PEPTIDE_H_REGION (PHOBIUS); SIGNAL_PEPTIDE_N_REGION (PHOBIUS); SignalP-noTM (SIGNALP_EUK)	ORF predicted	Rzam_Mc339
TRINITY_DN11199_c0_g2_i1	707	1001584608	28 kDa Metastriate family member_[Rhipicephalus appendiculatus]	2e-43	39.66	232						tr|A0A131Z7D0|A0A131Z7D0_RHIAP	28 kDa Metastriate family member OS=Rhipicephalus appendiculatus PE=4 SV=1	6e-41	39.66	232						gi|1001584608|gb|JAP86346.1|	28 kDa Metastriate family member [Rhipicephalus appendiculatus]	2e-42	39.66	232																			SIGNAL_PEPTIDE_N_REGION (PHOBIUS); SIGNAL_PEPTIDE_H_REGION (PHOBIUS); SIGNAL_PEPTIDE (PHOBIUS); SIGNAL_PEPTIDE_C_REGION (PHOBIUS); NON_CYTOPLASMIC_DOMAIN (PHOBIUS); SignalP-noTM (SIGNALP_EUK)	ORF predicted	Rzam_Mc340
TRINITY_DN11214_c0_g1_i1	707	T13504_TC6109515	TPA Rapp_[Rhipicephalus appendiculatus]	1e-155	99.54	219	gi|391345764|ref|XP_003747153.1|	PREDICTED: T-complex protein 1 subunit beta-like [Metaseiulus occidentalis]	2e-123	82.19	219	tr|A0A131Z2D8|A0A131Z2D8_RHIAP	T-complex protein 1 subunit beta OS=Rhipicephalus appendiculatus PE=3 SV=1	6e-150	99.54	219	sp|Q5XIM9|TCPB_RAT	T-complex protein 1 subunit beta OS=Rattus norvegicus GN=Cct2 PE=1 SV=3	2e-112	76.5	217	gi|1001581148|gb|JAP84616.1|	T-complex protein 1 subunit beta [Rhipicephalus appendiculatus]	2e-151	99.54	219	ISCW023397-PA	chaperonin complex component, TCP-1 eta subunit, putative|protein_coding|DS949082:25808:27409:1|gene:ISCW023397	1e-40	39.62	212	gi|576033407|ref|XM_006690514.1|	Chaetomium thermophilum var. thermophilum DSM 1495 hypothetical protein (CTHT_0000220), partial mRNA	3e-28	77.37	243	KOG0363	Chaperonin complex component, TCP-1 beta subunit (CCT2)	Posttranslational modification, protein turnover, chaperones	1e-134		P:GO:0006461; F:GO:0043167; F:GO:0051082; C:GO:0043234; P:GO:0009058; C:GO:0005576; P:GO:0006259; P:GO:0006457; P:GO:0006810; P:GO:0000003; C:GO:0005856; P:GO:0051276; P:GO:0042592; C:GO:0005829; F:GO:0019899	P:protein complex assembly; F:ion binding; F:unfolded protein binding; C:protein complex; P:biosynthetic process; C:extracellular region; P:DNA metabolic process; P:protein folding; P:transport; P:reproduction; C:cytoskeleton; P:chromosome organization; P:homeostatic process; C:cytosol; F:enzyme binding		IPR017998 (PRINTS); IPR027409 (G3DSA:3.50.7.GENE3D); IPR002423 (PFAM); IPR027413 (G3DSA:1.10.560.GENE3D); PTHR11353:SF23 (PANTHER); PTHR11353 (PANTHER); IPR027409 (SUPERFAMILY); SSF48592 (SUPERFAMILY)	ORF predicted	Rzam_Mc341
TRINITY_DN11214_c1_g1_i1	285																																													No ORF predicted
TRINITY_DN11221_c0_g1_i1	1382	1001574903	p38 MAP kinase_[Rhipicephalus appendiculatus]	0	100	355	gi|241752306|ref|XP_002401037.1|	mitogen-activated protein kinase, putative [Ixodes scapularis]	0	90.45	356	tr|A0A131YTM8|A0A131YTM8_RHIAP	Mitogen-activated protein kinase OS=Rhipicephalus appendiculatus PE=4 SV=1	0	100	355	sp|P47812|MK14_XENLA	Mitogen-activated protein kinase 14 OS=Xenopus laevis GN=mapk14 PE=2 SV=1	0	74.93	343	gi|1001574903|gb|JAP81496.1|	p38 MAP kinase [Rhipicephalus appendiculatus]	0	100	355	ISCW021966-PA	mitogen-activated protein kinase, putative|protein_coding|DS928434:68551:90086:-1|gene:ISCW021966	0	90.45	356	gi|241752305|ref|XM_002400993.1|	Ixodes scapularis mitogen-activated protein kinase, putative, mRNA	0	82.66	1015	KOG0660	Mitogen-activated protein kinase	Signal transduction mechanisms	0	K04441	F:GO:0043167; P:GO:0006464; P:GO:0030154; P:GO:0048646; P:GO:0034641; P:GO:0009058; F:GO:0004871; F:GO:0016301; C:GO:0005622; P:GO:0006950	F:ion binding; P:cellular protein modification process; P:cell differentiation; P:anatomical structure formation involved in morphogenesis; P:cellular nitrogen compound metabolic process; P:biosynthetic process; F:signal transducer activity; F:kinase activity; C:intracellular; P:response to stress	EC:2.7.11; EC:2.7.11.24	IPR008352 (PRINTS); IPR000719 (SMART); IPR000719 (PFAM); G3DSA:3.30.200.20 (GENE3D); G3DSA:1.10.510.10 (GENE3D); PTHR24055 (PANTHER); PTHR24055:SF110 (PANTHER); IPR017441 (PROSITE_PATTERNS); IPR003527 (PROSITE_PATTERNS); IPR000719 (PROSITE_PROFILES); IPR011009 (SUPERFAMILY)	ORF predicted	Rzam_Mc342
TRINITY_DN11221_c0_g2_i1	1802	427785743	Putative mitogen activated protein kinase 14a_[Rhipicephalus pulchellus]	0	90.98	388	gi|241752306|ref|XP_002401037.1|	mitogen-activated protein kinase, putative [Ixodes scapularis]	0	84.58	389	tr|L7M599|L7M599_9ACAR	Mitogen-activated protein kinase OS=Rhipicephalus pulchellus PE=2 SV=1	0	90.98	388	sp|Q90336|MK14A_CYPCA	Mitogen-activated protein kinase 14A OS=Cyprinus carpio GN=mapk14a PE=1 SV=1	0	68.34	379	gi|427785743|gb|JAA58323.1|	Putative mitogen-activated protein kinase 14a [Rhipicephalus pulchellus]	0	90.98	388	ISCW021966-PA	mitogen-activated protein kinase, putative|protein_coding|DS928434:68551:90086:-1|gene:ISCW021966	0	84.58	389	gi|241752305|ref|XM_002400993.1|	Ixodes scapularis mitogen-activated protein kinase, putative, mRNA	1e-179	84.91	636	KOG0660	Mitogen-activated protein kinase	Signal transduction mechanisms	0	K04441	C:GO:0005634; C:GO:0005737; F:GO:0043167; P:GO:0006464; P:GO:0030154; P:GO:0048646; P:GO:0009058; P:GO:0034641; F:GO:0004871; F:GO:0016301; P:GO:0006950	C:nucleus; C:cytoplasm; F:ion binding; P:cellular protein modification process; P:cell differentiation; P:anatomical structure formation involved in morphogenesis; P:biosynthetic process; P:cellular nitrogen compound metabolic process; F:signal transducer activity; F:kinase activity; P:response to stress	EC:2.7.11; EC:2.7.11.24	IPR008352 (PRINTS); IPR000719 (SMART); G3DSA:3.30.200.20 (GENE3D); G3DSA:1.10.510.10 (GENE3D); IPR000719 (PFAM); PTHR24055:SF110 (PANTHER); PTHR24055 (PANTHER); IPR017441 (PROSITE_PATTERNS); IPR000719 (PROSITE_PROFILES); IPR011009 (SUPERFAMILY); IPR011009 (SUPERFAMILY)	ORF predicted	Rzam_Mc343
TRINITY_DN11221_c0_g2_i2	1703	427785743	Putative mitogen activated protein kinase 14a_[Rhipicephalus pulchellus]	0	99.44	355	gi|241752306|ref|XP_002401037.1|	mitogen-activated protein kinase, putative [Ixodes scapularis]	0	92.42	356	tr|L7M599|L7M599_9ACAR	Mitogen-activated protein kinase OS=Rhipicephalus pulchellus PE=2 SV=1	0	99.44	355	sp|Q90336|MK14A_CYPCA	Mitogen-activated protein kinase 14A OS=Cyprinus carpio GN=mapk14a PE=1 SV=1	0	74.86	346	gi|427785743|gb|JAA58323.1|	Putative mitogen-activated protein kinase 14a [Rhipicephalus pulchellus]	0	99.44	355	ISCW021966-PA	mitogen-activated protein kinase, putative|protein_coding|DS928434:68551:90086:-1|gene:ISCW021966	0	92.42	356	gi|241752305|ref|XM_002400993.1|	Ixodes scapularis mitogen-activated protein kinase, putative, mRNA	0	84.39	1012	KOG0660	Mitogen-activated protein kinase	Signal transduction mechanisms	0	K04441	C:GO:0005634; C:GO:0005737; F:GO:0043167; P:GO:0006464; P:GO:0030154; P:GO:0048646; P:GO:0009058; P:GO:0034641; F:GO:0004871; F:GO:0016301; P:GO:0006950	C:nucleus; C:cytoplasm; F:ion binding; P:cellular protein modification process; P:cell differentiation; P:anatomical structure formation involved in morphogenesis; P:biosynthetic process; P:cellular nitrogen compound metabolic process; F:signal transducer activity; F:kinase activity; P:response to stress	EC:2.7.11; EC:2.7.11.24	IPR008352 (PRINTS); IPR000719 (SMART); IPR000719 (PFAM); G3DSA:3.30.200.20 (GENE3D); G3DSA:1.10.510.10 (GENE3D); PTHR24055:SF110 (PANTHER); PTHR24055 (PANTHER); IPR017441 (PROSITE_PATTERNS); IPR003527 (PROSITE_PATTERNS); IPR000719 (PROSITE_PROFILES); IPR011009 (SUPERFAMILY)	ORF predicted	Rzam_Mc344
TRINITY_DN11226_c0_g1_i1	577	1001567581	Chitin-binding protein_[Rhipicephalus appendiculatus]	4e-34	84.44	90	gi|194246081|gb|ACF35532.1|	mucin-like protein [Dermacentor variabilis]	1e-20	61.11	90	tr|A0A131YH32|A0A131YH32_RHIAP	Chitin-binding protein OS=Rhipicephalus appendiculatus PE=4 SV=1	2e-31	84.44	90						gi|1001567581|gb|JAP77835.1|	Chitin-binding protein [Rhipicephalus appendiculatus]	4e-33	84.44	90	ISCW015758-PA	chitinase, putative|protein_coding|DS628768:34962:45097:1|gene:ISCW015758	4e-15	41.35	104											P:GO:0008150; C:GO:0005576; F:GO:0003674	P:biological_process; C:extracellular region; F:molecular_function		IPR002557 (SMART); IPR002557 (PFAM); IPR002557 (G3DSA:2.170.140.GENE3D); SIGNAL_PEPTIDE_N_REGION (PHOBIUS); SIGNAL_PEPTIDE_H_REGION (PHOBIUS); NON_CYTOPLASMIC_DOMAIN (PHOBIUS); SIGNAL_PEPTIDE_C_REGION (PHOBIUS); SIGNAL_PEPTIDE (PHOBIUS); IPR002557 (PROSITE_PROFILES); SignalP-noTM (SIGNALP_EUK); SignalP-TM (SIGNALP_GRAM_POSITIVE); SignalP-noTM (SIGNALP_GRAM_NEGATIVE); IPR002557 (SUPERFAMILY); TMhe…	ORF predicted	Rzam_Mc345
TRINITY_DN11226_c0_g2_i1	577	1001567581	Chitin-binding protein_[Rhipicephalus appendiculatus]	5e-35	85.56	90	gi|194246081|gb|ACF35532.1|	mucin-like protein [Dermacentor variabilis]	4e-20	61.11	90	tr|A0A131YH32|A0A131YH32_RHIAP	Chitin-binding protein OS=Rhipicephalus appendiculatus PE=4 SV=1	2e-32	85.56	90						gi|1001567581|gb|JAP77835.1|	Chitin-binding protein [Rhipicephalus appendiculatus]	5e-34	85.56	90	ISCW015758-PA	chitinase, putative|protein_coding|DS628768:34962:45097:1|gene:ISCW015758	2e-14	41.35	104											P:GO:0008150; C:GO:0005576; F:GO:0003674	P:biological_process; C:extracellular region; F:molecular_function		IPR002557 (SMART); IPR002557 (G3DSA:2.170.140.GENE3D); IPR002557 (PFAM); SIGNAL_PEPTIDE_C_REGION (PHOBIUS); NON_CYTOPLASMIC_DOMAIN (PHOBIUS); SIGNAL_PEPTIDE (PHOBIUS); SIGNAL_PEPTIDE_N_REGION (PHOBIUS); SIGNAL_PEPTIDE_H_REGION (PHOBIUS); IPR002557 (PROSITE_PROFILES); SignalP-noTM (SIGNALP_EUK); SignalP-TM (SIGNALP_GRAM_POSITIVE); SignalP-noTM (SIGNALP_GRAM_NEGATIVE); IPR002557 (SUPERFAMILY); TMhe…	ORF predicted	Rzam_Mc346
TRINITY_DN11229_c0_g1_i1	645	427795325	Putative bilaris partial_[Rhipicephalus pulchellus]	2e-34	37.04	162	gi|597879684|gb|EYC29049.1|	hypothetical protein Y032_0007g3561 [Ancylostoma ceylanicum]	9e-11	30.71	127	tr|L7MIX5|L7MIX5_9ACAR	Putative bilaris (Fragment) OS=Rhipicephalus pulchellus PE=2 SV=1	6e-32	37.04	162	sp|Q9WU03|SPIT2_MOUSE	Kunitz-type protease inhibitor 2 OS=Mus musculus GN=Spint2 PE=1 SV=1	8e-09	22.36	161	gi|427795325|gb|JAA63114.1|	Putative bilaris, partial [Rhipicephalus pulchellus]	2e-33	37.04	162	ISCW003237-PA	trypsin inhibitor, putative|protein_coding|DS677624:183397:186647:-1|gene:ISCW003237	4e-10	29.25	106						KOG4295	Serine proteinase inhibitor (KU family)	Posttranslational modification, protein turnover, chaperones	3e-11		F:GO:0030234	F:enzyme regulator activity		IPR002223 (SMART); IPR002223 (G3DSA:4.10.410.GENE3D); IPR002223 (PFAM); IPR002223 (G3DSA:4.10.410.GENE3D); IPR002223 (PROSITE_PROFILES); SignalP-noTM (SIGNALP_EUK); IPR002223 (SUPERFAMILY); IPR002223 (SUPERFAMILY)	ORF predicted	Rzam_Mc347
TRINITY_DN11234_c0_g1_i1	2007	1001588038	Bovine pancreatic trypsin inhibitor partial_[Rhipicephalus appendiculatus]	1e-113	52.79	358	gi|76786687|gb|ABA55034.1|	putative secreted protein [Rhipicephalus microplus]	1e-25	34.72	193	tr|A0A131ZCT6|A0A131ZCT6_RHIAP	Pancreatic trypsin inhibitor (Fragment) OS=Rhipicephalus appendiculatus PE=4 SV=1	4e-111	52.79	358	sp|Q868Z9|PPN_DROME	Papilin OS=Drosophila melanogaster GN=Ppn PE=1 SV=2	2e-17	25.81	186	gi|1001588038|gb|JAP88061.1|	Bovine pancreatic trypsin inhibitor, partial [Rhipicephalus appendiculatus]	1e-112	52.79	358	ISCW003237-PA	trypsin inhibitor, putative|protein_coding|DS677624:183397:186647:-1|gene:ISCW003237	2e-11	27.19	114						KOG4295	Serine proteinase inhibitor (KU family)	Posttranslational modification, protein turnover, chaperones	2e-09		F:GO:0030234	F:enzyme regulator activity		IPR002223 (SMART); IPR002223 (PFAM); IPR002223 (G3DSA:4.10.410.GENE3D); IPR002223 (G3DSA:4.10.410.GENE3D); IPR002223 (G3DSA:4.10.410.GENE3D); PTHR10083 (PANTHER); PTHR10083:SF210 (PANTHER); IPR020901 (PROSITE_PATTERNS); SIGNAL_PEPTIDE_C_REGION (PHOBIUS); NON_CYTOPLASMIC_DOMAIN (PHOBIUS); SIGNAL_PEPTIDE (PHOBIUS); SIGNAL_PEPTIDE_N_REGION (PHOBIUS); SIGNAL_PEPTIDE_H_REGION (PHOBIUS); IPR002223 (PRO…	ORF predicted	Rzam_Mc348
TRINITY_DN1125_c0_g1_i1	259	1001572743	Bovine pancreatic trypsin inhibitor_[Rhipicephalus appendiculatus]	2e-08	92	25						tr|A0A131YQP3|A0A131YQP3_RHIAP	Pancreatic trypsin inhibitor OS=Rhipicephalus appendiculatus PE=4 SV=1	6e-06	92	25						gi|1001572743|gb|JAP80416.1|	Bovine pancreatic trypsin inhibitor [Rhipicephalus appendiculatus]	2e-07	92	25																			SIGNAL_PEPTIDE_C_REGION (PHOBIUS); NON_CYTOPLASMIC_DOMAIN (PHOBIUS); SIGNAL_PEPTIDE_N_REGION (PHOBIUS); SIGNAL_PEPTIDE_H_REGION (PHOBIUS); SIGNAL_PEPTIDE (PHOBIUS); SignalP-noTM (SIGNALP_EUK)	No ORF predicted
TRINITY_DN11331_c0_g1_i1	464	1001568497	Bovine pancreatic trypsin inhibitor_[Rhipicephalus appendiculatus]	2e-19	39.36	94						tr|A0A131YG10|A0A131YG10_RHIAP	Pancreatic trypsin inhibitor OS=Rhipicephalus appendiculatus PE=4 SV=1	8e-17	39.36	94						gi|1001568497|gb|JAP78293.1|	Bovine pancreatic trypsin inhibitor [Rhipicephalus appendiculatus]	2e-18	39.36	94	ISCW011719-PA	serine protease inhibitor, putative|protein_coding|DS890349:81087:81419:-1|gene:ISCW011719	5e-09	33.85	65											F:GO:0030234	F:enzyme regulator activity		IPR002223 (SMART); IPR002223 (G3DSA:4.10.410.GENE3D); IPR002223 (PFAM); SIGNAL_PEPTIDE_C_REGION (PHOBIUS); SIGNAL_PEPTIDE_H_REGION (PHOBIUS); SIGNAL_PEPTIDE (PHOBIUS); NON_CYTOPLASMIC_DOMAIN (PHOBIUS); SIGNAL_PEPTIDE_N_REGION (PHOBIUS); IPR002223 (PROSITE_PROFILES); SignalP-noTM (SIGNALP_EUK); IPR002223 (SUPERFAMILY)	ORF predicted	Rzam_Mc349
TRINITY_DN11353_c0_g1_i1	934	1001574033	golgi proteininvolved in ER retention_[Rhipicephalus appendiculatus]	3e-125	100	196	gi|241745615|ref|XP_002412441.1|	golgi proteininvolved in ER retention, putative [Ixodes scapularis]	6e-99	79.27	193	tr|A0A131YT23|A0A131YT23_RHIAP	Golgi proteininvolved in ER retention OS=Rhipicephalus appendiculatus PE=4 SV=1	1e-122	100	196	sp|Q5R5U4|RER1_PONAB	Protein RER1 OS=Pongo abelii GN=RER1 PE=2 SV=1	6e-79	63.96	197	gi|1001574033|gb|JAP81061.1|	golgi proteininvolved in ER retention [Rhipicephalus appendiculatus]	3e-124	100	196	ISCW011502-PA	golgi proteininvolved in ER retention, putative|protein_coding|DS886827:24171:35069:1|gene:ISCW011502	1e-102	79.27	193	gi|884850758|ref|XM_013153023.1|	PREDICTED: Cavia porcellus retention in endoplasmic reticulum sorting receptor 1 (Rer1), transcript variant X3, mRNA	6e-41	75.75	367	KOG1688	Golgi proteins involved in ER retention (RER)	Intracellular trafficking, secretion, and vesicular transport	5e-90		P:GO:0007009; P:GO:0016192; C:GO:0005737; P:GO:0000902; P:GO:0022607; P:GO:0048646; C:GO:0005794; C:GO:0005886; F:GO:0003674	P:plasma membrane organization; P:vesicle-mediated transport; C:cytoplasm; P:cell morphogenesis; P:cellular component assembly; P:anatomical structure formation involved in morphogenesis; C:Golgi apparatus; C:plasma membrane; F:molecular_function		IPR004932 (PFAM); PTHR10743:SF0 (PANTHER); IPR004932 (PANTHER); TRANSMEMBRANE (PHOBIUS); CYTOPLASMIC_DOMAIN (PHOBIUS); CYTOPLASMIC_DOMAIN (PHOBIUS); TRANSMEMBRANE (PHOBIUS); TRANSMEMBRANE (PHOBIUS); NON_CYTOPLASMIC_DOMAIN (PHOBIUS); CYTOPLASMIC_DOMAIN (PHOBIUS); NON_CYTOPLASMIC_DOMAIN (PHOBIUS); TRANSMEMBRANE (PHOBIUS); TMhelix (TMHMM); TMhelix (TMHMM); TMhelix (TMHMM)	ORF predicted	Rzam_Mc350
TRINITY_DN11353_c0_g2_i1	960	1001574033	golgi proteininvolved in ER retention_[Rhipicephalus appendiculatus]	1e-115	100	185	gi|241745615|ref|XP_002412441.1|	golgi proteininvolved in ER retention, putative [Ixodes scapularis]	6e-97	81.28	187	tr|A0A131YT23|A0A131YT23_RHIAP	Golgi proteininvolved in ER retention OS=Rhipicephalus appendiculatus PE=4 SV=1	5e-113	100	185	sp|Q5ZHM5|RER1_CHICK	Protein RER1 OS=Gallus gallus GN=RER1 PE=2 SV=1	2e-78	66.14	189	gi|1001574033|gb|JAP81061.1|	golgi proteininvolved in ER retention [Rhipicephalus appendiculatus]	1e-114	100	185	ISCW011502-PA	golgi proteininvolved in ER retention, putative|protein_coding|DS886827:24171:35069:1|gene:ISCW011502	1e-100	81.28	187	gi|884850758|ref|XM_013153023.1|	PREDICTED: Cavia porcellus retention in endoplasmic reticulum sorting receptor 1 (Rer1), transcript variant X3, mRNA	6e-41	75.75	367	KOG1688	Golgi proteins involved in ER retention (RER)	Intracellular trafficking, secretion, and vesicular transport	6e-90		P:GO:0007009; P:GO:0016192; C:GO:0005737; P:GO:0000902; P:GO:0022607; P:GO:0048646; C:GO:0005794; C:GO:0005886; F:GO:0003674	P:plasma membrane organization; P:vesicle-mediated transport; C:cytoplasm; P:cell morphogenesis; P:cellular component assembly; P:anatomical structure formation involved in morphogenesis; C:Golgi apparatus; C:plasma membrane; F:molecular_function		IPR004932 (PFAM); PTHR10743:SF0 (PANTHER); IPR004932 (PANTHER); TRANSMEMBRANE (PHOBIUS); TRANSMEMBRANE (PHOBIUS); CYTOPLASMIC_DOMAIN (PHOBIUS); CYTOPLASMIC_DOMAIN (PHOBIUS); NON_CYTOPLASMIC_DOMAIN (PHOBIUS); NON_CYTOPLASMIC_DOMAIN (PHOBIUS); TRANSMEMBRANE (PHOBIUS); CYTOPLASMIC_DOMAIN (PHOBIUS); TRANSMEMBRANE (PHOBIUS); TMhelix (TMHMM); TMhelix (TMHMM); TMhelix (TMHMM)	ORF predicted	Rzam_Mc351
TRINITY_DN11355_c0_g1_i1	1160	16042421326	TPA 16042421326_[Ixodes ricinus]	3e-06	66.67	36																																							TRANSMEMBRANE (PHOBIUS); SIGNAL_PEPTIDE (PHOBIUS); NON_CYTOPLASMIC_DOMAIN (PHOBIUS); CYTOPLASMIC_DOMAIN (PHOBIUS); SIGNAL_PEPTIDE_H_REGION (PHOBIUS); SIGNAL_PEPTIDE_C_REGION (PHOBIUS); SIGNAL_PEPTIDE_N_REGION (PHOBIUS)	No ORF predicted
TRINITY_DN11391_c0_g1_i1	250																																												SIGNAL_PEPTIDE_C_REGION (PHOBIUS); SIGNAL_PEPTIDE_H_REGION (PHOBIUS); SIGNAL_PEPTIDE_N_REGION (PHOBIUS); SIGNAL_PEPTIDE (PHOBIUS); NON_CYTOPLASMIC_DOMAIN (PHOBIUS); SignalP-TM (SIGNALP_GRAM_POSITIVE); SignalP-TM (SIGNALP_GRAM_NEGATIVE); SignalP-noTM (SIGNALP_EUK); TMhelix (TMHMM)	No ORF predicted
TRINITY_DN1140_c0_g1_i1	1051	1001586326	transcription factor partial_[Rhipicephalus appendiculatus]	2e-135	99.18	244	gi|241699222|ref|XP_002413138.1|	transcription factor containing NAC and TS-N domains, putative [Ixodes scapularis]	4e-105	90.09	222	tr|A0A131Z8T4|A0A131Z8T4_RHIAP	Transcription factor (Fragment) OS=Rhipicephalus appendiculatus PE=4 SV=1	9e-133	99.18	244	sp|Q8AWF2|NACA_ORENI	Nascent polypeptide-associated complex subunit alpha OS=Oreochromis niloticus GN=naca PE=2 SV=1	6e-68	80	160	gi|1001586326|gb|JAP87205.1|	transcription factor, partial [Rhipicephalus appendiculatus]	2e-134	99.18	244	ISCW012592-PA	transcription factor containing NAC and TS-N domains, putative|protein_coding|DS905421:16031:28047:-1|gene:ISCW012592	8e-109	90.09	222	gi|325303831|tpg|BK007839.1|	TPA_exp: Amblyomma variegatum transcription factor mRNA, partial cds	0	86.69	646	KOG2239	Transcription factor containing NAC and TS-N domains	Transcription	2e-78	K03626	F:GO:0016887; C:GO:0005634; F:GO:0022857; P:GO:0007010; C:GO:0005737; P:GO:0022607; P:GO:0030154; P:GO:0048646	F:ATPase activity; C:nucleus; F:transmembrane transporter activity; P:cytoskeleton organization; C:cytoplasm; P:cellular component assembly; P:cell differentiation; P:anatomical structure formation involved in morphogenesis	EC:3.6.1; EC:3.6.1.3; EC:3.6.3.8; EC:3.6.1.15	IPR002715 (SMART); IPR002715 (PFAM); G3DSA:1.10.8.10 (GENE3D); IPR016641 (PANTHER); IPR002715 (PROSITE_PROFILES)	ORF predicted	Rzam_Mc352
TRINITY_DN1140_c0_g2_i1	859	1001586326	transcription factor partial_[Rhipicephalus appendiculatus]	2e-136	99.18	244	gi|241699222|ref|XP_002413138.1|	transcription factor containing NAC and TS-N domains, putative [Ixodes scapularis]	4e-106	90.09	222	tr|A0A131Z8T4|A0A131Z8T4_RHIAP	Transcription factor (Fragment) OS=Rhipicephalus appendiculatus PE=4 SV=1	8e-134	99.18	244	sp|Q8AWF2|NACA_ORENI	Nascent polypeptide-associated complex subunit alpha OS=Oreochromis niloticus GN=naca PE=2 SV=1	8e-69	80	160	gi|1001586326|gb|JAP87205.1|	transcription factor, partial [Rhipicephalus appendiculatus]	2e-135	99.18	244	ISCW012592-PA	transcription factor containing NAC and TS-N domains, putative|protein_coding|DS905421:16031:28047:-1|gene:ISCW012592	8e-110	90.09	222	gi|325303831|tpg|BK007839.1|	TPA_exp: Amblyomma variegatum transcription factor mRNA, partial cds	0	86.69	646	KOG2239	Transcription factor containing NAC and TS-N domains	Transcription	3e-80	K03626	F:GO:0016887; C:GO:0005634; F:GO:0022857; P:GO:0007010; C:GO:0005737; P:GO:0022607; P:GO:0030154; P:GO:0048646	F:ATPase activity; C:nucleus; F:transmembrane transporter activity; P:cytoskeleton organization; C:cytoplasm; P:cellular component assembly; P:cell differentiation; P:anatomical structure formation involved in morphogenesis	EC:3.6.1; EC:3.6.1.3; EC:3.6.3.8; EC:3.6.1.15	IPR002715 (SMART); IPR002715 (PFAM); G3DSA:1.10.8.10 (GENE3D); IPR016641 (PANTHER); IPR002715 (PROSITE_PROFILES)	ORF predicted - 100% redundant and removed
TRINITY_DN11400_c0_g2_i1	381																																												CYTOPLASMIC_DOMAIN (PHOBIUS); TRANSMEMBRANE (PHOBIUS); NON_CYTOPLASMIC_DOMAIN (PHOBIUS); SignalP-noTM (SIGNALP_EUK); TMhelix (TMHMM)	No ORF predicted
TRINITY_DN11405_c0_g1_i1	469																																													No ORF predicted
TRINITY_DN11427_c0_g1_i1	420	1001588520	hypothetical protein partial_[Rhipicephalus appendiculatus]	3e-51	100	132						tr|A0A131ZBX7|A0A131ZBX7_RHIAP	Uncharacterized protein (Fragment) OS=Rhipicephalus appendiculatus PE=4 SV=1	1e-48	100	132						gi|1001588520|gb|JAP88302.1|	hypothetical protein, partial [Rhipicephalus appendiculatus]	3e-50	100	132																				ORF predicted	Rzam_Mc353
TRINITY_DN11486_c0_g2_i1	819	194362129	cement protein 64P BA1_[Rhipicephalus appendiculatus]	3e-24	84.21	57	gi|194362129|dbj|BAG56005.1|	cement protein 64P-BA1 [Rhipicephalus appendiculatus]	1e-21	84.21	57	tr|B3Y8A3|B3Y8A3_RHIAP	Cement protein 64P-BA1 OS=Rhipicephalus appendiculatus GN=64P PE=2 SV=1	9e-22	84.21	57						gi|1001563512|gb|JAP75802.1|	Glycine rich superfamily member [Rhipicephalus appendiculatus]	3e-23	84.21	57						gi|20069011|gb|AF469170.1|	Rhipicephalus appendiculatus salivary gland-associated protein 64P mRNA, complete cds	0	85.48	675									SIGNAL_PEPTIDE_N_REGION (PHOBIUS); SIGNAL_PEPTIDE_H_REGION (PHOBIUS); NON_CYTOPLASMIC_DOMAIN (PHOBIUS); SIGNAL_PEPTIDE (PHOBIUS); SIGNAL_PEPTIDE_C_REGION (PHOBIUS); SignalP-noTM (SIGNALP_EUK); SignalP-TM (SIGNALP_GRAM_POSITIVE); SignalP-noTM (SIGNALP_GRAM_NEGATIVE)	ORF predicted	Rzam_Mc354
TRINITY_DN11486_c0_g3_i1	819	194362129	cement protein 64P BA1_[Rhipicephalus appendiculatus]	3e-24	84.21	57	gi|194362129|dbj|BAG56005.1|	cement protein 64P-BA1 [Rhipicephalus appendiculatus]	1e-21	84.21	57	tr|B3Y8A3|B3Y8A3_RHIAP	Cement protein 64P-BA1 OS=Rhipicephalus appendiculatus GN=64P PE=2 SV=1	9e-22	84.21	57						gi|1001563512|gb|JAP75802.1|	Glycine rich superfamily member [Rhipicephalus appendiculatus]	3e-23	84.21	57						gi|20069011|gb|AF469170.1|	Rhipicephalus appendiculatus salivary gland-associated protein 64P mRNA, complete cds	0	85.82	677									SIGNAL_PEPTIDE_H_REGION (PHOBIUS); SIGNAL_PEPTIDE_N_REGION (PHOBIUS); NON_CYTOPLASMIC_DOMAIN (PHOBIUS); SIGNAL_PEPTIDE_C_REGION (PHOBIUS); SIGNAL_PEPTIDE (PHOBIUS); SignalP-noTM (SIGNALP_EUK); SignalP-TM (SIGNALP_GRAM_POSITIVE); SignalP-noTM (SIGNALP_GRAM_NEGATIVE)	ORF predicted - 100% redundant and removed
TRINITY_DN11486_c0_g4_i1	843	194362129	cement protein 64P BA1_[Rhipicephalus appendiculatus]	3e-24	84.21	57	gi|194362129|dbj|BAG56005.1|	cement protein 64P-BA1 [Rhipicephalus appendiculatus]	1e-21	84.21	57	tr|B3Y8A3|B3Y8A3_RHIAP	Cement protein 64P-BA1 OS=Rhipicephalus appendiculatus GN=64P PE=2 SV=1	1e-21	84.21	57						gi|1001563512|gb|JAP75802.1|	Glycine rich superfamily member [Rhipicephalus appendiculatus]	3e-23	84.21	57						gi|20069011|gb|AF469170.1|	Rhipicephalus appendiculatus salivary gland-associated protein 64P mRNA, complete cds	2e-169	90.02	471									SIGNAL_PEPTIDE (PHOBIUS); SIGNAL_PEPTIDE_N_REGION (PHOBIUS); SIGNAL_PEPTIDE_H_REGION (PHOBIUS); NON_CYTOPLASMIC_DOMAIN (PHOBIUS); SIGNAL_PEPTIDE_C_REGION (PHOBIUS); SignalP-noTM (SIGNALP_EUK); SignalP-TM (SIGNALP_GRAM_POSITIVE); SignalP-noTM (SIGNALP_GRAM_NEGATIVE)	ORF predicted	Rzam_Mc355
TRINITY_DN11500_c0_g2_i1	872																																													No ORF predicted
TRINITY_DN11513_c0_g1_i1	341																																												SIGNAL_PEPTIDE_N_REGION (PHOBIUS); SIGNAL_PEPTIDE (PHOBIUS); NON_CYTOPLASMIC_DOMAIN (PHOBIUS); SIGNAL_PEPTIDE_H_REGION (PHOBIUS); SIGNAL_PEPTIDE_C_REGION (PHOBIUS)	No ORF predicted
TRINITY_DN11529_c0_g1_i1	2240	1001575849	hypothetical protein_[Rhipicephalus appendiculatus]	0	94.71	586	gi|215500544|gb|EEC10038.1|	hypothetical protein IscW_ISCW019437 [Ixodes scapularis]	7e-101	37.37	594	tr|A0A131YRT2|A0A131YRT2_RHIAP	Uncharacterized protein OS=Rhipicephalus appendiculatus PE=4 SV=1	0	94.71	586	sp|Q92990|GLMN_HUMAN	Glomulin OS=Homo sapiens GN=GLMN PE=1 SV=2	9e-24	23.96	313	gi|1001575849|gb|JAP81969.1|	hypothetical protein [Rhipicephalus appendiculatus]	0	94.71	586	ISCW019437-PA	hypothetical protein|protein_coding|DS788896:258152:259924:-1|gene:ISCW019437	1e-104	37.37	594											P:GO:0008150	P:biological_process		IPR013877 (PFAM); PTHR15430:SF1 (PANTHER); IPR019516 (PANTHER)	ORF predicted	Rzam_Mc356
TRINITY_DN11540_c0_g1_i1	2901	1001578329	DNA replication licensing factor MCM4_[Rhipicephalus appendiculatus]	0	99.66	874	gi|215500547|gb|EEC10041.1|	DNA replication licensing factor, MCM4 component, putative, partial [Ixodes scapularis]	0	87.64	793	tr|A0A131YVH2|A0A131YVH2_RHIAP	DNA helicase OS=Rhipicephalus appendiculatus PE=3 SV=1	0	99.66	874	sp|Q6GL41|MCM4_XENTR	DNA replication licensing factor mcm4 OS=Xenopus tropicalis GN=mcm4 PE=2 SV=1	0	65.41	873	gi|1001578329|gb|JAP83209.1|	DNA replication licensing factor MCM4 [Rhipicephalus appendiculatus]	0	99.66	874	ISCW019440-PA	DNA replication licensing factor, MCM4 component, putative|protein_coding|DS788896:311723:323231:1|gene:ISCW019440	0	87.64	793	gi|780035539|ref|XM_011669026.1|	PREDICTED: Strongylocentrotus purpuratus DNA replication licensing factor mcm4-A (LOC582341), mRNA	1e-86	77.52	556	KOG0478	DNA replication licensing factor, MCM4 component	Replication, recombination and repair	0		F:GO:0016887; F:GO:0003677; P:GO:0051276; F:GO:0043167; C:GO:0000228; F:GO:0004386; C:GO:0043234; P:GO:0009058; P:GO:0006259; P:GO:0007049; C:GO:0005654	F:ATPase activity; F:DNA binding; P:chromosome organization; F:ion binding; C:nuclear chromosome; F:helicase activity; C:protein complex; P:biosynthetic process; P:DNA metabolic process; P:cell cycle; C:nucleoplasm	EC:3.6.1; EC:3.6.1.3; EC:3.6.1.15	IPR008047 (PRINTS); IPR001208 (PRINTS); IPR031327 (SMART); IPR003593 (SMART); IPR027925 (PFAM); IPR027417 (G3DSA:3.40.50.GENE3D); IPR001208 (PFAM); IPR004039 (G3DSA:2.20.28.GENE3D); G3DSA:3.30.1640.10 (GENE3D); IPR012340 (G3DSA:2.40.50.GENE3D); PTHR11630:SF66 (PANTHER); PTHR11630 (PANTHER); IPR018525 (PROSITE_PATTERNS); IPR001208 (PROSITE_PROFILES); IPR012340 (SUPERFAMILY); IPR027417 (SUPERFAMILY)	ORF predicted	Rzam_Mc357
TRINITY_DN11541_c0_g1_i1	361																																													No ORF predicted
TRINITY_DN11542_c0_g1_i1	1001	427777201	Putative group i salivary lipocalin_[Rhipicephalus pulchellus]	1e-91	63.41	205						tr|L7LRB2|L7LRB2_9ACAR	Putative group i salivary lipocalin OS=Rhipicephalus pulchellus PE=2 SV=1	4e-89	63.41	205						gi|427777201|gb|JAA54052.1|	Putative group i salivary lipocalin [Rhipicephalus pulchellus]	1e-90	63.41	205																			SIGNAL_PEPTIDE_H_REGION (PHOBIUS); NON_CYTOPLASMIC_DOMAIN (PHOBIUS); SIGNAL_PEPTIDE_C_REGION (PHOBIUS); SIGNAL_PEPTIDE (PHOBIUS); SIGNAL_PEPTIDE_N_REGION (PHOBIUS); SignalP-noTM (SIGNALP_EUK)	ORF predicted	Rzam_Mc358
TRINITY_DN11542_c0_g2_i1	1075	427777201	Putative group i salivary lipocalin_[Rhipicephalus pulchellus]	2e-91	63.41	205						tr|L7LRB2|L7LRB2_9ACAR	Putative group i salivary lipocalin OS=Rhipicephalus pulchellus PE=2 SV=1	6e-89	63.41	205						gi|427777201|gb|JAA54052.1|	Putative group i salivary lipocalin [Rhipicephalus pulchellus]	2e-90	63.41	205																			CYTOPLASMIC_DOMAIN (PHOBIUS); SIGNAL_PEPTIDE_H_REGION (PHOBIUS); SIGNAL_PEPTIDE_N_REGION (PHOBIUS); TRANSMEMBRANE (PHOBIUS); SIGNAL_PEPTIDE (PHOBIUS); SIGNAL_PEPTIDE_C_REGION (PHOBIUS); NON_CYTOPLASMIC_DOMAIN (PHOBIUS); SignalP-TM (SIGNALP_EUK)	ORF predicted - 100% redundant and removed
TRINITY_DN11545_c0_g1_i1	2570	998463908	hypothetical protein partial_[Hyalomma excavatum]	3e-42	37.86	206						tr|A0A131XN43|A0A131XN43_9ACAR	Uncharacterized protein (Fragment) OS=Hyalomma excavatum PE=2 SV=1	1e-39	37.86	206						gi|998463908|gb|JAP67126.1|	hypothetical protein, partial [Hyalomma excavatum]	3e-41	37.86	206																			SIGNAL_PEPTIDE (PHOBIUS); SIGNAL_PEPTIDE_H_REGION (PHOBIUS); NON_CYTOPLASMIC_DOMAIN (PHOBIUS); SIGNAL_PEPTIDE_N_REGION (PHOBIUS); SIGNAL_PEPTIDE_C_REGION (PHOBIUS); SignalP-TM (SIGNALP_GRAM_POSITIVE); SignalP-noTM (SIGNALP_GRAM_NEGATIVE); SignalP-noTM (SIGNALP_EUK); IPR011038 (SUPERFAMILY); TMhelix (TMHMM)	ORF predicted	Rzam_Mc359
TRINITY_DN11547_c0_g2_i1	920	1001568069	28 kDa Metastriate family member_[Rhipicephalus appendiculatus]	1e-78	52.44	225						tr|A0A131YFP5|A0A131YFP5_RHIAP	28 kDa Metastriate family member OS=Rhipicephalus appendiculatus PE=4 SV=1	4e-76	52.44	225						gi|1001568069|gb|JAP78079.1|	28 kDa Metastriate family member [Rhipicephalus appendiculatus]	1e-77	52.44	225																			SIGNAL_PEPTIDE_C_REGION (PHOBIUS); SIGNAL_PEPTIDE (PHOBIUS); SIGNAL_PEPTIDE_N_REGION (PHOBIUS); SIGNAL_PEPTIDE_H_REGION (PHOBIUS); NON_CYTOPLASMIC_DOMAIN (PHOBIUS); SignalP-noTM (SIGNALP_EUK)	ORF predicted	Rzam_Mc360
TRINITY_DN11569_c0_g1_i1	1659	1001585056	heat shock protein_[Rhipicephalus appendiculatus]	2e-128	100	186	gi|241645538|ref|XP_002409748.1|	heat shock protein 20.5, putative [Ixodes scapularis]	1e-94	76.06	188	tr|A0A131Z704|A0A131Z704_RHIAP	Heat shock protein OS=Rhipicephalus appendiculatus PE=3 SV=1	6e-126	100	186	sp|P04792|HSPB1_HUMAN	Heat shock protein beta-1 OS=Homo sapiens GN=HSPB1 PE=1 SV=2	3e-06	31.91	94	gi|1001585056|gb|JAP86570.1|	heat shock protein [Rhipicephalus appendiculatus]	2e-127	100	186	ISCW007793-PA	heat shock protein 20.5, putative|protein_coding|DS807756:105776:106387:-1|gene:ISCW007793	3e-98	76.06	188						KOG3591	Alpha crystallins	Posttranslational modification, protein turnover, chaperones	1e-16					IPR001436 (PRINTS); IPR008978 (G3DSA:2.60.40.GENE3D); IPR002068 (PFAM); IPR031107 (PANTHER); IPR002068 (PROSITE_PROFILES); IPR008978 (SUPERFAMILY)	ORF predicted	Rzam_Mc361
TRINITY_DN11585_c0_g2_i1	377	427778733	Putative tick transposon_[Rhipicephalus pulchellus]	3e-10	66.67	45						tr|L7LV97|L7LV97_9ACAR	Putative tick transposon OS=Rhipicephalus pulchellus PE=2 SV=1	1e-07	66.67	45						gi|427778733|gb|JAA54818.1|	Putative tick transposon [Rhipicephalus pulchellus]	3e-09	66.67	45																				No ORF predicted
TRINITY_DN11597_c0_g2_i1	804	1001576029	Lipocalin_[Rhipicephalus appendiculatus]	1e-66	53.73	201	gi|158251767|gb|ABW23508.1|	P27 protein [Hyalomma asiaticum]	5e-06	28.06	139	tr|A0A131YS18|A0A131YS18_RHIAP	Lipocalin OS=Rhipicephalus appendiculatus PE=4 SV=1	5e-64	53.73	201						gi|1001576029|gb|JAP82059.1|	Lipocalin [Rhipicephalus appendiculatus]	1e-65	53.73	201																			IPR012674 (G3DSA:2.40.128.GENE3D); SIGNAL_PEPTIDE_C_REGION (PHOBIUS); NON_CYTOPLASMIC_DOMAIN (PHOBIUS); SIGNAL_PEPTIDE (PHOBIUS); SIGNAL_PEPTIDE_N_REGION (PHOBIUS); SIGNAL_PEPTIDE_H_REGION (PHOBIUS); SignalP-TM (SIGNALP_EUK); IPR011038 (SUPERFAMILY); TMhelix (TMHMM)	ORF predicted	Rzam_Mc362
TRINITY_DN11615_c0_g1_i1	1498	1001575517	zinc finger protein_[Rhipicephalus appendiculatus]	6e-162	99.12	227	gi|241735493|ref|XP_002413941.1|	zinc finger protein, putative [Ixodes scapularis]	4e-84	61.64	232	tr|A0A131YRB5|A0A131YRB5_RHIAP	Zinc finger protein OS=Rhipicephalus appendiculatus PE=4 SV=1	2e-159	99.12	227	sp|Q4KLG9|ZFN2B_RAT	AN1-type zinc finger protein 2B OS=Rattus norvegicus GN=Zfand2b PE=1 SV=1	1e-60	50	222	gi|1001575517|gb|JAP81803.1|	zinc finger protein [Rhipicephalus appendiculatus]	6e-161	99.12	227	ISCW013394-PA	zinc finger protein, putative|protein_coding|DS921183:103656:112400:-1|gene:ISCW013394	7e-88	61.64	232						KOG3183	Predicted Zn-finger protein	General function prediction only	4e-57		F:GO:0043167	F:ion binding		IPR000058 (SMART); IPR000058 (PFAM); IPR000058 (G3DSA:4.10.1110.GENE3D); PTHR14677 (PANTHER); PTHR14677:SF15 (PANTHER); IPR000058 (PROSITE_PROFILES); IPR000058 (PROSITE_PROFILES); SSF118310 (SUPERFAMILY); SSF118310 (SUPERFAMILY)	ORF predicted	Rzam_Mc363
TRINITY_DN1163_c0_g1_i1	216																																													No ORF predicted
TRINITY_DN1163_c0_g2_i1	604																																												CYTOPLASMIC_DOMAIN (PHOBIUS); NON_CYTOPLASMIC_DOMAIN (PHOBIUS); TRANSMEMBRANE (PHOBIUS); SignalP-TM (SIGNALP_GRAM_POSITIVE); TMhelix (TMHMM)	No ORF predicted
TRINITY_DN11642_c0_g1_i1	637	998466148	putative fkbp-type peptidyl-prolyl cis-trans isomerase_[Hyalomma excavatum]	7e-85	100	121	gi|67083813|gb|AAY66841.1|	FKBP-type peptidyl-prolyl cis-trans isomerase [Ixodes scapularis]	6e-76	92.5	120	tr|A0A131Z503|A0A131Z503_RHIAP	Peptidyl-prolyl cis-trans isomerase OS=Rhipicephalus appendiculatus PE=4 SV=1	2e-82	100	121	sp|Q8LGG0|FKB12_ARATH	Peptidyl-prolyl cis-trans isomerase FKBP12 OS=Arabidopsis thaliana GN=FKBP12 PE=1 SV=2	6e-36	54.95	111	gi|998466148|gb|JAP68117.1|	putative fkbp-type peptidyl-prolyl cis-trans isomerase [Hyalomma excavatum]	7e-84	100	121	ISCW000002-PA	FKBP-type peptidyl-prolyl cis-trans isomerase, putative|protein_coding|DS627713:2:7860:1|gene:ISCW000002	3e-69	79.1	134						KOG0544	FKBP-type peptidyl-prolyl cis-trans isomerase	Posttranslational modification, protein turnover, chaperones	1e-38	K01802	C:GO:0005737; P:GO:0006464; C:GO:0005783; P:GO:0006457; F:GO:0016853	C:cytoplasm; P:cellular protein modification process; C:endoplasmic reticulum; P:protein folding; F:isomerase activity	EC:5.2.1.8	G3DSA:3.10.50.40 (GENE3D); IPR001179 (PFAM); PTHR10516:SF306 (PANTHER); IPR023566 (PANTHER); IPR001179 (PROSITE_PROFILES); SSF54534 (SUPERFAMILY)	ORF predicted	Rzam_Mc364
TRINITY_DN11645_c0_g2_i1	1146																																												NON_CYTOPLASMIC_DOMAIN (PHOBIUS); SIGNAL_PEPTIDE_H_REGION (PHOBIUS); SIGNAL_PEPTIDE (PHOBIUS); SIGNAL_PEPTIDE_C_REGION (PHOBIUS); SIGNAL_PEPTIDE_N_REGION (PHOBIUS); TMhelix (TMHMM)	ORF predicted	Rzam_Mc365
TRINITY_DN11649_c0_g1_i1	589	1001567039	Bovine pancreatic trypsin inhibitor_[Rhipicephalus appendiculatus]	9e-44	86.81	91						tr|A0A131YE11|A0A131YE11_RHIAP	Pancreatic trypsin inhibitor OS=Rhipicephalus appendiculatus PE=4 SV=1	3e-41	86.81	91						gi|1001567039|gb|JAP77564.1|	Bovine pancreatic trypsin inhibitor [Rhipicephalus appendiculatus]	9e-43	86.81	91																			SIGNAL_PEPTIDE_H_REGION (PHOBIUS); SIGNAL_PEPTIDE (PHOBIUS); SIGNAL_PEPTIDE_N_REGION (PHOBIUS); SIGNAL_PEPTIDE_C_REGION (PHOBIUS); NON_CYTOPLASMIC_DOMAIN (PHOBIUS); SignalP-noTM (SIGNALP_EUK); TMhelix (TMHMM)	ORF predicted	Rzam_Mc366
TRINITY_DN1167_c0_g1_i1	3077	998457060	protein phosphatase 2a logues_[Hyalomma excavatum]	0	100	489	gi|926606865|ref|XP_013781021.1|	PREDICTED: serine/threonine-protein phosphatase 2B catalytic subunit 2-like isoform X2 [Limulus polyphemus]	0	92.62	488	tr|A0A023GFC6|A0A023GFC6_9ACAR	Serine/threonine-protein phosphatase OS=Amblyomma triste PE=2 SV=1	0	100	489	sp|Q27889|PP2B2_DROME	Serine/threonine-protein phosphatase 2B catalytic subunit 2 OS=Drosophila melanogaster GN=Pp2B-14D PE=1 SV=2	0	86.51	482	gi|427781203|gb|JAA56053.1|	Putative protein phosphatase 2a logues [Rhipicephalus pulchellus]	0	100	489	ISCW024405-PA	protein phosphatase 2B, putative|protein_coding|DS769488:888:8473:-1|gene:ISCW024405	2e-119	81.17	223	gi|926606864|ref|XM_013925567.1|	PREDICTED: Limulus polyphemus serine/threonine-protein phosphatase 2B catalytic subunit 2-like (LOC106465252), transcript variant X2, mRNA	0	77.44	1436	KOG0375	Serine-threonine phosphatase 2B, catalytic subunit	General function prediction only	0	K04348	F:GO:0016791; P:GO:0006464	F:phosphatase activity; P:cellular protein modification process	EC:3.1.3.16; EC:3.1; EC:3.1.3.41	IPR006186 (PRINTS); IPR006186 (SMART); IPR004843 (PFAM); IPR029052 (G3DSA:3.60.21.GENE3D); PTHR11668 (PANTHER); PTHR11668:SF261 (PANTHER); IPR006186 (PROSITE_PATTERNS); IPR029052 (SUPERFAMILY)	ORF predicted	Rzam_Mc367
TRINITY_DN11678_c0_g1_i1	3029	1001581842	na+/dicarboxylate na+/tricarboxylate and phosphate transporter_[Rhipicephalus appendiculatus]	0	99.49	584	gi|241598685|ref|XP_002404777.1|	Na+/dicarboxylate, Na+/tricarboxylate and phosphate transporter, putative [Ixodes scapularis]	0	82.78	546	tr|A0A131Z0K8|A0A131Z0K8_RHIAP	Na+/dicarboxylate na+/tricarboxylate and phosphate transporter OS=Rhipicephalus appendiculatus PE=4 SV=1	0	99.49	584	sp|Q9ES88|S13A2_MOUSE	Solute carrier family 13 member 2 OS=Mus musculus GN=Slc13a2 PE=2 SV=1	1e-96	39.72	574	gi|1001581842|gb|JAP84963.1|	na+/dicarboxylate na+/tricarboxylate and phosphate transporter [Rhipicephalus appendiculatus]	0	99.49	584	ISCW007956-PA	Na+/dicarboxylate, Na+/tricarboxylate and phosphate transporter, putative|protein_coding|DS787648:12728:27752:-1|gene:ISCW007956	0	82.78	546	gi|241598684|ref|XM_002404733.1|	Ixodes scapularis Na+/dicarboxylate, Na+/tricarboxylate and phosphate transporter, putative, mRNA	0	79.47	1028	KOG1281	Na+/dicarboxylate, Na+/tricarboxylate and phosphate transporters	Inorganic ion transport and metabolism	3e-134	K14445	F:GO:0022857; C:GO:0005886	F:transmembrane transporter activity; C:plasma membrane		IPR001898 (PFAM); PTHR10283 (PANTHER); PTHR10283:SF82 (PANTHER); PTHR10283 (PANTHER); IPR031312 (PROSITE_PATTERNS); NON_CYTOPLASMIC_DOMAIN (PHOBIUS); NON_CYTOPLASMIC_DOMAIN (PHOBIUS); CYTOPLASMIC_DOMAIN (PHOBIUS); CYTOPLASMIC_DOMAIN (PHOBIUS); NON_CYTOPLASMIC_DOMAIN (PHOBIUS); CYTOPLASMIC_DOMAIN (PHOBIUS); TRANSMEMBRANE (PHOBIUS); CYTOPLASMIC_DOMAIN (PHOBIUS); TRANSMEMBRANE (PHOBIUS); NON_CYTOPLA…	ORF predicted	Rzam_Mc368
TRINITY_DN11695_c0_g1_i1	502																																												TRANSMEMBRANE (PHOBIUS); NON_CYTOPLASMIC_DOMAIN (PHOBIUS); CYTOPLASMIC_DOMAIN (PHOBIUS)	No ORF predicted
TRINITY_DN11700_c0_g1_i1	1466	1001576139	catalytic step 2 spliceosome_[Rhipicephalus appendiculatus]	5e-138	100	193	gi|241619899|ref|XP_002408607.1|	conserved hypothetical protein [Ixodes scapularis]	2e-133	97.93	193	tr|A0A131YS80|A0A131YS80_RHIAP	Catalytic step 2 spliceosome OS=Rhipicephalus appendiculatus PE=4 SV=1	2e-135	100	193	sp|Q8BTU1|CFA20_MOUSE	Cilia- and flagella-associated protein 20 OS=Mus musculus GN=Cfap20 PE=1 SV=1	1e-128	91.15	192	gi|427787067|gb|JAA58985.1|	Putative catalytic step 2 spliceosome [Rhipicephalus pulchellus]	5e-137	100	193	ISCW009067-PA	conserved hypothetical protein|protein_coding|DS834684:51399:58395:1|gene:ISCW009067	5e-137	97.93	193	gi|884921472|ref|XM_003471959.3|	PREDICTED: Cavia porcellus cilia and flagella associated protein 20 (Cfap20), mRNA	2e-96	78.43	561	KOG3213	Transcription factor IIB	Transcription	2e-114		P:GO:0048870; F:GO:0003723; C:GO:0005815; C:GO:0005737; P:GO:0000902; P:GO:0006464; C:GO:0005929; C:GO:0005576; C:GO:0005654	P:cell motility; F:RNA binding; C:microtubule organizing center; C:cytoplasm; P:cell morphogenesis; P:cellular protein modification process; C:cilium; C:extracellular region; C:nucleoplasm		IPR007714 (PFAM); IPR007714 (PANTHER)	ORF predicted	Rzam_Mc369
TRINITY_DN11715_c0_g1_i1	423	1001587178	hypothetical protein partial_[Rhipicephalus appendiculatus]	7e-31	52.03	123						tr|A0A131ZBK9|A0A131ZBK9_RHIAP	Uncharacterized protein (Fragment) OS=Rhipicephalus appendiculatus PE=4 SV=1	3e-28	52.03	123						gi|1001587178|gb|JAP87631.1|	hypothetical protein, partial [Rhipicephalus appendiculatus]	7e-30	52.03	123																			CYTOPLASMIC_DOMAIN (PHOBIUS); NON_CYTOPLASMIC_DOMAIN (PHOBIUS); TRANSMEMBRANE (PHOBIUS); SignalP-TM (SIGNALP_GRAM_POSITIVE); TMhelix (TMHMM)	No ORF predicted
TRINITY_DN11715_c0_g2_i1	365	1001587178	hypothetical protein partial_[Rhipicephalus appendiculatus]	2e-17	76	50						tr|A0A131ZBK9|A0A131ZBK9_RHIAP	Uncharacterized protein (Fragment) OS=Rhipicephalus appendiculatus PE=4 SV=1	5e-15	76	50						gi|1001587178|gb|JAP87631.1|	hypothetical protein, partial [Rhipicephalus appendiculatus]	1e-16	76	50																			CYTOPLASMIC_DOMAIN (PHOBIUS); NON_CYTOPLASMIC_DOMAIN (PHOBIUS); TRANSMEMBRANE (PHOBIUS); SignalP-TM (SIGNALP_GRAM_POSITIVE); TMhelix (TMHMM)	No ORF predicted
TRINITY_DN11728_c0_g1_i1	385																																													No ORF predicted
TRINITY_DN11744_c0_g2_i1	229	1001586248	Lipocalin partial_[Rhipicephalus appendiculatus]	2e-06	66.67	30																																							SIGNAL_PEPTIDE_C_REGION (PHOBIUS); SIGNAL_PEPTIDE_N_REGION (PHOBIUS); SIGNAL_PEPTIDE_H_REGION (PHOBIUS); SIGNAL_PEPTIDE (PHOBIUS); NON_CYTOPLASMIC_DOMAIN (PHOBIUS); SignalP-noTM (SIGNALP_EUK)	No ORF predicted
TRINITY_DN11772_c0_g2_i1	412	427790923	Putative tick defensin_[Rhipicephalus pulchellus]	2e-18	65.38	52						tr|L7MCG0|L7MCG0_9ACAR	Putative tick defensin OS=Rhipicephalus pulchellus PE=2 SV=1	6e-16	65.38	52						gi|427790923|gb|JAA60913.1|	Putative tick defensin [Rhipicephalus pulchellus]	2e-17	65.38	52																P:GO:0006950	P:response to stress		SIGNAL_PEPTIDE_H_REGION (PHOBIUS); NON_CYTOPLASMIC_DOMAIN (PHOBIUS); SIGNAL_PEPTIDE_C_REGION (PHOBIUS); SIGNAL_PEPTIDE_N_REGION (PHOBIUS); SIGNAL_PEPTIDE (PHOBIUS); SignalP-TM (SIGNALP_GRAM_POSITIVE); SignalP-noTM (SIGNALP_EUK); IPR003614 (SUPERFAMILY); TMhelix (TMHMM)	ORF predicted	Rzam_Mc370
TRINITY_DN11773_c0_g1_i1	648	998466738	putative salivary lipocalin lipocalin partial_[Hyalomma excavatum]	3e-45	60.87	115						tr|A0A131XPW2|A0A131XPW2_9ACAR	Putative salivary lipocalin lipocalin (Fragment) OS=Hyalomma excavatum PE=2 SV=1	1e-42	60.87	115						gi|998466738|gb|JAP68402.1|	putative salivary lipocalin lipocalin, partial [Hyalomma excavatum]	3e-44	60.87	115																				ORF predicted	Rzam_Mc371
TRINITY_DN11773_c0_g2_i1	812	998466738	putative salivary lipocalin lipocalin partial_[Hyalomma excavatum]	1e-73	56.93	202						tr|A0A131XPW2|A0A131XPW2_9ACAR	Putative salivary lipocalin lipocalin (Fragment) OS=Hyalomma excavatum PE=2 SV=1	4e-71	56.93	202						gi|998466738|gb|JAP68402.1|	putative salivary lipocalin lipocalin, partial [Hyalomma excavatum]	1e-72	56.93	202																P:GO:0044403; F:GO:0003674	P:symbiosis, encompassing mutualism through parasitism; F:molecular_function		IPR002970 (PFAM); SIGNAL_PEPTIDE_H_REGION (PHOBIUS); NON_CYTOPLASMIC_DOMAIN (PHOBIUS); SIGNAL_PEPTIDE_N_REGION (PHOBIUS); SIGNAL_PEPTIDE_C_REGION (PHOBIUS); SIGNAL_PEPTIDE (PHOBIUS); SignalP-noTM (SIGNALP_EUK)	ORF predicted	Rzam_Mc372
TRINITY_DN1178_c0_g1_i1	366	1001563584	hypothetical protein_[Rhipicephalus appendiculatus]	1e-16	81.91	94						tr|A0A131YBC8|A0A131YBC8_RHIAP	Uncharacterized protein OS=Rhipicephalus appendiculatus PE=4 SV=1	4e-14	81.91	94						gi|1001563584|gb|JAP75838.1|	hypothetical protein [Rhipicephalus appendiculatus]	1e-15	81.91	94																			SIGNAL_PEPTIDE (PHOBIUS); NON_CYTOPLASMIC_DOMAIN (PHOBIUS); SIGNAL_PEPTIDE_N_REGION (PHOBIUS); SIGNAL_PEPTIDE_C_REGION (PHOBIUS); SIGNAL_PEPTIDE_H_REGION (PHOBIUS); SignalP-noTM (SIGNALP_EUK); SignalP-TM (SIGNALP_GRAM_POSITIVE)	ORF predicted	Rzam_Mc373
TRINITY_DN1178_c0_g2_i1	259																																													No ORF predicted
TRINITY_DN11794_c0_g2_i1	496	427797235	Putative m13 family peptidase partial_[Rhipicephalus pulchellus]	3e-36	77.5	80	gi|325302680|tpg|DAA34245.1|	TPA_inf: neprilysin [Amblyomma variegatum]	3e-11	55.1	49	tr|L7MLM6|L7MLM6_9ACAR	Putative m13 family peptidase (Fragment) OS=Rhipicephalus pulchellus PE=2 SV=1	1e-33	77.5	80	sp|W4VS99|NEP_TRILK	Neprilysin-1 OS=Trittame loki PE=1 SV=1	2e-11	56.82	44	gi|427797235|gb|JAA64069.1|	Putative m13 family peptidase, partial [Rhipicephalus pulchellus]	3e-35	77.5	80	ISCW003121-PA	conserved hypothetical protein|protein_coding|DS675666:374274:376535:-1|gene:ISCW003121	3e-10	47.62	42						KOG3624	M13 family peptidase	Amino acid transport and metabolism	9e-17						No ORF predicted
TRINITY_DN11805_c0_g1_i1	2659	1001568003	26s proteasome regulatory subunit_[Rhipicephalus appendiculatus]	0	99.74	392	gi|241747692|ref|XP_002414347.1|	26S proteasome regulatory subunit, putative [Ixodes scapularis]	0	80.77	390	tr|A0A131YIZ0|A0A131YIZ0_RHIAP	26s proteasome regulatory subunit OS=Rhipicephalus appendiculatus PE=3 SV=1	0	99.74	392	sp|Q503W7|ATD1B_DANRE	ATPase family AAA domain-containing protein 1-B OS=Danio rerio GN=atad1b PE=2 SV=2	3e-158	59.84	376	gi|1001568003|gb|JAP78046.1|	26s proteasome regulatory subunit [Rhipicephalus appendiculatus]	0	99.74	392	ISCW022026-PA	26S proteasome regulatory subunit, putative|protein_coding|DS926387:717785:730712:-1|gene:ISCW022026	0	80.77	390	gi|749730791|ref|XM_011136753.1|	PREDICTED: Harpegnathos saltator ATPase family AAA domain-containing protein 1-B (LOC105192685), transcript variant X4, mRNA	2e-40	74.94	399	KOG0737	AAA+-type ATPase	Posttranslational modification, protein turnover, chaperones	6e-142		F:GO:0016887; C:GO:0005634; C:GO:0005777; P:GO:0007010; F:GO:0043167; C:GO:0043234; P:GO:0050877; C:GO:0005886	F:ATPase activity; C:nucleus; C:peroxisome; P:cytoskeleton organization; F:ion binding; C:protein complex; P:neurological system process; C:plasma membrane	EC:3.6.1; EC:3.6.1.3; EC:3.6.1.15; EC:3.6.4.3	IPR003593 (SMART); IPR027417 (G3DSA:3.40.50.GENE3D); IPR003959 (PFAM); G3DSA:1.10.8.60 (GENE3D); PTHR23074 (PANTHER); PTHR23074:SF73 (PANTHER); PTHR23074 (PANTHER); PTHR23074:SF73 (PANTHER); IPR003960 (PROSITE_PATTERNS); CYTOPLASMIC_DOMAIN (PHOBIUS); TRANSMEMBRANE (PHOBIUS); NON_CYTOPLASMIC_DOMAIN (PHOBIUS); IPR027417 (SUPERFAMILY)	ORF predicted	Rzam_Mc374
TRINITY_DN11809_c0_g1_i1	668	427785869	Hypothetical protein_[Rhipicephalus pulchellus]	7e-30	98.65	74	gi|55736017|gb|AAV63535.1|	fed tick salivary protein 1 [Ixodes scapularis]	2e-20	83.78	74	tr|L7M229|L7M229_9ACAR	Uncharacterized protein OS=Rhipicephalus pulchellus PE=2 SV=1	2e-27	98.65	74	sp|Q9D115|ZN706_MOUSE	Zinc finger protein 706 OS=Mus musculus GN=Znf706 PE=1 SV=1	3e-15	68.92	74	gi|427785869|gb|JAA58386.1|	Hypothetical protein [Rhipicephalus pulchellus]	7e-29	98.65	74	ISCW022064-PA	secreted salivary gland peptide, putative|protein_coding|DS899572:96746:97087:-1|gene:ISCW022064	3e-24	82.43	74						KOG4118	Uncharacterized conserved protein	Function unknown	2e-23					Coil (COILS); IPR026939 (G3DSA:4.10.1050.GENE3D); IPR007513 (PFAM); PTHR21213:SF0 (PANTHER); IPR026939 (PANTHER); IPR026939 (SUPERFAMILY)	No ORF predicted
TRINITY_DN1183_c0_g1_i1	879	1001584128	pre-mRNA-splicing factor SYF2_[Rhipicephalus appendiculatus]	1e-151	99.56	227	gi|729755294|ref|XP_010574408.1|	PREDICTED: pre-mRNA-splicing factor SYF2 [Haliaeetus leucocephalus]	2e-93	67.91	215	tr|A0A131Z6P2|A0A131Z6P2_RHIAP	Pre-mRNA-splicing factor SYF2 OS=Rhipicephalus appendiculatus PE=4 SV=1	4e-149	99.56	227	sp|Q4QRB2|SYF2_RAT	Pre-mRNA-splicing factor SYF2 OS=Rattus norvegicus GN=Syf2 PE=2 SV=1	2e-92	61.09	239	gi|1001584128|gb|JAP86106.1|	pre-mRNA-splicing factor SYF2 [Rhipicephalus appendiculatus]	1e-150	99.56	227	ISCW003252-PA	hypothetical protein|protein_coding|DS671064:148211:151688:1|gene:ISCW003252	2e-14	71.43	42						KOG2609	Cyclin D-interacting protein GCIP	Cell cycle control, cell division, chromosome partitioning, RNA processing and modification	5e-87	K12868	P:GO:0009790; P:GO:0008283; C:GO:0005634; F:GO:0003723; C:GO:0043234; P:GO:0006397; P:GO:0006950; P:GO:0007049	P:embryo development; P:cell proliferation; C:nucleus; F:RNA binding; C:protein complex; P:mRNA processing; P:response to stress; P:cell cycle		Coil (COILS); IPR013260 (PFAM); PTHR13264:SF5 (PANTHER); IPR013260 (PANTHER)	ORF predicted	Rzam_Mc375
TRINITY_DN11854_c0_g1_i1	478																																													No ORF predicted
TRINITY_DN1188_c0_g2_i1	866	427787031	Putative testis_[Rhipicephalus pulchellus]	3e-95	100	113	gi|242000460|ref|XP_002434873.1|	protein TEX261, putative [Ixodes scapularis]	6e-73	84.96	113	tr|L7M525|L7M525_9ACAR	Putative testis OS=Rhipicephalus pulchellus PE=2 SV=1	7e-93	100	113	sp|Q58DA4|TX261_BOVIN	Protein TEX261 OS=Bos taurus GN=TEX261 PE=2 SV=1	2e-26	50	112	gi|427787031|gb|JAA58967.1|	Putative testis [Rhipicephalus pulchellus]	3e-94	100	113	ISCW018584-PA	protein TEX261, putative|protein_coding|DS746366:142947:156259:-1|gene:ISCW018584	2e-76	84.96	113						KOG4136	Predicted mitochondrial cholesterol transporter	Signal transduction mechanisms, Lipid transport and metabolism	1e-33		P:GO:0016192; C:GO:0016023; C:GO:0005794; C:GO:0005783; F:GO:0030674	P:vesicle-mediated transport; C:cytoplasmic, membrane-bounded vesicle; C:Golgi apparatus; C:endoplasmic reticulum; F:protein binding, bridging		IPR007277 (PFAM); IPR007277 (PANTHER); NON_CYTOPLASMIC_DOMAIN (PHOBIUS); CYTOPLASMIC_DOMAIN (PHOBIUS); TRANSMEMBRANE (PHOBIUS); TMhelix (TMHMM)	ORF predicted	Rzam_Mc376
TRINITY_DN11886_c0_g2_i1	292																																													No ORF predicted
TRINITY_DN11928_c0_g2_i1	719																																													No ORF predicted
TRINITY_DN11928_c0_g3_i1	715																																												CYTOPLASMIC_DOMAIN (PHOBIUS); NON_CYTOPLASMIC_DOMAIN (PHOBIUS); TRANSMEMBRANE (PHOBIUS); TMhelix (TMHMM); TMhelix (TMHMM)	No ORF predicted
TRINITY_DN11951_c0_g1_i1	1366	1001575711	RNA-binding protein NOB1_[Rhipicephalus appendiculatus]	0	97.92	385	gi|241701691|ref|XP_002413180.1|	RNA-binding protein Nob1, putative [Ixodes scapularis]	0	69	400	tr|A0A131YTT0|A0A131YTT0_RHIAP	RNA-binding protein NOB1 OS=Rhipicephalus appendiculatus PE=4 SV=1	0	97.92	385	sp|Q3T042|NOB1_BOVIN	RNA-binding protein NOB1 OS=Bos taurus GN=NOB1 PE=2 SV=1	5e-106	43.87	408	gi|1001575711|gb|JAP81900.1|	RNA-binding protein NOB1 [Rhipicephalus appendiculatus]	0	97.92	385	ISCW022111-PA	RNA-binding protein Nob1, putative|protein_coding|DS906440:45702:50162:-1|gene:ISCW022111	0	69	400						KOG2463	Predicted RNA-binding protein Nob1p involved in 26S proteasome assembly	Posttranslational modification, protein turnover, chaperones	6e-120	K11883	F:GO:0004518; P:GO:0042254; C:GO:0005622	F:nuclease activity; P:ribosome biogenesis; C:intracellular	EC:3.1	IPR014881 (PFAM); IPR033411 (PFAM); PTHR12814:SF2 (PANTHER); PTHR12814 (PANTHER); SignalP-TM (SIGNALP_GRAM_POSITIVE); IPR014881 (SUPERFAMILY)	ORF predicted	Rzam_Mc377
TRINITY_DN11952_c0_g1_i1	578	1001567019	hypothetical protein_[Rhipicephalus appendiculatus]	1e-34	69.07	97						tr|A0A131YE00|A0A131YE00_RHIAP	Uncharacterized protein OS=Rhipicephalus appendiculatus PE=4 SV=1	5e-32	69.07	97						gi|1001567019|gb|JAP77554.1|	hypothetical protein [Rhipicephalus appendiculatus]	1e-33	69.07	97																			SIGNAL_PEPTIDE_C_REGION (PHOBIUS); NON_CYTOPLASMIC_DOMAIN (PHOBIUS); SIGNAL_PEPTIDE_H_REGION (PHOBIUS); SIGNAL_PEPTIDE (PHOBIUS); SIGNAL_PEPTIDE_N_REGION (PHOBIUS)	ORF predicted	Rzam_Mc378
TRINITY_DN11952_c0_g2_i1	597	1001567019	hypothetical protein_[Rhipicephalus appendiculatus]	7e-23	63.64	77						tr|A0A131YE00|A0A131YE00_RHIAP	Uncharacterized protein OS=Rhipicephalus appendiculatus PE=4 SV=1	1e-20	63.64	77						gi|1001567019|gb|JAP77554.1|	hypothetical protein [Rhipicephalus appendiculatus]	6e-22	63.64	77																				ORF predicted	Rzam_Mc379
TRINITY_DN11958_c0_g1_i1	347	427790611	Putative glycine rich protein_[Rhipicephalus pulchellus]	6e-09	80.56	36						tr|L7MA64|L7MA64_9ACAR	Putative glycine rich protein OS=Rhipicephalus pulchellus PE=2 SV=1	2e-06	80.56	36						gi|427790611|gb|JAA60757.1|	Putative glycine rich protein [Rhipicephalus pulchellus]	6e-08	80.56	36																				No ORF predicted
TRINITY_DN11980_c0_g1_i1	521																																													No ORF predicted
TRINITY_DN11985_c0_g1_i1	421	215495186	peptide putative_[Ixodes scapularis]	2e-20	74.51	51	gi|241176442|ref|XP_002399583.1|	peptide, putative [Ixodes scapularis]	1e-17	74.51	51	tr|B7PE05|B7PE05_IXOSC	Peptide, putative OS=Ixodes scapularis GN=IscW_ISCW018197 PE=4 SV=1	7e-18	74.51	51											ISCW018197-PA	peptide, putative|protein_coding|DS692880:351175:351401:1|gene:ISCW018197	2e-21	74.51	51										K17773				PTHR28436 (PANTHER); TRANSMEMBRANE (PHOBIUS); CYTOPLASMIC_DOMAIN (PHOBIUS); NON_CYTOPLASMIC_DOMAIN (PHOBIUS)	No ORF predicted
TRINITY_DN12028_c0_g1_i1	716	49538662	EST Rapp_[Rhipicephalus appendiculatus]	2e-48	88.89	90																																								ORF predicted	Rzam_Mc380
TRINITY_DN12056_c0_g1_i1	404																																													No ORF predicted
TRINITY_DN12094_c0_g1_i1	814																																													No ORF predicted
TRINITY_DN1212_c0_g1_i1	359	49536299	EST Rapp_[Rhipicephalus appendiculatus]	2e-08	85.71	28																										gi|157704075|gb|EU018129.1|	Rhipicephalus appendiculatus isolate RAHD_48 Ruka SINE elements	1e-29	96.47	85										No ORF predicted
TRINITY_DN12127_c0_g1_i1	657	1016844168	putative conserved proteinunknown product_[Ixodes ricinus]	1e-44	55.35	159	gi|241854329|ref|XP_002415948.1|	conserved hypothetical protein [Ixodes scapularis]	9e-13	36.54	104	tr|A0A131Y6S2|A0A131Y6S2_IXORI	Uncharacterized protein (Fragment) OS=Ixodes ricinus PE=2 SV=1	4e-42	55.35	159						gi|998479291|gb|JAP74188.1|	hypothetical protein, partial [Ixodes ricinus]	1e-43	55.35	159	ISCW023565-PA	conserved hypothetical protein|protein_coding|DS964264:600104:601636:1|gene:ISCW023565	2e-16	36.54	104														PTHR34153 (PANTHER); PTHR34153:SF1 (PANTHER)	ORF predicted	Rzam_Mc381
TRINITY_DN12134_c0_g1_i1	220	1001574543	TIL domain containing protein_[Rhipicephalus appendiculatus]	2e-21	86.96	46						tr|A0A131YT52|A0A131YT52_RHIAP	TIL domain containing protein OS=Rhipicephalus appendiculatus PE=4 SV=1	6e-19	86.96	46						gi|1001574543|gb|JAP81316.1|	TIL domain containing protein [Rhipicephalus appendiculatus]	2e-20	86.96	46																				No ORF predicted
TRINITY_DN12157_c0_g1_i1	217																															gi|241607911|ref|XM_002405862.1|	Ixodes scapularis translation initiation factor 1A, mRNA	4e-11	91.23	57										No ORF predicted
TRINITY_DN12232_c0_g2_i1	527	1001584040	proteasome maturation protein_[Rhipicephalus appendiculatus]	2e-96	99.28	139	gi|52346100|ref|NP_001005093.1|	proteasome maturation protein [Xenopus tropicalis]	3e-38	56.1	123	tr|A0A131Z5K5|A0A131Z5K5_RHIAP	Proteasome maturation protein OS=Rhipicephalus appendiculatus PE=4 SV=1	5e-94	99.28	139	sp|Q3SZV5|POMP_BOVIN	Proteasome maturation protein OS=Bos taurus GN=POMP PE=2 SV=1	4e-35	49.23	130	gi|1001584040|gb|JAP86062.1|	proteasome maturation protein [Rhipicephalus appendiculatus]	1e-95	99.28	139	ISCW005361-PA	hypothetical protein|protein_coding|DS735445:113375:118787:1|gene:ISCW005361	9e-06	29.36	109						KOG3061	Proteasome maturation factor	Posttranslational modification, protein turnover, chaperones	3e-32		C:GO:0005634; C:GO:0005737; P:GO:0006461	C:nucleus; C:cytoplasm; P:protein complex assembly		PF05348 (PFAM); IPR008012 (PANTHER); PTHR12828:SF3 (PANTHER)	ORF predicted	Rzam_Mc382
TRINITY_DN12242_c0_g2_i1	782																																													No ORF predicted
TRINITY_DN12279_c0_g2_i1	840	427790273	Putative 28 kda metastriate family member_[Rhipicephalus pulchellus]	1e-109	66.53	236						tr|L7MBN2|L7MBN2_9ACAR	Putative 28 kDa metastriate family member OS=Rhipicephalus pulchellus PE=2 SV=1	4e-107	66.53	236						gi|427790273|gb|JAA60588.1|	Putative 28 kda metastriate family member [Rhipicephalus pulchellus]	1e-108	66.53	236																F:GO:0008233	F:peptidase activity		IPR024079 (G3DSA:3.40.390.GENE3D); SIGNAL_PEPTIDE_H_REGION (PHOBIUS); NON_CYTOPLASMIC_DOMAIN (PHOBIUS); SIGNAL_PEPTIDE_N_REGION (PHOBIUS); SIGNAL_PEPTIDE_C_REGION (PHOBIUS); SIGNAL_PEPTIDE (PHOBIUS); SignalP-noTM (SIGNALP_EUK); SSF55486 (SUPERFAMILY)	ORF predicted	Rzam_Mc383
TRINITY_DN12328_c0_g1_i1	3394	1001577577	sideroflexin 1,2,3_[Rhipicephalus appendiculatus]	0	99.69	318	gi|241848462|ref|XP_002415643.1|	sideroflexin 1,2,3, putative [Ixodes scapularis]	0	84.59	318	tr|A0A131YUC5|A0A131YUC5_RHIAP	Sideroflexin OS=Rhipicephalus appendiculatus PE=3 SV=1	0	99.69	318	sp|Q91V61|SFXN3_MOUSE	Sideroflexin-3 OS=Mus musculus GN=Sfxn3 PE=1 SV=1	4e-142	69.06	320	gi|1001577577|gb|JAP82833.1|	sideroflexin 1,2,3 [Rhipicephalus appendiculatus]	0	99.69	318	ISCW023312-PA	sideroflexin 1,2,3, putative|protein_coding|DS959025:588827:589783:1|gene:ISCW023312	0	84.59	318	gi|241848461|ref|XM_002415598.1|	Ixodes scapularis sideroflexin 1,2,3, putative, mRNA	0	81.12	911	KOG3767	Sideroflexin	General function prediction only	3e-161		F:GO:0022857; P:GO:0042592; C:GO:0005739; P:GO:0048856; P:GO:0030154; P:GO:0002376	F:transmembrane transporter activity; P:homeostatic process; C:mitochondrion; P:anatomical structure development; P:cell differentiation; P:immune system process		IPR004686 (TIGRFAM); IPR004686 (PFAM); PTHR11153:SF8 (PANTHER); IPR004686 (PANTHER); NON_CYTOPLASMIC_DOMAIN (PHOBIUS); CYTOPLASMIC_DOMAIN (PHOBIUS); CYTOPLASMIC_DOMAIN (PHOBIUS); TRANSMEMBRANE (PHOBIUS); CYTOPLASMIC_DOMAIN (PHOBIUS); NON_CYTOPLASMIC_DOMAIN (PHOBIUS); TRANSMEMBRANE (PHOBIUS); TRANSMEMBRANE (PHOBIUS); TRANSMEMBRANE (PHOBIUS); TMhelix (TMHMM); TMhelix (TMHMM); TMhelix (TMHMM); TMhel…	ORF predicted	Rzam_Mc384
TRINITY_DN12333_c0_g1_i1	2610	1001575891	ADP-ribosylation factor-like protein 3_[Rhipicephalus appendiculatus]	1e-147	98.72	234	gi|241575252|ref|XP_002403180.1|	GTP-binding ADP-ribosylation factor ARF1, putative [Ixodes scapularis]	2e-50	54.55	220	tr|A0A131YU22|A0A131YU22_RHIAP	ADP-ribosylation factor-like protein 3 OS=Rhipicephalus appendiculatus PE=3 SV=1	4e-145	98.72	234	sp|A8ISN6|ARL3_CHLRE	ADP-ribosylation factor-like protein 3 OS=Chlamydomonas reinhardtii GN=ARL3 PE=1 SV=2	7e-34	42.76	145	gi|1001575891|gb|JAP81990.1|	ADP-ribosylation factor-like protein 3 [Rhipicephalus appendiculatus]	1e-146	98.72	234	ISCW009322-PA	GTP-binding ADP-ribosylation factor ARF1, putative|protein_coding|DS820282:297998:322284:1|gene:ISCW009322	3e-54	54.55	220						KOG0070	GTP-binding ADP-ribosylation factor Arf1	Intracellular trafficking, secretion, and vesicular transport	3e-32		P:GO:0007165; F:GO:0043167; C:GO:0005622	P:signal transduction; F:ion binding; C:intracellular		IPR006689 (PRINTS); SM00177 (SMART); SM00178 (SMART); IPR006689 (PFAM); IPR027417 (G3DSA:3.40.50.GENE3D); IPR005225 (TIGRFAM); PTHR11711 (PANTHER); PTHR11711:SF193 (PANTHER); CYTOPLASMIC_DOMAIN (PHOBIUS); NON_CYTOPLASMIC_DOMAIN (PHOBIUS); TRANSMEMBRANE (PHOBIUS); IPR024156 (PROSITE_PROFILES); IPR027417 (SUPERFAMILY); TMhelix (TMHMM)	ORF predicted	Rzam_Mc385
TRINITY_DN12369_c0_g1_i1	420	1001587352	TIL domain containing protein partial_[Rhipicephalus appendiculatus]	4e-29	66.23	77						tr|A0A131Z9R9|A0A131Z9R9_RHIAP	TIL domain containing protein (Fragment) OS=Rhipicephalus appendiculatus PE=4 SV=1	1e-26	66.23	77						gi|1001587352|gb|JAP87718.1|	TIL domain containing protein, partial [Rhipicephalus appendiculatus]	4e-28	66.23	77																			G3DSA:2.10.25.10 (GENE3D); SIGNAL_PEPTIDE_C_REGION (PHOBIUS); NON_CYTOPLASMIC_DOMAIN (PHOBIUS); SIGNAL_PEPTIDE (PHOBIUS); SIGNAL_PEPTIDE_H_REGION (PHOBIUS); SIGNAL_PEPTIDE_N_REGION (PHOBIUS); SignalP-noTM (SIGNALP_EUK); SignalP-TM (SIGNALP_GRAM_POSITIVE); IPR002919 (SUPERFAMILY); TMhelix (TMHMM)	ORF predicted	Rzam_Mc386
TRINITY_DN12378_c0_g1_i1	2688	427797223	Hypothetical protein partial_[Rhipicephalus pulchellus]	0	99.1	666	gi|675387948|gb|KFM80845.1|	Protein fem-1-like protein, partial [Stegodyphus mimosarum]	0	61.59	643	tr|L7MLD7|L7MLD7_9ACAR	Uncharacterized protein (Fragment) OS=Rhipicephalus pulchellus PE=2 SV=1	0	99.1	666	sp|Q6P9Z4|FEM1A_DANRE	Protein fem-1 homolog A OS=Danio rerio GN=fem1a PE=2 SV=1	4e-88	35.91	607	gi|427797223|gb|JAA64063.1|	Hypothetical protein, partial [Rhipicephalus pulchellus]	0	99.1	666	ISCW009329-PA	conserved hypothetical protein|protein_coding|DS823813:34808:36962:1|gene:ISCW009329	0	81.1	344	gi|241596171|ref|XM_002404513.1|	Ixodes scapularis conserved hypothetical protein, mRNA	4e-57	82.9	269	KOG0508	Ankyrin repeat protein	General function prediction only	2e-107		F:GO:0003674	F:molecular_function		IPR002110 (SMART); IPR020683 (PFAM); IPR002110 (PFAM); IPR020683 (G3DSA:1.25.40.GENE3D); IPR020683 (G3DSA:1.25.40.GENE3D); PTHR24173:SF35 (PANTHER); PTHR24173 (PANTHER); IPR020683 (PROSITE_PROFILES); IPR002110 (PROSITE_PROFILES); IPR002110 (PROSITE_PROFILES); IPR020683 (PROSITE_PROFILES); IPR002110 (PROSITE_PROFILES); IPR002110 (PROSITE_PROFILES); IPR020683 (SUPERFAMILY); IPR020683 (SUPERFAMILY)	ORF predicted	Rzam_Mc387
TRINITY_DN12396_c0_g1_i1	637	1001584812	histidine triad (HIT) family protein_[Rhipicephalus appendiculatus]	3e-87	100	126	gi|970898024|ref|XP_015114602.1|	PREDICTED: histidine triad nucleotide-binding protein 1 [Diachasma alloeum]	9e-65	67.79	149	tr|A0A131Z651|A0A131Z651_RHIAP	Histidine triad (HIT) family protein OS=Rhipicephalus appendiculatus PE=4 SV=1	9e-85	100	126	sp|P62958|HINT1_BOVIN	Histidine triad nucleotide-binding protein 1 OS=Bos taurus GN=HINT1 PE=1 SV=2	2e-53	61.9	126	gi|1001584812|gb|JAP86448.1|	histidine triad (HIT) family protein [Rhipicephalus appendiculatus]	3e-86	100	126	ISCW011972-PA	histidine triad (hit) protein, putative|protein_coding|DS901668:50535:78154:-1|gene:ISCW011972	7e-47	76.67	90						KOG3275	Zinc-binding protein of the histidine triad (HIT) family	Signal transduction mechanisms	5e-70	K02503	P:GO:0008150; F:GO:0003674	P:biological_process; F:molecular_function		IPR001310 (PRINTS); IPR011146 (G3DSA:3.30.428.GENE3D); IPR001310 (PFAM); IPR001310 (PANTHER); PTHR23089:SF3 (PANTHER); IPR019808 (PROSITE_PATTERNS); IPR011146 (PROSITE_PROFILES); IPR011146 (SUPERFAMILY)	ORF predicted	Rzam_Mc388
TRINITY_DN12396_c0_g2_i1	637	1001584812	histidine triad (HIT) family protein_[Rhipicephalus appendiculatus]	2e-87	100	126	gi|391347163|ref|XP_003747834.1|	PREDICTED: histidine triad nucleotide-binding protein 1-like [Metaseiulus occidentalis]	3e-63	75.4	126	tr|A0A131Z651|A0A131Z651_RHIAP	Histidine triad (HIT) family protein OS=Rhipicephalus appendiculatus PE=4 SV=1	7e-85	100	126	sp|P62958|HINT1_BOVIN	Histidine triad nucleotide-binding protein 1 OS=Bos taurus GN=HINT1 PE=1 SV=2	1e-53	61.9	126	gi|1001584812|gb|JAP86448.1|	histidine triad (HIT) family protein [Rhipicephalus appendiculatus]	2e-86	100	126	ISCW011972-PA	histidine triad (hit) protein, putative|protein_coding|DS901668:50535:78154:-1|gene:ISCW011972	7e-47	76.67	90						KOG3275	Zinc-binding protein of the histidine triad (HIT) family	Signal transduction mechanisms	5e-70	K02503	P:GO:0008150; F:GO:0003674	P:biological_process; F:molecular_function		IPR001310 (PRINTS); IPR001310 (PFAM); IPR011146 (G3DSA:3.30.428.GENE3D); IPR001310 (PANTHER); PTHR23089:SF3 (PANTHER); IPR019808 (PROSITE_PATTERNS); IPR011146 (PROSITE_PROFILES); IPR011146 (SUPERFAMILY)	ORF predicted - 100% redundant and removed
TRINITY_DN12402_c0_g1_i1	237																																													No ORF predicted
TRINITY_DN1241_c0_g1_i1	2471	998466576	putative ubiquitin protein ligase partial_[Hyalomma excavatum]	3e-116	98.38	185	gi|321474606|gb|EFX85571.1|	hypothetical protein DAPPUDRAFT_230542 [Daphnia pulex]	3e-101	92.68	164	tr|A0A131XRY6|A0A131XRY6_9ACAR	Putative ubiquitin protein ligase (Fragment) OS=Hyalomma excavatum PE=2 SV=1	1e-113	98.38	185	sp|P52485|UBCD2_DROME	Ubiquitin-conjugating enzyme E2-24 kDa OS=Drosophila melanogaster GN=Ubc2 PE=2 SV=1	5e-102	92.07	164	gi|998466576|gb|JAP68321.1|	putative ubiquitin protein ligase, partial [Hyalomma excavatum]	3e-115	98.38	185	ISCW020158-PA	ubiquitin protein ligase, putative|protein_coding|DS835908:625118:631256:-1|gene:ISCW020158	7e-104	92.86	168	gi|241622417|ref|XM_002408915.1|	Ixodes scapularis ubiquitin protein ligase, putative, mRNA	2e-138	86.36	462	KOG0417	Ubiquitin-protein ligase	Posttranslational modification, protein turnover, chaperones	2e-78	K20217	P:GO:0009056; P:GO:0007165; F:GO:0043167; P:GO:0006464; C:GO:0043234; P:GO:0009058; P:GO:0002376; P:GO:0006950; C:GO:0005634; C:GO:0005737; P:GO:0034641; F:GO:0016874; F:GO:0019899	P:catabolic process; P:signal transduction; F:ion binding; P:cellular protein modification process; C:protein complex; P:biosynthetic process; P:immune system process; P:response to stress; C:nucleus; C:cytoplasm; P:cellular nitrogen compound metabolic process; F:ligase activity; F:enzyme binding		SM00212 (SMART); IPR000608 (PFAM); IPR016135 (G3DSA:3.10.110.GENE3D); PTHR24068 (PANTHER); IPR023313 (PROSITE_PATTERNS); IPR000608 (PROSITE_PROFILES); IPR016135 (SUPERFAMILY)	ORF predicted	Rzam_Mc389
TRINITY_DN12429_c0_g1_i1	253	427795205	Putative members of chemokine like factor super family partial_[Rhipicephalus pulchellus]	3e-10	96.3	27						tr|L7MIS0|L7MIS0_9ACAR	Putative members of chemokine-like factor super family (Fragment) OS=Rhipicephalus pulchellus PE=2 SV=1	1e-07	96.3	27						gi|427795205|gb|JAA63054.1|	Putative members of chemokine-like factor super family, partial [Rhipicephalus pulchellus]	3e-09	96.3	27																				ORF predicted	Rzam_Mc390
TRINITY_DN12441_c0_g2_i1	477	49543394	EST Rapp_[Rhipicephalus appendiculatus]	8e-22	82.98	47																										gi|157704079|gb|EU018133.1|	Rhipicephalus appendiculatus isolate RAHE_71a Ruka SINE elements	4e-74	92.57	202										No ORF predicted
TRINITY_DN12462_c0_g1_i1	1460	1001584540	glyoxalase_[Rhipicephalus appendiculatus]	0	98.66	299	gi|241695312|ref|XP_002413050.1|	glyoxalase, putative [Ixodes scapularis]	2e-139	62.75	306	tr|A0A131Z690|A0A131Z690_RHIAP	Glyoxalase OS=Rhipicephalus appendiculatus PE=4 SV=1	0	98.66	299	sp|Q9CPV4|GLOD4_MOUSE	Glyoxalase domain-containing protein 4 OS=Mus musculus GN=Glod4 PE=1 SV=1	4e-109	53.79	290	gi|1001584540|gb|JAP86312.1|	glyoxalase [Rhipicephalus appendiculatus]	0	98.66	299	ISCW012580-PA	glyoxalase, putative|protein_coding|DS903676:609714:610631:-1|gene:ISCW012580	4e-143	62.75	306						KOG2943	Predicted glyoxalase	Carbohydrate transport and metabolism	3e-115		P:GO:0008150; F:GO:0016829; C:GO:0043226; C:GO:0005576	P:biological_process; F:lyase activity; C:organelle; C:extracellular region	EC:4.4.1.5	IPR029068 (G3DSA:3.10.180.GENE3D); PTHR10374:SF20 (PANTHER); PTHR10374 (PANTHER); PTHR10374 (PANTHER); PTHR10374:SF20 (PANTHER); IPR029068 (SUPERFAMILY); IPR029068 (SUPERFAMILY)	ORF predicted	Rzam_Mc391
TRINITY_DN12462_c0_g3_i1	1459	1001584540	glyoxalase_[Rhipicephalus appendiculatus]	0	98.66	299	gi|241695312|ref|XP_002413050.1|	glyoxalase, putative [Ixodes scapularis]	2e-139	62.75	306	tr|A0A131Z690|A0A131Z690_RHIAP	Glyoxalase OS=Rhipicephalus appendiculatus PE=4 SV=1	0	98.66	299	sp|Q9CPV4|GLOD4_MOUSE	Glyoxalase domain-containing protein 4 OS=Mus musculus GN=Glod4 PE=1 SV=1	4e-109	53.79	290	gi|1001584540|gb|JAP86312.1|	glyoxalase [Rhipicephalus appendiculatus]	0	98.66	299	ISCW012580-PA	glyoxalase, putative|protein_coding|DS903676:609714:610631:-1|gene:ISCW012580	4e-143	62.75	306						KOG2943	Predicted glyoxalase	Carbohydrate transport and metabolism	3e-115		P:GO:0008150; F:GO:0016829; C:GO:0043226; C:GO:0005576	P:biological_process; F:lyase activity; C:organelle; C:extracellular region	EC:4.4.1.5	IPR029068 (G3DSA:3.10.180.GENE3D); PTHR10374:SF20 (PANTHER); PTHR10374 (PANTHER); PTHR10374 (PANTHER); PTHR10374:SF20 (PANTHER); IPR029068 (SUPERFAMILY); IPR029068 (SUPERFAMILY)	ORF predicted - 100% redundant and removed
TRINITY_DN12469_c0_g1_i1	686	1001567019	hypothetical protein_[Rhipicephalus appendiculatus]	6e-24	53.61	97						tr|A0A131YE00|A0A131YE00_RHIAP	Uncharacterized protein OS=Rhipicephalus appendiculatus PE=4 SV=1	2e-21	53.61	97						gi|1001567019|gb|JAP77554.1|	hypothetical protein [Rhipicephalus appendiculatus]	6e-23	53.61	97																			SIGNAL_PEPTIDE_N_REGION (PHOBIUS); SIGNAL_PEPTIDE_C_REGION (PHOBIUS); SIGNAL_PEPTIDE (PHOBIUS); SIGNAL_PEPTIDE_H_REGION (PHOBIUS); NON_CYTOPLASMIC_DOMAIN (PHOBIUS); SignalP-noTM (SIGNALP_EUK); TMhelix (TMHMM)	ORF predicted	Rzam_Mc392
TRINITY_DN12469_c0_g2_i1	655	1001567019	hypothetical protein_[Rhipicephalus appendiculatus]	1e-23	55.13	78						tr|A0A131YE00|A0A131YE00_RHIAP	Uncharacterized protein OS=Rhipicephalus appendiculatus PE=4 SV=1	4e-21	55.13	78						gi|1001567019|gb|JAP77554.1|	hypothetical protein [Rhipicephalus appendiculatus]	1e-22	55.13	78																				No ORF predicted
TRINITY_DN12471_c0_g1_i1	337	604821591	hypothetical protein_[Amblyomma triste]	6e-77	99.1	111	gi|926624066|ref|XP_013777476.1|	PREDICTED: 14-3-3 protein zeta-like isoform X2 [Limulus polyphemus]	5e-72	95.5	111	tr|A0A023GGY3|A0A023GGY3_9ACAR	Uncharacterized protein OS=Amblyomma triste PE=2 SV=1	2e-74	99.1	111	sp|P29310|1433Z_DROME	14-3-3 protein zeta OS=Drosophila melanogaster GN=14-3-3zeta PE=1 SV=1	2e-69	90.09	111	gi|604821591|gb|JAC33134.1|	hypothetical protein [Amblyomma triste]	6e-76	99.1	111	ISCW011376-PA	multifunctional chaperone, putative|protein_coding|DS861388:309748:319227:1|gene:ISCW011376	5e-55	75.68	111	gi|641704485|ref|XM_008142812.1|	PREDICTED: Eptesicus fuscus tyrosine 3-monooxygenase/tryptophan 5-monooxygenase activation protein, eta (YWHAH), mRNA	4e-68	81.12	339	KOG0841	Multifunctional chaperone (14-3-3 family)	Posttranslational modification, protein turnover, chaperones	4e-71		F:GO:0003674	F:molecular_function		IPR000308 (PRINTS); IPR023410 (SMART); IPR023410 (PFAM); G3DSA:1.20.190.20 (GENE3D); IPR000308 (PANTHER); IPR023410 (SUPERFAMILY)	ORF predicted	Rzam_Mc393
TRINITY_DN12485_c0_g1_i1	2217	427793541	Putative selenophosphate synthetase partial_[Rhipicephalus pulchellus]	0	97.46	354	gi|749755300|ref|XP_011140125.1|	PREDICTED: LOW QUALITY PROTEIN: selenide, water dikinase [Harpegnathos saltator]	1e-165	63.71	383	tr|L7MEG1|L7MEG1_9ACAR	Putative selenophosphate synthetase (Fragment) OS=Rhipicephalus pulchellus PE=2 SV=1	0	97.46	354	sp|O18373|SPS1_DROME	Selenide, water dikinase OS=Drosophila melanogaster GN=SelD PE=2 SV=1	6e-159	61.11	378	gi|427793541|gb|JAA62222.1|	Putative selenophosphate synthetase, partial [Rhipicephalus pulchellus]	0	97.46	354	ISCW000849-PA	selenophosphate synthase, putative|protein_coding|DS622764:4104:10988:1|gene:ISCW000849	2e-166	76.33	300						KOG3939	Selenophosphate synthetase	Signal transduction mechanisms	8e-143	K01008	P:GO:0008283; P:GO:0005975; F:GO:0043167; P:GO:0048856; P:GO:0030154; P:GO:0006520; P:GO:0009058; F:GO:0016301; P:GO:0007005	P:cell proliferation; P:carbohydrate metabolic process; F:ion binding; P:anatomical structure development; P:cell differentiation; P:cellular amino acid metabolic process; P:biosynthetic process; F:kinase activity; P:mitochondrion organization	EC:2.7.9.3	IPR010918 (PFAM); IPR010918 (G3DSA:3.90.650.GENE3D); IPR004536 (TIGRFAM); IPR004536 (PIRSF); IPR016188 (G3DSA:3.30.1330.GENE3D); IPR016188 (PFAM); PTHR10256 (PANTHER); SSF55326 (SUPERFAMILY); IPR010918 (SUPERFAMILY)	ORF predicted	Rzam_Mc394
TRINITY_DN12489_c0_g1_i1	354	1001570067	nuclear pore complex protein Nup107_[Rhipicephalus appendiculatus]	3e-59	79.49	117	gi|241779170|ref|XP_002399855.1|	nuclear pore complex protein nup107, putative [Ixodes scapularis]	2e-38	57.8	109	tr|A0A131YKJ5|A0A131YKJ5_RHIAP	Nuclear pore complex protein Nup107 OS=Rhipicephalus appendiculatus PE=4 SV=1	1e-56	79.49	117	sp|P57740|NU107_HUMAN	Nuclear pore complex protein Nup107 OS=Homo sapiens GN=NUP107 PE=1 SV=1	4e-19	43.43	99	gi|1001570067|gb|JAP79078.1|	nuclear pore complex protein Nup107 [Rhipicephalus appendiculatus]	3e-58	79.49	117	ISCW023177-PA	nuclear pore complex protein nup107, putative|protein_coding|DS932186:226665:229367:-1|gene:ISCW023177	3e-42	57.8	109						KOG1964	Nuclear pore complex, rNup107 component (sc Nup84)	Nuclear structure, Intracellular trafficking, secretion, and vesicular transport	3e-17		C:GO:0005635; P:GO:0006913; P:GO:0006605; P:GO:0051276; F:GO:0005198; C:GO:0043234; P:GO:0034641; P:GO:0009058	C:nuclear envelope; P:nucleocytoplasmic transport; P:protein targeting; P:chromosome organization; F:structural molecule activity; C:protein complex; P:cellular nitrogen compound metabolic process; P:biosynthetic process		IPR007252 (PFAM); IPR007252 (PANTHER)	ORF predicted	Rzam_Mc395
TRINITY_DN12492_c0_g1_i1	303	1001570829	KRAB domain-containing zinc finger protein_[Rhipicephalus appendiculatus]	3e-66	97.03	101	gi|975094825|ref|XP_015262257.1|	PREDICTED: gastrula zinc finger protein XlCGF8.2DB-like [Gekko japonicus]	2e-20	46.32	95	tr|A0A131YJL8|A0A131YJL8_RHIAP	KRAB domain-containing zinc finger protein OS=Rhipicephalus appendiculatus PE=4 SV=1	1e-63	97.03	101	sp|Q5RBY9|ZNF2_PONAB	Zinc finger protein 2 OS=Pongo abelii GN=ZNF2 PE=2 SV=1	6e-20	46.32	95	gi|1001570829|gb|JAP79459.1|	KRAB domain-containing zinc finger protein [Rhipicephalus appendiculatus]	3e-65	97.03	101	ISCW015582-PA	zinc finger protein, putative|protein_coding|DS616928:642082:644418:-1|gene:ISCW015582	9e-19	44.83	87						KOG3576	Ovo and related transcription factors	Transcription	3e-13		C:GO:0005634; F:GO:0043167; P:GO:0034641; P:GO:0009058	C:nucleus; F:ion binding; P:cellular nitrogen compound metabolic process; P:biosynthetic process		IPR015880 (SMART); IPR013087 (G3DSA:3.30.160.GENE3D); IPR013087 (G3DSA:3.30.160.GENE3D); IPR013087 (G3DSA:3.30.160.GENE3D); IPR013087 (G3DSA:3.30.160.GENE3D); PTHR24409 (PANTHER); IPR007087 (PROSITE_PATTERNS); IPR007087 (PROSITE_PATTERNS); IPR007087 (PROSITE_PATTERNS); IPR007087 (PROSITE_PROFILES); IPR007087 (PROSITE_PROFILES); IPR007087 (PROSITE_PROFILES); SSF57667 (SUPERFAMILY); SSF57667 (SUPER…	ORF predicted	Rzam_Mc396
TRINITY_DN12509_c0_g1_i1	357																																													No ORF predicted
TRINITY_DN12511_c0_g1_i1	955																																													ORF predicted	Rzam_Mc397
TRINITY_DN12606_c0_g1_i1	896																																												SIGNAL_PEPTIDE_H_REGION (PHOBIUS); TRANSMEMBRANE (PHOBIUS); NON_CYTOPLASMIC_DOMAIN (PHOBIUS); SIGNAL_PEPTIDE (PHOBIUS); SIGNAL_PEPTIDE_C_REGION (PHOBIUS); CYTOPLASMIC_DOMAIN (PHOBIUS); SIGNAL_PEPTIDE_N_REGION (PHOBIUS); TMhelix (TMHMM)	No ORF predicted
TRINITY_DN1262_c0_g1_i1	381	1001563666	8 kDa Amblyomma family member_[Rhipicephalus appendiculatus]	2e-08	27.14	70						tr|A0A131Y9D5|A0A131Y9D5_RHIAP	8 kDa Amblyomma family member OS=Rhipicephalus appendiculatus PE=4 SV=1	7e-06	27.14	70						gi|1001563666|gb|JAP75879.1|	8 kDa Amblyomma family member [Rhipicephalus appendiculatus]	2e-07	27.14	70																			SIGNAL_PEPTIDE_N_REGION (PHOBIUS); NON_CYTOPLASMIC_DOMAIN (PHOBIUS); SIGNAL_PEPTIDE_C_REGION (PHOBIUS); SIGNAL_PEPTIDE_H_REGION (PHOBIUS); SIGNAL_PEPTIDE (PHOBIUS); TMhelix (TMHMM)	ORF predicted	Rzam_Mc398
TRINITY_DN12625_c0_g1_i1	1029	1001575501	large subunit ribosomal protein L48_[Rhipicephalus appendiculatus]	1e-119	99.46	186	gi|241720023|ref|XP_002404048.1|	hypothetical protein IscW_ISCW024672 [Ixodes scapularis]	3e-53	72.27	119	tr|A0A131YTC9|A0A131YTC9_RHIAP	Large subunit ribosomal protein L48 OS=Rhipicephalus appendiculatus PE=4 SV=1	5e-117	99.46	186	sp|Q96GC5|RM48_HUMAN	39S ribosomal protein L48, mitochondrial OS=Homo sapiens GN=MRPL48 PE=1 SV=2	1e-13	35.45	110	gi|1001575501|gb|JAP81795.1|	large subunit ribosomal protein L48 [Rhipicephalus appendiculatus]	1e-118	99.46	186	ISCW024672-PA	hypothetical protein|protein_coding|DS875275:687:1545:-1|gene:ISCW024672	6e-57	72.27	119						KOG4060	Uncharacterized conserved protein	Function unknown	5e-32	K17429	C:GO:0005739; C:GO:0005840; P:GO:0007005; P:GO:0006412	C:mitochondrion; C:ribosome; P:mitochondrion organization; P:translation		IPR027486 (SMART); IPR027486 (PFAM); IPR027486 (G3DSA:3.30.70.GENE3D); IPR027487 (PANTHER); SIGNAL_PEPTIDE (PHOBIUS); SIGNAL_PEPTIDE_H_REGION (PHOBIUS); SIGNAL_PEPTIDE_C_REGION (PHOBIUS); NON_CYTOPLASMIC_DOMAIN (PHOBIUS); SIGNAL_PEPTIDE_N_REGION (PHOBIUS); IPR027486 (SUPERFAMILY)	ORF predicted	Rzam_Mc399
TRINITY_DN12644_c0_g1_i1	1013	1001565595	hypothetical protein_[Rhipicephalus appendiculatus]	2e-25	58.97	117						tr|A0A131YEC2|A0A131YEC2_RHIAP	Uncharacterized protein OS=Rhipicephalus appendiculatus PE=4 SV=1	7e-23	58.97	117						gi|1001565595|gb|JAP76842.1|	hypothetical protein [Rhipicephalus appendiculatus]	2e-24	58.97	117																			SIGNAL_PEPTIDE_C_REGION (PHOBIUS); SIGNAL_PEPTIDE_N_REGION (PHOBIUS); SIGNAL_PEPTIDE (PHOBIUS); NON_CYTOPLASMIC_DOMAIN (PHOBIUS); SIGNAL_PEPTIDE_H_REGION (PHOBIUS); SignalP-noTM (SIGNALP_EUK); TMhelix (TMHMM)	ORF predicted	Rzam_Mc400
TRINITY_DN12650_c0_g1_i1	518																																													No ORF predicted
TRINITY_DN12653_c0_g2_i1	1247	1001567377	Phosphoprotein/coiled-coil protein_[Rhipicephalus appendiculatus]	4e-38	99.33	150	gi|242002594|ref|XP_002435940.1|	phosphoprotein/coiled-coil protein, putative [Ixodes scapularis]	5e-23	72.55	153	tr|A0A131YED4|A0A131YED4_RHIAP	Phosphoprotein/coiled-coil protein OS=Rhipicephalus appendiculatus PE=4 SV=1	2e-35	99.33	150	sp|Q62785|HAP28_RAT	28 kDa heat- and acid-stable phosphoprotein OS=Rattus norvegicus GN=Pdap1 PE=1 SV=1	1e-14	58.21	67	gi|1001567377|gb|JAP77733.1|	Phosphoprotein/coiled-coil protein [Rhipicephalus appendiculatus]	4e-37	99.33	150	ISCW006172-PA	phosphoprotein/coiled-coil protein, putative|protein_coding|DS763759:262794:270737:-1|gene:ISCW006172	1e-26	72.55	153						KOG3375	Phosphoprotein/predicted coiled-coil protein	General function prediction only	7e-19					Coil (COILS); Coil (COILS); IPR019380 (PFAM); PTHR22055 (PANTHER)	ORF predicted	Rzam_Mc20
TRINITY_DN12659_c0_g1_i1	1103																																													No ORF predicted
TRINITY_DN12661_c0_g1_i1	577	1001570055	tick serine protease_[Rhipicephalus appendiculatus]	4e-77	73.96	192	gi|241743214|ref|XP_002414190.1|	conserved hypothetical protein [Ixodes scapularis]	3e-37	44.56	193	tr|L7M9D4|L7M9D4_9ACAR	Putative serine carboxypeptidase OS=Rhipicephalus pulchellus PE=2 SV=1	2e-79	75.52	192	sp|C9WMM5|VCP_APIME	Venom serine carboxypeptidase OS=Apis mellifera PE=2 SV=1	2e-14	29.77	131	gi|427790051|gb|JAA60477.1|	Putative serine carboxypeptidase [Rhipicephalus pulchellus]	5e-81	75.52	192	ISCW022356-PA	conserved hypothetical protein|protein_coding|DS924441:25761:33241:-1|gene:ISCW022356	6e-41	44.56	193						KOG1282	Serine carboxypeptidases (lysosomal cathepsin A)	Amino acid transport and metabolism, Posttranslational modification, protein turnover, chaperones	8e-13		F:GO:0008233	F:peptidase activity	EC:3.4.21; EC:3.4.16	IPR029058 (G3DSA:3.40.50.GENE3D); IPR001563 (PFAM); IPR001563 (PANTHER); IPR029058 (SUPERFAMILY)	ORF predicted	Rzam_Mc401
TRINITY_DN12661_c0_g2_i1	269	1001570055	tick serine protease_[Rhipicephalus appendiculatus]	2e-20	68.54	89						tr|L7LXC7|L7LXC7_9ACAR	Putative serine carboxypeptidase cpvl OS=Rhipicephalus pulchellus PE=2 SV=1	5e-25	77.53	89						gi|427782007|gb|JAA56455.1|	Putative serine carboxypeptidase cpvl [Rhipicephalus pulchellus]	1e-26	77.53	89	ISCW001515-PA	serine carboxypeptidase, putative|protein_coding|DS626083:49722:50462:1|gene:ISCW001515	8e-08	39.33	89											F:GO:0003674	F:molecular_function			ORF predicted	Rzam_Mc402
TRINITY_DN12670_c0_g1_i1	878																																												SIGNAL_PEPTIDE_C_REGION (PHOBIUS); SIGNAL_PEPTIDE (PHOBIUS); NON_CYTOPLASMIC_DOMAIN (PHOBIUS); SIGNAL_PEPTIDE_N_REGION (PHOBIUS); SIGNAL_PEPTIDE_H_REGION (PHOBIUS)	ORF predicted	Rzam_Mc403
TRINITY_DN12676_c0_g1_i1	909	1001575957	20S proteasome subunit beta 2_[Rhipicephalus appendiculatus]	0	98.92	278	gi|242000314|ref|XP_002434800.1|	proteasome beta2 subunit, putative [Ixodes scapularis]	9e-166	81.65	278	tr|A0A131YRZ3|A0A131YRZ3_RHIAP	Proteasome subunit beta type OS=Rhipicephalus appendiculatus PE=3 SV=1	0	98.92	278	sp|Q9JHW0|PSB7_RAT	Proteasome subunit beta type-7 OS=Rattus norvegicus GN=Psmb7 PE=1 SV=1	2e-122	63.7	281	gi|1001575957|gb|JAP82023.1|	20S proteasome subunit beta 2 [Rhipicephalus appendiculatus]	0	98.92	278	ISCW006222-PA	proteasome beta2 subunit, putative|protein_coding|DS744655:97556:109480:-1|gene:ISCW006222	2e-169	81.65	278	gi|913305012|ref|XM_013327478.1|	PREDICTED: Amyelois transitella proteasome subunit beta type-7 (LOC106129044), mRNA	1e-17	79.33	150	KOG0173	20S proteasome, regulatory subunit beta type PSMB7/PSMB10/PUP1	Posttranslational modification, protein turnover, chaperones	3e-158	K02739	C:GO:0005634; C:GO:0005737; P:GO:0009056; C:GO:0043234; F:GO:0008233	C:nucleus; C:cytoplasm; P:catabolic process; C:protein complex; F:peptidase activity	EC:3.4.25	IPR000243 (PRINTS); IPR029055 (G3DSA:3.60.20.GENE3D); IPR001353 (PFAM); IPR024689 (PFAM); PTHR11599:SF44 (PANTHER); PTHR11599 (PANTHER); IPR016050 (PROSITE_PATTERNS); SIGNAL_PEPTIDE_N_REGION (PHOBIUS); SIGNAL_PEPTIDE (PHOBIUS); SIGNAL_PEPTIDE_H_REGION (PHOBIUS); NON_CYTOPLASMIC_DOMAIN (PHOBIUS); SIGNAL_PEPTIDE_C_REGION (PHOBIUS); IPR023333 (PROSITE_PROFILES); IPR029055 (SUPERFAMILY)	ORF predicted	Rzam_Mc404
TRINITY_DN12716_c0_g2_i1	642																																													No ORF predicted
TRINITY_DN12745_c0_g1_i1	591																																												SIGNAL_PEPTIDE_N_REGION (PHOBIUS); NON_CYTOPLASMIC_DOMAIN (PHOBIUS); SIGNAL_PEPTIDE_H_REGION (PHOBIUS); SIGNAL_PEPTIDE (PHOBIUS); SIGNAL_PEPTIDE_C_REGION (PHOBIUS)	No ORF predicted
TRINITY_DN12750_c0_g1_i1	909	427795299	Putative thioredoxin peroxidase partial_[Rhipicephalus pulchellus]	2e-156	96.36	220	gi|241744740|ref|XP_002405466.1|	alkyl hydroperoxide reductase, thiol specific antioxidant, putative [Ixodes scapularis]	6e-123	86.87	198	tr|L7MFY3|L7MFY3_9ACAR	Putative thioredoxin peroxidase (Fragment) OS=Rhipicephalus pulchellus PE=2 SV=1	9e-154	96.36	220	sp|Q9V3P0|PRDX1_DROME	Peroxiredoxin 1 OS=Drosophila melanogaster GN=Jafrac1 PE=1 SV=1	2e-109	79.27	193	gi|427795299|gb|JAA63101.1|	Putative thioredoxin peroxidase, partial [Rhipicephalus pulchellus]	2e-155	96.36	220	ISCW010532-PA	alkyl hydroperoxide reductase, thiol specific antioxidant, putative|protein_coding|DS886467:75671:81818:-1|gene:ISCW010532	1e-126	86.87	198	gi|961711972|ref|XM_015083768.1|	PREDICTED: Acinonyx jubatus peroxiredoxin 2 (PRDX2), mRNA	9e-59	74.91	530	KOG0852	Alkyl hydroperoxide reductase, thiol specific antioxidant and related enzymes	Posttranslational modification, protein turnover, chaperones	1e-128	K13279	P:GO:0009056; P:GO:0048856; P:GO:0007155; C:GO:0043234; P:GO:0007568; P:GO:0006950; P:GO:0000003; P:GO:0048870; P:GO:0044281; P:GO:0005975; C:GO:0005856; F:GO:0016491; P:GO:0042592; P:GO:0030154; C:GO:0005829	P:catabolic process; P:anatomical structure development; P:cell adhesion; C:protein complex; P:aging; P:response to stress; P:reproduction; P:cell motility; P:small molecule metabolic process; P:carbohydrate metabolic process; C:cytoskeleton; F:oxidoreductase activity; P:homeostatic process; P:cell differentiation; C:cytosol	EC:1.11.1; EC:1.11.1.15; EC:1.11.1.9; EC:1.11.1.7	IPR019479 (PFAM); IPR012336 (G3DSA:3.40.30.GENE3D); IPR024706 (PIRSF); IPR000866 (PFAM); PTHR10681:SF109 (PANTHER); PTHR10681 (PANTHER); IPR012336 (PROSITE_PROFILES); IPR012336 (SUPERFAMILY)	ORF predicted	Rzam_Mc405
TRINITY_DN12753_c0_g2_i1	576	1001573511	hypothetical protein_[Rhipicephalus appendiculatus]	3e-22	70.18	57						tr|A0A131YQP7|A0A131YQP7_RHIAP	Uncharacterized protein OS=Rhipicephalus appendiculatus PE=4 SV=1	5e-20	70.18	57						gi|1001573511|gb|JAP80800.1|	hypothetical protein [Rhipicephalus appendiculatus]	2e-21	70.18	57																				No ORF predicted
TRINITY_DN12778_c0_g2_i1	481	427796289	Putative 89 kda family member partial_[Rhipicephalus pulchellus]	4e-18	72.55	51						tr|L7MHD3|L7MHD3_9ACAR	Putative 8.9 kDa family member (Fragment) OS=Rhipicephalus pulchellus PE=2 SV=1	1e-15	72.55	51						gi|427796289|gb|JAA63596.1|	Putative 8.9 kda family member, partial [Rhipicephalus pulchellus]	4e-17	72.55	51						gi|157704077|gb|EU018131.1|	Rhipicephalus appendiculatus isolate RAHD_87 Ruka SINE elements	1e-14	74.04	285										ORF predicted	Rzam_Mc406
TRINITY_DN12784_c0_g1_i1	711	82844291	TPA Bmic_[Rhipicephalus microplus]	2e-32	65.52	87																																							SIGNAL_PEPTIDE_H_REGION (PHOBIUS); SIGNAL_PEPTIDE (PHOBIUS); NON_CYTOPLASMIC_DOMAIN (PHOBIUS); SIGNAL_PEPTIDE_N_REGION (PHOBIUS); SIGNAL_PEPTIDE_C_REGION (PHOBIUS)	No ORF predicted
TRINITY_DN12789_c0_g2_i1	730	1001565743	hypothetical protein_[Rhipicephalus appendiculatus]	9e-80	57.21	208						tr|A0A131YFP6|A0A131YFP6_RHIAP	Uncharacterized protein OS=Rhipicephalus appendiculatus PE=4 SV=1	3e-77	57.21	208						gi|1001565743|gb|JAP76916.1|	hypothetical protein [Rhipicephalus appendiculatus]	8e-79	57.21	208																			SIGNAL_PEPTIDE (PHOBIUS); SIGNAL_PEPTIDE_N_REGION (PHOBIUS); NON_CYTOPLASMIC_DOMAIN (PHOBIUS); SIGNAL_PEPTIDE_H_REGION (PHOBIUS); SIGNAL_PEPTIDE_C_REGION (PHOBIUS); SignalP-noTM (SIGNALP_EUK); SignalP-TM (SIGNALP_GRAM_POSITIVE)	ORF predicted	Rzam_Mc407
TRINITY_DN1281_c0_g1_i1	2240	1001575771	Ras-related protein Rap-2C_[Rhipicephalus appendiculatus]	8e-114	100	181	gi|1009531418|ref|XP_015931023.1|	PREDICTED: ras-related protein Rap-2c-like [Parasteatoda tepidariorum]	2e-86	83.43	181	tr|A0A131YTW2|A0A131YTW2_RHIAP	Ras-related protein Rap-2C OS=Rhipicephalus appendiculatus PE=4 SV=1	3e-111	100	181	sp|Q8BU31|RAP2C_MOUSE	Ras-related protein Rap-2c OS=Mus musculus GN=Rap2c PE=1 SV=1	8e-70	70.72	181	gi|427786927|gb|JAA58915.1|	Putative epidermis development [Rhipicephalus pulchellus]	8e-113	100	181	ISCW014484-PA	RAS, putative|protein_coding|DS934384:34132:43167:1|gene:ISCW014484	3e-38	45.58	147	gi|241644685|ref|XM_002411035.1|	Ixodes scapularis RecA protein, putative, mRNA	3e-171	90.67	461	KOG0395	Ras-related GTPase	General function prediction only	3e-67		P:GO:0007165; F:GO:0043167; P:GO:0006810; C:GO:0005622	P:signal transduction; F:ion binding; P:transport; C:intracellular		PR00449 (PRINTS); SM00173 (SMART); SM00175 (SMART); SM00174 (SMART); IPR027417 (G3DSA:3.40.50.GENE3D); IPR001806 (PFAM); IPR005225 (TIGRFAM); PTHR24070:SF200 (PANTHER); IPR020849 (PANTHER); IPR020849 (PROSITE_PROFILES); IPR027417 (SUPERFAMILY)	ORF predicted	Rzam_Mc408
TRINITY_DN1281_c0_g2_i1	2237	1001575771	Ras-related protein Rap-2C_[Rhipicephalus appendiculatus]	8e-114	100	181	gi|1009531418|ref|XP_015931023.1|	PREDICTED: ras-related protein Rap-2c-like [Parasteatoda tepidariorum]	2e-86	83.43	181	tr|A0A131YTW2|A0A131YTW2_RHIAP	Ras-related protein Rap-2C OS=Rhipicephalus appendiculatus PE=4 SV=1	3e-111	100	181	sp|Q8BU31|RAP2C_MOUSE	Ras-related protein Rap-2c OS=Mus musculus GN=Rap2c PE=1 SV=1	8e-70	70.72	181	gi|427786927|gb|JAA58915.1|	Putative epidermis development [Rhipicephalus pulchellus]	7e-113	100	181	ISCW014484-PA	RAS, putative|protein_coding|DS934384:34132:43167:1|gene:ISCW014484	3e-38	45.58	147	gi|241644685|ref|XM_002411035.1|	Ixodes scapularis RecA protein, putative, mRNA	3e-171	90.67	461	KOG0395	Ras-related GTPase	General function prediction only	3e-67		P:GO:0007165; F:GO:0043167; P:GO:0006810; C:GO:0005622	P:signal transduction; F:ion binding; P:transport; C:intracellular		PR00449 (PRINTS); SM00173 (SMART); SM00175 (SMART); SM00174 (SMART); IPR027417 (G3DSA:3.40.50.GENE3D); IPR001806 (PFAM); IPR005225 (TIGRFAM); PTHR24070:SF200 (PANTHER); IPR020849 (PANTHER); IPR020849 (PROSITE_PROFILES); IPR027417 (SUPERFAMILY)	ORF predicted - 100% redundant and removed
TRINITY_DN12818_c0_g1_i1	1832	1001584182	serine/threonine-protein kinase 11_[Rhipicephalus appendiculatus]	0	99.53	423	gi|926631612|ref|XP_013781542.1|	PREDICTED: serine/threonine-protein kinase STK11-like [Limulus polyphemus]	3e-174	68.84	398	tr|A0A131Z3Z9|A0A131Z3Z9_RHIAP	Serine/threonine-protein kinase 11 OS=Rhipicephalus appendiculatus PE=3 SV=1	0	99.53	423	sp|Q0GGW5|STK11_CHICK	Serine/threonine-protein kinase STK11 OS=Gallus gallus GN=STK11 PE=2 SV=1	1e-149	68.85	321	gi|1001584182|gb|JAP86133.1|	serine/threonine-protein kinase 11 [Rhipicephalus appendiculatus]	0	99.53	423	ISCW015294-PA	serine/threonine protein kinase, putative|protein_coding|DS972266:56981:66804:1|gene:ISCW015294	4e-130	68.71	310	gi|507650890|ref|XM_004632669.1|	PREDICTED: Octodon degus serine/threonine kinase 11 (Stk11), mRNA	1e-134	80.37	652	KOG0583	Serine/threonine protein kinase	Signal transduction mechanisms	3e-73	K07298	P:GO:0008283; P:GO:0006461; F:GO:0043167; P:GO:0006464; P:GO:0007155; P:GO:0009058; C:GO:0005576; P:GO:0008219; C:GO:0005829; P:GO:0007165; P:GO:0000902; C:GO:0043234; P:GO:0006950; P:GO:0007049; P:GO:0000003; P:GO:0040007; P:GO:0002376; C:GO:0005634; P:GO:0042592; C:GO:0005739; P:GO:0006629; P:GO:0030154; F:GO:0016301; F:GO:0030234; F:GO:0019899	P:cell proliferation; P:protein complex assembly; F:ion binding; P:cellular protein modification process; P:cell adhesion; P:biosynthetic process; C:extracellular region; P:cell death; C:cytosol; P:signal transduction; P:cell morphogenesis; C:protein complex; P:response to stress; P:cell cycle; P:reproduction; P:growth; P:immune system process; C:nucleus; P:homeostatic process; C:mitochondrion; P…	EC:2.7.11	IPR000719 (SMART); G3DSA:1.10.510.10 (GENE3D); G3DSA:3.30.200.20 (GENE3D); IPR000719 (PFAM); IPR020636 (PANTHER); PTHR24347:SF159 (PANTHER); IPR008271 (PROSITE_PATTERNS); IPR017441 (PROSITE_PATTERNS); IPR000719 (PROSITE_PROFILES); IPR011009 (SUPERFAMILY)	ORF predicted	Rzam_Mc409
TRINITY_DN12818_c0_g2_i1	1804	1001584182	serine/threonine-protein kinase 11_[Rhipicephalus appendiculatus]	0	99.53	423	gi|926631612|ref|XP_013781542.1|	PREDICTED: serine/threonine-protein kinase STK11-like [Limulus polyphemus]	2e-174	68.84	398	tr|A0A131Z3Z9|A0A131Z3Z9_RHIAP	Serine/threonine-protein kinase 11 OS=Rhipicephalus appendiculatus PE=3 SV=1	0	99.53	423	sp|Q0GGW5|STK11_CHICK	Serine/threonine-protein kinase STK11 OS=Gallus gallus GN=STK11 PE=2 SV=1	7e-150	68.85	321	gi|1001584182|gb|JAP86133.1|	serine/threonine-protein kinase 11 [Rhipicephalus appendiculatus]	0	99.53	423	ISCW015294-PA	serine/threonine protein kinase, putative|protein_coding|DS972266:56981:66804:1|gene:ISCW015294	3e-130	68.71	310	gi|507650890|ref|XM_004632669.1|	PREDICTED: Octodon degus serine/threonine kinase 11 (Stk11), mRNA	1e-134	80.37	652	KOG0583	Serine/threonine protein kinase	Signal transduction mechanisms	2e-73	K07298	P:GO:0008283; P:GO:0006461; F:GO:0043167; P:GO:0006464; P:GO:0007155; P:GO:0009058; C:GO:0005576; P:GO:0008219; C:GO:0005829; P:GO:0007165; P:GO:0000902; C:GO:0043234; P:GO:0006950; P:GO:0007049; P:GO:0000003; P:GO:0040007; P:GO:0002376; C:GO:0005634; P:GO:0042592; C:GO:0005739; P:GO:0006629; P:GO:0030154; F:GO:0016301; F:GO:0030234; F:GO:0019899	P:cell proliferation; P:protein complex assembly; F:ion binding; P:cellular protein modification process; P:cell adhesion; P:biosynthetic process; C:extracellular region; P:cell death; C:cytosol; P:signal transduction; P:cell morphogenesis; C:protein complex; P:response to stress; P:cell cycle; P:reproduction; P:growth; P:immune system process; C:nucleus; P:homeostatic process; C:mitochondrion; P…	EC:2.7.11	IPR000719 (SMART); G3DSA:1.10.510.10 (GENE3D); G3DSA:3.30.200.20 (GENE3D); IPR000719 (PFAM); IPR020636 (PANTHER); PTHR24347:SF159 (PANTHER); IPR017441 (PROSITE_PATTERNS); IPR008271 (PROSITE_PATTERNS); IPR000719 (PROSITE_PROFILES); IPR011009 (SUPERFAMILY)	ORF predicted - 100% redundant and removed
TRINITY_DN12820_c0_g1_i1	921	427797325	Putative annexin partial_[Rhipicephalus pulchellus]	5e-73	86.11	108	gi|908416820|ref|XP_013069684.1|	PREDICTED: uncharacterized protein LOC106057143 [Biomphalaria glabrata]	6e-07	58.62	58	tr|L7MLR0|L7MLR0_9ACAR	Annexin (Fragment) OS=Rhipicephalus pulchellus PE=2 SV=1	1e-70	86.11	108						gi|427797325|gb|JAA64114.1|	Putative annexin, partial [Rhipicephalus pulchellus]	5e-72	86.11	108																				ORF predicted	Rzam_Mc410
TRINITY_DN12820_c0_g2_i1	1205	427797325	Putative annexin partial_[Rhipicephalus pulchellus]	2e-57	82.61	115	gi|908416820|ref|XP_013069684.1|	PREDICTED: uncharacterized protein LOC106057143 [Biomphalaria glabrata]	1e-06	58.62	58	tr|L7MLR0|L7MLR0_9ACAR	Annexin (Fragment) OS=Rhipicephalus pulchellus PE=2 SV=1	5e-55	82.61	115						gi|427797325|gb|JAA64114.1|	Putative annexin, partial [Rhipicephalus pulchellus]	2e-56	82.61	115																			CYTOPLASMIC_DOMAIN (PHOBIUS); NON_CYTOPLASMIC_DOMAIN (PHOBIUS); TRANSMEMBRANE (PHOBIUS); TMhelix (TMHMM)	ORF predicted	Rzam_Mc123
TRINITY_DN1283_c0_g1_i1	869	1001583134	20S proteasome subunit beta 1_[Rhipicephalus appendiculatus]	6e-178	99.17	242	gi|926616945|ref|XP_013773615.1|	PREDICTED: proteasome subunit beta type-6-like [Limulus polyphemus]	8e-120	69.6	227	tr|A0A131Z2F3|A0A131Z2F3_RHIAP	Proteasome subunit beta type OS=Rhipicephalus appendiculatus PE=3 SV=1	2e-175	99.17	242	sp|Q3MHN0|PSB6_BOVIN	Proteasome subunit beta type-6 OS=Bos taurus GN=PSMB6 PE=1 SV=1	2e-103	65.71	210	gi|1001583134|gb|JAP85609.1|	20S proteasome subunit beta 1 [Rhipicephalus appendiculatus]	6e-177	99.17	242	ISCW019233-PA	20S proteasome, regulatory subunit beta, putative|protein_coding|DS759055:77232:85290:-1|gene:ISCW019233	1e-105	66.38	229						KOG0174	20S proteasome, regulatory subunit beta type PSMB6/PSMB9/PRE3	Posttranslational modification, protein turnover, chaperones	1e-129	K02738	C:GO:0005634; C:GO:0005737; P:GO:0009056; C:GO:0043234; F:GO:0008233	C:nucleus; C:cytoplasm; P:catabolic process; C:protein complex; F:peptidase activity	EC:3.4.25	IPR000243 (PRINTS); IPR001353 (PFAM); IPR029055 (G3DSA:3.60.20.GENE3D); PTHR11599:SF4 (PANTHER); PTHR11599 (PANTHER); IPR016050 (PROSITE_PATTERNS); IPR023333 (PROSITE_PROFILES); IPR029055 (SUPERFAMILY)	ORF predicted	Rzam_Mc411
TRINITY_DN12850_c0_g1_i1	426	49546492	EST Rapp_[Rhipicephalus appendiculatus]	3e-21	87.76	49																																							SIGNAL_PEPTIDE_C_REGION (PHOBIUS); CYTOPLASMIC_DOMAIN (PHOBIUS); SIGNAL_PEPTIDE_H_REGION (PHOBIUS); NON_CYTOPLASMIC_DOMAIN (PHOBIUS); SIGNAL_PEPTIDE_N_REGION (PHOBIUS); SIGNAL_PEPTIDE (PHOBIUS); TRANSMEMBRANE (PHOBIUS); NON_CYTOPLASMIC_DOMAIN (PHOBIUS); CYTOPLASMIC_DOMAIN (PHOBIUS); TRANSMEMBRANE (PHOBIUS); TRANSMEMBRANE (PHOBIUS); SignalP-TM (SIGNALP_GRAM_POSITIVE)	ORF predicted	Rzam_Mc412
TRINITY_DN12868_c0_g1_i1	501																																													No ORF predicted
TRINITY_DN12915_c0_g1_i1	284																															gi|157704085|gb|EU018139.1|	Rhipicephalus appendiculatus isolate RAHF_80 Ruka SINE elements	6e-21	94.44	72										No ORF predicted
TRINITY_DN12921_c0_g1_i1	3603	1001585064	alanine-glyoxylate transaminase / (R)-3-amino-2-methylpropionate-pyruvate transaminase_[Rhipicephalus appendiculatus]	0	99.19	494	gi|391340684|ref|XP_003744667.1|	PREDICTED: alanine--glyoxylate aminotransferase 2, mitochondrial-like [Metaseiulus occidentalis]	0	64.29	476	tr|A0A131Z5C2|A0A131Z5C2_RHIAP	Alanine-glyoxylate transaminase / (R)-3-amino-2-methylpropionate-pyruvate transaminase OS=Rhipicephalus appendiculatus PE=3 SV=1	0	99.19	494	sp|Q17QF0|AGT2_BOVIN	Alanine--glyoxylate aminotransferase 2, mitochondrial OS=Bos taurus GN=AGXT2 PE=2 SV=1	2e-177	53.49	501	gi|1001585064|gb|JAP86574.1|	alanine-glyoxylate transaminase / (R)-3-amino-2-methylpropionate-pyruvate transaminase [Rhipicephalus appendiculatus]	0	99.19	494	ISCW020823-PA	ornithine aminotransferase, putative|protein_coding|DS837598:108116:125483:-1|gene:ISCW020823	1e-136	72.38	286	gi|943965830|ref|XM_014509546.1|	PREDICTED: Papilio machaon alanine--glyoxylate aminotransferase 2, mitochondrial-like (LOC106716108), transcript variant X2, mRNA	1e-22	76.15	239	KOG1404	Alanine-glyoxylate aminotransferase AGT2	Amino acid transport and metabolism	0	K00827	C:GO:0005739; F:GO:0043167	C:mitochondrion; F:ion binding	EC:2.6.1.44	IPR015422 (G3DSA:3.90.1150.GENE3D); IPR015421 (G3DSA:3.40.640.GENE3D); IPR005814 (PFAM); IPR005814 (PANTHER); PTHR11986:SF58 (PANTHER); PTHR11986:SF58 (PANTHER); IPR005814 (PANTHER); IPR005814 (PROSITE_PATTERNS); IPR015424 (SUPERFAMILY)	ORF predicted	Rzam_Mc413
TRINITY_DN12933_c0_g1_i1	2055	49544283	EST Rapp_[Rhipicephalus appendiculatus]	9e-13	89.47	38																																								No ORF predicted
TRINITY_DN12940_c0_g1_i1	277																																													No ORF predicted
TRINITY_DN12948_c0_g1_i1	2582	427789757	Putative f box/wd repeat containing protein 4_[Rhipicephalus pulchellus]	0	100	399	gi|241554591|ref|XP_002399519.1|	dactylin, putative [Ixodes scapularis]	0	65.27	429	tr|L7M8G0|L7M8G0_9ACAR	Putative f-box/wd repeat-containing protein 4 OS=Rhipicephalus pulchellus PE=2 SV=1	0	100	399	sp|P57775|FBXW4_HUMAN	F-box/WD repeat-containing protein 4 OS=Homo sapiens GN=FBXW4 PE=2 SV=1	4e-72	38.6	386	gi|427789757|gb|JAA60330.1|	Putative f-box/wd repeat-containing protein 4 [Rhipicephalus pulchellus]	0	100	399	ISCW020688-PA	dactylin, putative|protein_coding|DS812038:95606:121893:-1|gene:ISCW020688	0	65.27	429						KOG0274	Cdc4 and related F-box and WD-40 proteins	General function prediction only	3e-13	K10262	P:GO:0048856; F:GO:0003674	P:anatomical structure development; F:molecular_function		IPR020472 (PRINTS); IPR001810 (SMART); IPR001680 (SMART); IPR001680 (PFAM); G3DSA:1.20.1280.50 (GENE3D); IPR001810 (PFAM); IPR015943 (G3DSA:2.130.10.GENE3D); PTHR14381 (PANTHER); IPR019775 (PROSITE_PATTERNS); NON_CYTOPLASMIC_DOMAIN (PHOBIUS); CYTOPLASMIC_DOMAIN (PHOBIUS); TRANSMEMBRANE (PHOBIUS); IPR017986 (PROSITE_PROFILES); IPR001680 (PROSITE_PROFILES); IPR001810 (PROSITE_PROFILES); IPR017986 (…	ORF predicted	Rzam_Mc414
TRINITY_DN1297_c0_g1_i1	2887	1001583534	hypothetical protein_[Rhipicephalus appendiculatus]	0	98.38	679	gi|241833921|ref|XP_002414965.1|	hypothetical protein IscW_ISCW014569 [Ixodes scapularis]	3e-162	42.68	649	tr|A0A131Z322|A0A131Z322_RHIAP	Uncharacterized protein OS=Rhipicephalus appendiculatus PE=4 SV=1	0	98.38	679						gi|1001583534|gb|JAP85809.1|	hypothetical protein [Rhipicephalus appendiculatus]	0	98.38	679	ISCW014569-PA	hypothetical protein|protein_coding|DS945857:260664:277538:1|gene:ISCW014569	6e-166	42.68	649										K17604	F:GO:0008270	F:zinc ion binding		IPR018289 (PFAM); PTHR31569:SF5 (PANTHER); PTHR31569 (PANTHER)	ORF predicted	Rzam_Mc415
TRINITY_DN12986_c0_g1_i1	2040	1001581154	golgi transport complex subunit_[Rhipicephalus appendiculatus]	0	97.56	655	gi|926613470|ref|XP_013771746.1|	PREDICTED: conserved oligomeric Golgi complex subunit 8-like [Limulus polyphemus]	0	50.42	601	tr|A0A131YZK7|A0A131YZK7_RHIAP	Golgi transport complex subunit OS=Rhipicephalus appendiculatus PE=4 SV=1	0	97.56	655	sp|Q96MW5|COG8_HUMAN	Conserved oligomeric Golgi complex subunit 8 OS=Homo sapiens GN=COG8 PE=1 SV=2	7e-169	48.27	578	gi|1001581154|gb|JAP84619.1|	golgi transport complex subunit [Rhipicephalus appendiculatus]	0	97.56	655	ISCW007905-PA	conserved hypothetical protein|protein_coding|DS798295:361:4021:-1|gene:ISCW007905	9e-74	84.93	146	gi|874490917|ref|XM_013105346.1|	PREDICTED: Anas platyrhynchos component of oligomeric golgi complex 8 (COG8), mRNA	8e-33	71.75	623	KOG2069	Golgi transport complex subunit	Intracellular trafficking, secretion, and vesicular transport	2e-153	K20295	P:GO:0016192; C:GO:0005737; C:GO:0005794; C:GO:0043234; F:GO:0003674	P:vesicle-mediated transport; C:cytoplasm; C:Golgi apparatus; C:protein complex; F:molecular_function		Coil (COILS); IPR007255 (PFAM); IPR016632 (PIRSF); PTHR21311:SF0 (PANTHER); IPR007255 (PANTHER); IPR016159 (SUPERFAMILY)	ORF predicted	Rzam_Mc416
TRINITY_DN13003_c0_g1_i2	1135	604823477	putative 26s proteasome regulatory complex subunit rpn7/psmd6_[Amblyomma triste]	0	78.12	361	gi|241554871|ref|XP_002399642.1|	26S proteasome regulatory complex, subunit RPN7/PSMD6, putative [Ixodes scapularis]	0	74.31	362	tr|A0A023GJL1|A0A023GJL1_9ACAR	Putative 26s proteasome regulatory complex subunit rpn7/psmd6 OS=Amblyomma triste PE=2 SV=1	0	78.12	361	sp|Q9V3G7|PSMD6_DROME	26S proteasome non-ATPase regulatory subunit 6 OS=Drosophila melanogaster GN=Rpn7 PE=2 SV=1	6e-155	64.92	362	gi|604823477|gb|JAC34076.1|	putative 26s proteasome regulatory complex subunit rpn7/psmd6 [Amblyomma triste]	0	78.12	361	ISCW020845-PA	26S proteasome regulatory complex, subunit RPN7/PSMD6, putative|protein_coding|DS812261:142758:165882:1|gene:ISCW020845	0	74.31	362						KOG0687	26S proteasome regulatory complex, subunit RPN7/PSMD6	Posttranslational modification, protein turnover, chaperones	6e-171		P:GO:0009056; P:GO:0030154; P:GO:0048856; C:GO:0043234; C:GO:0005622; F:GO:0003674	P:catabolic process; P:cell differentiation; P:anatomical structure development; C:protein complex; C:intracellular; F:molecular_function		Coil (COILS); SM00753 (SMART); IPR000717 (SMART); IPR000717 (PFAM); IPR011991 (G3DSA:1.10.10.GENE3D); IPR019585 (PFAM); PTHR14145 (PANTHER); PTHR14145:SF1 (PANTHER); IPR011990 (SUPERFAMILY); IPR011991 (SUPERFAMILY)	ORF predicted	Rzam_Mc417
TRINITY_DN13046_c0_g1_i1	1050	1001583726	KRAB domain-containing zinc finger protein_[Rhipicephalus appendiculatus]	2e-10	87.5	32						tr|A0A131Z569|A0A131Z569_RHIAP	KRAB domain-containing zinc finger protein OS=Rhipicephalus appendiculatus PE=4 SV=1	6e-08	87.5	32						gi|1001583726|gb|JAP85905.1|	KRAB domain-containing zinc finger protein [Rhipicephalus appendiculatus]	2e-09	87.5	32																				No ORF predicted
TRINITY_DN13051_c0_g1_i1	1567	998463394	putative dynein light chain type 1_[Hyalomma excavatum]	4e-58	100	89	gi|676281237|gb|KFO35006.1|	Dynein light chain 2, cytoplasmic [Fukomys damarensis]	4e-56	71.64	134	tr|A0A091EHP7|A0A091EHP7_FUKDA	Dynein light chain 2, cytoplasmic OS=Fukomys damarensis GN=H920_03708 PE=4 SV=1	3e-56	71.64	134	sp|Q78P75|DYL2_RAT	Dynein light chain 2, cytoplasmic OS=Rattus norvegicus GN=Dynll2 PE=1 SV=1	5e-56	96.63	89	gi|427786027|gb|JAA58465.1|	Putative cut up [Rhipicephalus pulchellus]	4e-57	100	89	ISCW003606-PA	dynein light chain|protein_coding|DS729379:133041:133310:-1|gene:ISCW003606	5e-59	98.88	89	gi|576294888|gb|KF784791.1|	Rhipicephalus microplus dynein light chain type 1 mRNA, complete cds	3e-115	95.19	270	KOG3430	Dynein light chain type 1	Cytoskeleton	8e-46	K10418	F:GO:0016887; P:GO:0061024; P:GO:0007010; P:GO:0007165; P:GO:0022607; P:GO:0048646; P:GO:0021700; C:GO:0043234; C:GO:0005886; P:GO:0007049; P:GO:0000003; P:GO:0002376; P:GO:0007005; C:GO:0005634; P:GO:0016192; P:GO:0008219; C:GO:0005815; P:GO:0006914; C:GO:0005739; C:GO:0005929; P:GO:0030154; C:GO:0005829; F:GO:0008092; P:GO:0050877	F:ATPase activity; P:membrane organization; P:cytoskeleton organization; P:signal transduction; P:cellular component assembly; P:anatomical structure formation involved in morphogenesis; P:developmental maturation; C:protein complex; C:plasma membrane; P:cell cycle; P:reproduction; P:immune system process; P:mitochondrion organization; C:nucleus; P:vesicle-mediated transport; P:cell death; C:micr…	EC:3.6.1; EC:3.6.1.3; EC:3.6.1.15	IPR001372 (SMART); IPR001372 (PFAM); IPR001372 (G3DSA:3.30.740.GENE3D); PTHR11886:SF33 (PANTHER); IPR001372 (PANTHER); IPR019763 (PROSITE_PATTERNS); SSF54648 (SUPERFAMILY)	ORF predicted	Rzam_Mc418
TRINITY_DN13052_c0_g2_i1	831																																												SIGNAL_PEPTIDE_H_REGION (PHOBIUS); SIGNAL_PEPTIDE_N_REGION (PHOBIUS); NON_CYTOPLASMIC_DOMAIN (PHOBIUS); SIGNAL_PEPTIDE_C_REGION (PHOBIUS); SIGNAL_PEPTIDE (PHOBIUS)	No ORF predicted
TRINITY_DN13084_c0_g1_i1	304	427782055	Hypothetical protein_[Rhipicephalus pulchellus]	4e-22	86.27	51						tr|L7M053|L7M053_9ACAR	Uncharacterized protein OS=Rhipicephalus pulchellus PE=2 SV=1	1e-19	86.27	51						gi|427782055|gb|JAA56479.1|	Hypothetical protein [Rhipicephalus pulchellus]	3e-21	86.27	51																			SIGNAL_PEPTIDE_N_REGION (PHOBIUS); SIGNAL_PEPTIDE_H_REGION (PHOBIUS); NON_CYTOPLASMIC_DOMAIN (PHOBIUS); SIGNAL_PEPTIDE (PHOBIUS); SIGNAL_PEPTIDE_C_REGION (PHOBIUS)	No ORF predicted
TRINITY_DN13086_c0_g1_i1	335	427792917	hypothetical protein partial_[Rhipicephalus pulchellus]	5e-28	72	50	gi|961838329|ref|XP_014839650.1|	PREDICTED: gastrula zinc finger protein XlCGF8.2DB-like, partial [Poecilia mexicana]	5e-19	52.83	53	tr|L7MD46|L7MD46_9ACAR	Uncharacterized protein (Fragment) OS=Rhipicephalus pulchellus PE=2 SV=1	2e-25	72	50	sp|P51523|ZNF84_HUMAN	Zinc finger protein 84 OS=Homo sapiens GN=ZNF84 PE=1 SV=2	2e-16	46	50	gi|427792917|gb|JAA61910.1|	hypothetical protein, partial [Rhipicephalus pulchellus]	5e-27	72	50	ISCW015582-PA	zinc finger protein, putative|protein_coding|DS616928:642082:644418:-1|gene:ISCW015582	3e-16	42.59	54						KOG2462	C2H2-type Zn-finger protein	Transcription	7e-12		F:GO:0043167	F:ion binding		IPR013087 (G3DSA:3.30.160.GENE3D); IPR007087 (PROSITE_PATTERNS); IPR007087 (PROSITE_PROFILES); SSF57667 (SUPERFAMILY)	ORF predicted	Rzam_Mc419
TRINITY_DN13087_c0_g1_i1	1324	1001583024	large subunit ribosomal protein L21_[Rhipicephalus appendiculatus]	6e-125	98.11	212	gi|241619894|ref|XP_002408605.1|	39S ribosomal protein L21, putative [Ixodes scapularis]	6e-49	71.79	117	tr|A0A131Z298|A0A131Z298_RHIAP	Large subunit ribosomal protein L21 OS=Rhipicephalus appendiculatus PE=4 SV=1	2e-122	98.11	212	sp|Q2TBS2|RM21_BOVIN	39S ribosomal protein L21, mitochondrial OS=Bos taurus GN=MRPL21 PE=1 SV=1	2e-33	51.64	122	gi|1001583024|gb|JAP85554.1|	large subunit ribosomal protein L21 [Rhipicephalus appendiculatus]	6e-124	98.11	212	ISCW009065-PA	39S ribosomal protein L21, putative|protein_coding|DS834684:11077:17206:1|gene:ISCW009065	1e-52	71.79	117						KOG1686	Mitochondrial/chloroplast ribosomal L21 protein	Translation, ribosomal structure and biogenesis	2e-19	K02888	F:GO:0003723; F:GO:0003735; C:GO:0005739; C:GO:0005840; P:GO:0007005; P:GO:0006412	F:RNA binding; F:structural constituent of ribosome; C:mitochondrion; C:ribosome; P:mitochondrion organization; P:translation		IPR028909 (PFAM); PTHR21349 (PANTHER); PTHR21349:SF0 (PANTHER); IPR028909 (SUPERFAMILY)	ORF predicted	Rzam_Mc420
TRINITY_DN13126_c0_g1_i1	2886	1001578717	a kinase prka anchor protein 10_[Rhipicephalus appendiculatus]	0	98.4	750	gi|240978675|ref|XP_002403020.1|	A-kinase anchor protein, putative [Ixodes scapularis]	1e-136	77.97	295	tr|A0A131YW31|A0A131YW31_RHIAP	A kinase prka anchor protein 10 OS=Rhipicephalus appendiculatus PE=4 SV=1	0	98.4	750	sp|O88845|AKA10_MOUSE	A-kinase anchor protein 10, mitochondrial OS=Mus musculus GN=Akap10 PE=1 SV=3	1e-74	37.66	401	gi|1001578717|gb|JAP83403.1|	a kinase prka anchor protein 10 [Rhipicephalus appendiculatus]	0	98.4	750	ISCW000072-PA	A-kinase anchor protein, putative|protein_coding|DS624596:98480:121029:1|gene:ISCW000072	2e-140	77.97	295						KOG3590	Protein kinase A anchoring protein	Signal transduction mechanisms	2e-83	K16526	C:GO:0005739; F:GO:0016301	C:mitochondrion; F:kinase activity		IPR016137 (SMART); G3DSA:1.10.167.10 (GENE3D); IPR016137 (PFAM); PTHR13155 (PANTHER); IPR016137 (PROSITE_PROFILES); IPR016137 (PROSITE_PROFILES); IPR016137 (PROSITE_PROFILES); IPR016137 (SUPERFAMILY); IPR016137 (SUPERFAMILY)	ORF predicted	Rzam_Mc421
TRINITY_DN13146_c0_g2_i1	408																										ISCW015139-PA	cytochrome C oxidase, subunit VIb/COX12, putative|protein_coding|DS979830:387117:388491:1|gene:ISCW015139	4e-06	100	18															No ORF predicted
TRINITY_DN13170_c0_g2_i1	745	260908352	lipocalin_[Rhipicephalus sanguineus]	9e-38	41.97	193						tr|C9W1F0|C9W1F0_RHISA	Lipocalin OS=Rhipicephalus sanguineus PE=2 SV=1	3e-35	41.97	193						gi|260908352|gb|ACX53897.1|	lipocalin [Rhipicephalus sanguineus]	9e-37	41.97	193																P:GO:0044403; F:GO:0003674	P:symbiosis, encompassing mutualism through parasitism; F:molecular_function		IPR002970 (PFAM); IPR012674 (G3DSA:2.40.128.GENE3D); NON_CYTOPLASMIC_DOMAIN (PHOBIUS); SIGNAL_PEPTIDE_C_REGION (PHOBIUS); SIGNAL_PEPTIDE_H_REGION (PHOBIUS); SIGNAL_PEPTIDE (PHOBIUS); SIGNAL_PEPTIDE_N_REGION (PHOBIUS); SignalP-noTM (SIGNALP_GRAM_NEGATIVE); SignalP-noTM (SIGNALP_EUK); SignalP-TM (SIGNALP_GRAM_POSITIVE); IPR011038 (SUPERFAMILY)	ORF predicted	Rzam_Mc422
TRINITY_DN13194_c0_g1_i1	864	427777361	putative da p36 protein_[Rhipicephalus pulchellus]	3e-122	73.82	233	gi|44886004|dbj|BAD11807.1|	protein related to Da-p36 [Amblyomma variegatum]	1e-13	29.54	237	tr|L7LRH4|L7LRH4_9ACAR	Putative da-p36 protein OS=Rhipicephalus pulchellus PE=2 SV=1	1e-119	73.82	233						gi|427777361|gb|JAA54132.1|	putative da-p36 protein [Rhipicephalus pulchellus]	3e-121	73.82	233																			SIGNAL_PEPTIDE (PHOBIUS); SIGNAL_PEPTIDE_N_REGION (PHOBIUS); SIGNAL_PEPTIDE_H_REGION (PHOBIUS); NON_CYTOPLASMIC_DOMAIN (PHOBIUS); SIGNAL_PEPTIDE_C_REGION (PHOBIUS); SignalP-noTM (SIGNALP_GRAM_NEGATIVE); SignalP-TM (SIGNALP_GRAM_POSITIVE); SignalP-noTM (SIGNALP_EUK)	ORF predicted	Rzam_Mc423
TRINITY_DN13196_c0_g1_i1	583	1001584052	Lipocalin_[Rhipicephalus appendiculatus]	3e-27	58.62	87						tr|A0A131Z519|A0A131Z519_RHIAP	Lipocalin OS=Rhipicephalus appendiculatus PE=4 SV=1	9e-25	58.62	87						gi|1001584052|gb|JAP86068.1|	Lipocalin [Rhipicephalus appendiculatus]	3e-26	58.62	87																			SIGNAL_PEPTIDE_C_REGION (PHOBIUS); NON_CYTOPLASMIC_DOMAIN (PHOBIUS); SIGNAL_PEPTIDE_H_REGION (PHOBIUS); SIGNAL_PEPTIDE_N_REGION (PHOBIUS); SIGNAL_PEPTIDE (PHOBIUS); SignalP-noTM (SIGNALP_GRAM_NEGATIVE); SignalP-noTM (SIGNALP_EUK); SignalP-TM (SIGNALP_GRAM_POSITIVE)	ORF predicted	Rzam_Mc424
TRINITY_DN13196_c0_g2_i1	759	1001584052	Lipocalin_[Rhipicephalus appendiculatus]	2e-75	56.78	199						tr|A0A131Z519|A0A131Z519_RHIAP	Lipocalin OS=Rhipicephalus appendiculatus PE=4 SV=1	7e-73	56.78	199						gi|1001584052|gb|JAP86068.1|	Lipocalin [Rhipicephalus appendiculatus]	2e-74	56.78	199																			SIGNAL_PEPTIDE_N_REGION (PHOBIUS); SIGNAL_PEPTIDE_H_REGION (PHOBIUS); SIGNAL_PEPTIDE (PHOBIUS); NON_CYTOPLASMIC_DOMAIN (PHOBIUS); SIGNAL_PEPTIDE_C_REGION (PHOBIUS); SignalP-noTM (SIGNALP_EUK); SignalP-noTM (SIGNALP_GRAM_NEGATIVE); SignalP-TM (SIGNALP_GRAM_POSITIVE)	ORF predicted	Rzam_Mc425
TRINITY_DN13208_c0_g2_i1	340	T13503_TC6380	TPA Rapp_[Rhipicephalus appendiculatus]	3e-61	91.84	98	gi|241596481|ref|XP_002404653.1|	hypothetical protein IscW_ISCW008943 [Ixodes scapularis]	5e-13	36.36	110	tr|A0A131YM86|A0A131YM86_RHIAP	Neural cell adhesion molecule 2 OS=Rhipicephalus appendiculatus PE=4 SV=1	3e-54	90.82	98						gi|1001572677|gb|JAP80383.1|	neural cell adhesion molecule 2 [Rhipicephalus appendiculatus]	9e-56	90.82	98	ISCW008943-PA	hypothetical protein|protein_coding|DS823946:117839:130101:-1|gene:ISCW008943	9e-17	36.36	110						KOG3513	Neural cell adhesion molecule L1	Signal transduction mechanisms	8e-07		F:GO:0003674	F:molecular_function		IPR013783 (G3DSA:2.60.40.GENE3D); IPR003961 (PFAM); IPR003961 (PROSITE_PROFILES); IPR003961 (SUPERFAMILY)	ORF predicted	Rzam_Mc426
TRINITY_DN13222_c0_g1_i1	2088	1001582528	chromatin assembly factor 1 subunit A_[Rhipicephalus appendiculatus]	0	99.16	359	gi|675376907|gb|KFM69809.1|	Chromatin assembly factor 1 subunit A, partial [Stegodyphus mimosarum]	1e-29	32.49	317	tr|A0A131Z4D6|A0A131Z4D6_RHIAP	Chromatin assembly factor 1 subunit A OS=Rhipicephalus appendiculatus PE=4 SV=1	0	99.16	359	sp|Q98TA5|CA1AA_XENLA	Chromatin assembly factor 1 subunit A-A OS=Xenopus laevis GN=chaf1a-a PE=1 SV=1	2e-20	33.22	307	gi|1001582528|gb|JAP85306.1|	chromatin assembly factor 1 subunit A [Rhipicephalus appendiculatus]	0	99.16	359											KOG4364	Chromatin assembly factor-I	Chromatin structure and dynamics	3e-27		P:GO:0008150	P:biological_process		IPR022043 (PFAM); IPR022043 (PANTHER); PTHR15272:SF0 (PANTHER); SIGNAL_PEPTIDE_N_REGION (PHOBIUS); NON_CYTOPLASMIC_DOMAIN (PHOBIUS); SIGNAL_PEPTIDE_H_REGION (PHOBIUS); SIGNAL_PEPTIDE_C_REGION (PHOBIUS); SIGNAL_PEPTIDE (PHOBIUS)	ORF predicted	Rzam_Mc427
TRINITY_DN13243_c0_g1_i1	304																																													No ORF predicted
TRINITY_DN13279_c0_g1_i1	3688	427792535	Putative tritil protein partial_[Rhipicephalus pulchellus]	4e-108	55.03	616	gi|325302602|tpg|DAA34675.1|	TPA_inf: hypothetical secreted protein 204 [Amblyomma variegatum]	2e-09	45.88	85	tr|L7MEW7|L7MEW7_9ACAR	Putative tritil protein (Fragment) OS=Rhipicephalus pulchellus PE=2 SV=1	1e-105	55.03	616						gi|427792535|gb|JAA61719.1|	Putative tritil protein, partial [Rhipicephalus pulchellus]	4e-107	55.03	616																				ORF predicted	Rzam_Mc428
TRINITY_DN13280_c0_g1_i1	313	1001575471	Bovine pancreatic trypsin inhibitor_[Rhipicephalus appendiculatus]	6e-12	65.85	41						tr|A0A131YTH1|A0A131YTH1_RHIAP	Pancreatic trypsin inhibitor OS=Rhipicephalus appendiculatus PE=4 SV=1	2e-09	65.85	41						gi|1001575471|gb|JAP81780.1|	Bovine pancreatic trypsin inhibitor [Rhipicephalus appendiculatus]	6e-11	65.85	41																				No ORF predicted
TRINITY_DN13283_c0_g2_i1	489	T13504_TC6537	TPA Rapp_[Rhipicephalus appendiculatus]	8e-24	93.88	49						tr|A0A131Z1D2|A0A131Z1D2_RHIAP	Basic tail secreted protein OS=Rhipicephalus appendiculatus PE=4 SV=1	3e-19	90	50						gi|1001582090|gb|JAP85087.1|	Basic tail secreted protein [Rhipicephalus appendiculatus]	7e-21	90	50																				ORF predicted	Rzam_Mc429
TRINITY_DN13287_c0_g1_i1	660	1001575873	Lipocalin_[Rhipicephalus appendiculatus]	3e-82	66.12	183						tr|A0A131YVP9|A0A131YVP9_RHIAP	Lipocalin OS=Rhipicephalus appendiculatus PE=4 SV=1	1e-79	66.12	183						gi|1001575873|gb|JAP81981.1|	Lipocalin [Rhipicephalus appendiculatus]	3e-81	66.12	183																			NON_CYTOPLASMIC_DOMAIN (PHOBIUS); SIGNAL_PEPTIDE_N_REGION (PHOBIUS); SIGNAL_PEPTIDE_C_REGION (PHOBIUS); SIGNAL_PEPTIDE_H_REGION (PHOBIUS); SIGNAL_PEPTIDE (PHOBIUS); SignalP-noTM (SIGNALP_GRAM_NEGATIVE); SignalP-noTM (SIGNALP_EUK); SignalP-TM (SIGNALP_GRAM_POSITIVE)	ORF predicted	Rzam_Mc430
TRINITY_DN13300_c0_g1_i1	245	1001582664	vitellogenin receptor_[Rhipicephalus appendiculatus]	1e-48	97.47	79	gi|327239826|gb|AEA39757.1|	progranulin type I, partial [Epinephelus coioides]	1e-11	48.33	60	tr|A0A131Z1S4|A0A131Z1S4_RHIAP	Vitellogenin receptor OS=Rhipicephalus appendiculatus PE=4 SV=1	4e-46	97.47	79	sp|Q54QR7|GRN_DICDI	Granulin OS=Dictyostelium discoideum GN=grn PE=3 SV=1	4e-10	57.5	40	gi|1001582664|gb|JAP85374.1|	vitellogenin receptor [Rhipicephalus appendiculatus]	1e-47	97.47	79	ISCW000636-PA	granulin, putative|protein_coding|DS647157:5412:30744:1|gene:ISCW000636	4e-13	45.95	74						KOG4296	Epithelin/granulin	Signal transduction mechanisms	4e-14		P:GO:0000902; P:GO:0030154; P:GO:0040007	P:cell morphogenesis; P:cell differentiation; P:growth		IPR000118 (SMART); IPR000118 (PFAM); PTHR12274 (PANTHER); PTHR12274:SF3 (PANTHER); SIGNAL_PEPTIDE_C_REGION (PHOBIUS); SIGNAL_PEPTIDE (PHOBIUS); SIGNAL_PEPTIDE_H_REGION (PHOBIUS); SIGNAL_PEPTIDE_N_REGION (PHOBIUS); NON_CYTOPLASMIC_DOMAIN (PHOBIUS); SignalP-noTM (SIGNALP_EUK); SSF57277 (SUPERFAMILY)	No ORF predicted
TRINITY_DN1331_c0_g1_i1	230																																													No ORF predicted
TRINITY_DN13319_c0_g2_i1	842	427777357	putative da p36 protein_[Rhipicephalus pulchellus]	4e-109	74.63	201	gi|44886004|dbj|BAD11807.1|	protein related to Da-p36 [Amblyomma variegatum]	2e-08	27.4	208	tr|L7LR11|L7LR11_9ACAR	Putative da-p36 protein OS=Rhipicephalus pulchellus PE=2 SV=1	1e-106	74.63	201						gi|427777357|gb|JAA54130.1|	putative da-p36 protein [Rhipicephalus pulchellus]	4e-108	74.63	201																			SIGNAL_PEPTIDE_C_REGION (PHOBIUS); SIGNAL_PEPTIDE_N_REGION (PHOBIUS); SIGNAL_PEPTIDE (PHOBIUS); NON_CYTOPLASMIC_DOMAIN (PHOBIUS); SIGNAL_PEPTIDE_H_REGION (PHOBIUS); SignalP-noTM (SIGNALP_EUK); TMhelix (TMHMM)	ORF predicted	Rzam_Mc431
TRINITY_DN1332_c0_g1_i1	1130	1001579636	Lipocalin_[Rhipicephalus appendiculatus]	2e-130	88.94	208						tr|A0A131YZE0|A0A131YZE0_RHIAP	Lipocalin OS=Rhipicephalus appendiculatus PE=4 SV=1	7e-128	88.94	208						gi|1001579636|gb|JAP83860.1|	Lipocalin [Rhipicephalus appendiculatus]	2e-129	88.94	208																			SIGNAL_PEPTIDE_H_REGION (PHOBIUS); NON_CYTOPLASMIC_DOMAIN (PHOBIUS); SIGNAL_PEPTIDE_N_REGION (PHOBIUS); SIGNAL_PEPTIDE (PHOBIUS); SIGNAL_PEPTIDE_C_REGION (PHOBIUS); SignalP-noTM (SIGNALP_EUK)	ORF predicted	Rzam_Mc432
TRINITY_DN1332_c0_g3_i1	990	1001579636	Lipocalin_[Rhipicephalus appendiculatus]	1e-73	81.69	142						tr|A0A131YZE0|A0A131YZE0_RHIAP	Lipocalin OS=Rhipicephalus appendiculatus PE=4 SV=1	4e-71	81.69	142						gi|1001579636|gb|JAP83860.1|	Lipocalin [Rhipicephalus appendiculatus]	1e-72	81.69	142																				No ORF predicted
TRINITY_DN13322_c0_g1_i1	364	49546076	EST Rapp_[Rhipicephalus appendiculatus]	5e-06	44.78	67																										gi|157704084|gb|EU018138.1|	Rhipicephalus appendiculatus isolate RAHF_78 Ruka SINE elements	6e-12	77.22	158										No ORF predicted
TRINITY_DN1334_c0_g1_i1	1024	1001578823	coiled-coil domain-containing protein_[Rhipicephalus appendiculatus]	3e-135	94.23	208	gi|241999350|ref|XP_002434318.1|	coiled-coil domain-containing protein, putative [Ixodes scapularis]	2e-34	46.07	178	tr|A0A131YZ33|A0A131YZ33_RHIAP	Coiled-coil domain-containing protein OS=Rhipicephalus appendiculatus PE=4 SV=1	1e-132	94.23	208	sp|Q96NT0|CC115_HUMAN	Coiled-coil domain-containing protein 115 OS=Homo sapiens GN=CCDC115 PE=1 SV=1	2e-15	30.11	176	gi|1001578823|gb|JAP83456.1|	coiled-coil domain-containing protein [Rhipicephalus appendiculatus]	3e-134	94.23	208	ISCW005325-PA	coiled-coil domain-containing protein, putative|protein_coding|DS734699:48764:49387:1|gene:ISCW005325	4e-38	46.07	178											C:GO:0005737; C:GO:0043226	C:cytoplasm; C:organelle		PTHR31996 (PANTHER); PTHR31996:SF2 (PANTHER)	ORF predicted	Rzam_Mc433
TRINITY_DN13340_c0_g1_i1	764	1001586322	Evasin partial_[Rhipicephalus appendiculatus]	1e-76	65.64	195						tr|A0A131Z776|A0A131Z776_RHIAP	Evasin (Fragment) OS=Rhipicephalus appendiculatus PE=4 SV=1	5e-74	65.64	195						gi|1001586322|gb|JAP87203.1|	Evasin, partial [Rhipicephalus appendiculatus]	1e-75	65.64	195																			SIGNAL_PEPTIDE_H_REGION (PHOBIUS); NON_CYTOPLASMIC_DOMAIN (PHOBIUS); SIGNAL_PEPTIDE_N_REGION (PHOBIUS); SIGNAL_PEPTIDE (PHOBIUS); SIGNAL_PEPTIDE_C_REGION (PHOBIUS); SignalP-noTM (SIGNALP_EUK)	ORF predicted	Rzam_Mc434
TRINITY_DN13340_c0_g2_i1	725	1001586322	Evasin partial_[Rhipicephalus appendiculatus]	8e-69	62.9	186						tr|A0A131Z776|A0A131Z776_RHIAP	Evasin (Fragment) OS=Rhipicephalus appendiculatus PE=4 SV=1	3e-66	62.9	186						gi|1001586322|gb|JAP87203.1|	Evasin, partial [Rhipicephalus appendiculatus]	8e-68	62.9	186																			SIGNAL_PEPTIDE_H_REGION (PHOBIUS); NON_CYTOPLASMIC_DOMAIN (PHOBIUS); SIGNAL_PEPTIDE_N_REGION (PHOBIUS); SIGNAL_PEPTIDE (PHOBIUS); SIGNAL_PEPTIDE_C_REGION (PHOBIUS); SignalP-noTM (SIGNALP_EUK); SignalP-TM (SIGNALP_GRAM_POSITIVE)	ORF predicted	Rzam_Mc435
TRINITY_DN13351_c0_g1_i1	833	1001570271	Reprolysin_[Rhipicephalus appendiculatus]	9e-141	92.12	203	gi|84570462|dbj|BAE72661.1|	metalloprotease [Haemaphysalis longicornis]	6e-49	44.66	206	tr|A0A131YL73|A0A131YL73_RHIAP	Reprolysin OS=Rhipicephalus appendiculatus PE=4 SV=1	3e-138	92.12	203	sp|V9Z548|VMPA1_TITPA	Venom metalloproteinase antarease-like TpachMP_A (Fragment) OS=Tityus pachyurus PE=2 SV=1	8e-08	31.68	101	gi|1001570271|gb|JAP79180.1|	Reprolysin [Rhipicephalus appendiculatus]	9e-140	92.12	203	ISCW008971-PA	metalloprotease, putative|protein_coding|DS843033:186540:208602:1|gene:ISCW008971	8e-30	44.19	129						KOG3607	Meltrins, fertilins and related Zn-dependent metalloproteinases of the ADAMs family	Posttranslational modification, protein turnover, chaperones	1e-07		F:GO:0008233	F:peptidase activity	EC:3.4.24	IPR024079 (G3DSA:3.40.390.GENE3D); PF13688 (PFAM); IPR001590 (PROSITE_PROFILES); SSF55486 (SUPERFAMILY)	ORF predicted	Rzam_Mc436
TRINITY_DN13365_c0_g1_i1	1923	1001572789	medium subunit of clathrin adaptor complex_[Rhipicephalus appendiculatus]	0	99.02	511	gi|926615806|ref|XP_013772994.1|	PREDICTED: coatomer subunit delta-like [Limulus polyphemus]	0	65.43	512	tr|A0A131YMG8|A0A131YMG8_RHIAP	Medium subunit of clathrin adaptor complex OS=Rhipicephalus appendiculatus PE=3 SV=1	0	99.02	511	sp|Q66H80|COPD_RAT	Coatomer subunit delta OS=Rattus norvegicus GN=Arcn1 PE=2 SV=1	0	62.82	511	gi|1001572789|gb|JAP80439.1|	medium subunit of clathrin adaptor complex [Rhipicephalus appendiculatus]	0	99.02	511	ISCW007988-PA	coatomer delta subunit, putative|protein_coding|DS811377:35:12631:1|gene:ISCW007988	8e-132	78.08	292	gi|831315430|ref|XM_012834873.1|	PREDICTED: Clupea harengus coatomer subunit delta (LOC105906687), mRNA	9e-92	78.94	527	KOG2635	Medium subunit of clathrin adaptor complex	Intracellular trafficking, secretion, and vesicular transport	0	K20471	F:GO:0003723; P:GO:0016192; P:GO:0043473; P:GO:0048856; C:GO:0005829; C:GO:0005783; C:GO:0005794; P:GO:0021700; C:GO:0016023; C:GO:0043234	F:RNA binding; P:vesicle-mediated transport; P:pigmentation; P:anatomical structure development; C:cytosol; C:endoplasmic reticulum; C:Golgi apparatus; P:developmental maturation; C:cytoplasmic, membrane-bounded vesicle; C:protein complex		Coil (COILS); IPR028565 (PFAM); G3DSA:3.30.450.60 (GENE3D); IPR027059 (PANTHER); NON_CYTOPLASMIC_DOMAIN (PHOBIUS); SIGNAL_PEPTIDE_H_REGION (PHOBIUS); SIGNAL_PEPTIDE_C_REGION (PHOBIUS); SIGNAL_PEPTIDE_N_REGION (PHOBIUS); SIGNAL_PEPTIDE (PHOBIUS); IPR028565 (PROSITE_PROFILES); IPR028565 (SUPERFAMILY); IPR011012 (SUPERFAMILY)	ORF predicted	Rzam_Mc437
TRINITY_DN13373_c0_g1_i1	678																															gi|1007747044|ref|XM_015957898.1|	PREDICTED: Nothobranchius furzeri chloride voltage-gated channel 4 (clcn4), mRNA	1e-06	95.24	42									SignalP-TM (SIGNALP_GRAM_POSITIVE)	No ORF predicted
TRINITY_DN13419_c0_g1_i1	370	460048674	TPA_[Amblyomma americanum]	3e-06	100	20																					ISCW024783-PA	Rack1: guanine nucleotide-binding protein subunit beta-like protein|protein_coding|DS898398:4264:8683:1|gene:ISCW024783	1e-06	100	20	gi|194246096|gb|EU551643.1|	Dermacentor variabilis isolate DvM 29 guanine nucleotide-binding protein mRNA, complete cds	5e-18	96.67	60									SignalP-TM (SIGNALP_GRAM_POSITIVE)	No ORF predicted
TRINITY_DN13423_c0_g1_i1	849																																												SIGNAL_PEPTIDE_C_REGION (PHOBIUS); SIGNAL_PEPTIDE_N_REGION (PHOBIUS); SIGNAL_PEPTIDE (PHOBIUS); NON_CYTOPLASMIC_DOMAIN (PHOBIUS); SIGNAL_PEPTIDE_H_REGION (PHOBIUS); SignalP-TM (SIGNALP_GRAM_POSITIVE)	No ORF predicted
TRINITY_DN13445_c0_g2_i1	302	442754963	Putative salivary kunitz domain protein_[Ixodes ricinus]	2e-09	65.71	35	gi|551524385|ref|XP_005813676.1|	PREDICTED: kunitz-type serine protease inhibitor 6-like [Xiphophorus maculatus]	4e-06	42.86	56	tr|H9J9Z5|H9J9Z5_BOMMO	Uncharacterized protein OS=Bombyx mori PE=4 SV=1	4e-07	48.84	43	sp|P0DKL8|VKT_VIPRE	Kunitz-type serine protease inhibitor Vur-KIn OS=Vipera renardi PE=1 SV=1	2e-07	55.56	36	gi|442754963|gb|JAA69641.1|	Putative salivary kunitz domain protein [Ixodes ricinus]	2e-08	65.71	35	ISCW011719-PA	serine protease inhibitor, putative|protein_coding|DS890349:81087:81419:-1|gene:ISCW011719	2e-07	52.78	36						KOG4295	Serine proteinase inhibitor (KU family)	Posttranslational modification, protein turnover, chaperones	6e-13		P:GO:0048856; C:GO:0005575; F:GO:0030234; P:GO:0006950	P:anatomical structure development; C:cellular_component; F:enzyme regulator activity; P:response to stress			No ORF predicted
TRINITY_DN13452_c0_g1_i1	556																																													No ORF predicted
TRINITY_DN13453_c0_g1_i1	1931	427792081	Putative graves disease carrier protein partial_[Rhipicephalus pulchellus]	0	99.68	309	gi|241625219|ref|XP_002409411.1|	solute carrier protein, putative [Ixodes scapularis]	0	89.18	305	tr|L7MCD7|L7MCD7_9ACAR	Putative graves disease carrier protein (Fragment) OS=Rhipicephalus pulchellus PE=2 SV=1	0	99.68	309	sp|P16260|GDC_HUMAN	Graves disease carrier protein OS=Homo sapiens GN=SLC25A16 PE=1 SV=3	1e-108	55.7	298	gi|427792081|gb|JAA61492.1|	Putative graves disease carrier protein, partial [Rhipicephalus pulchellus]	0	99.68	309	ISCW010186-PA	solute carrier protein, putative|protein_coding|DS837304:48615:59720:-1|gene:ISCW010186	0	89.18	305	gi|157704077|gb|EU018131.1|	Rhipicephalus appendiculatus isolate RAHD_87 Ruka SINE elements	3e-91	93.22	236	KOG0752	Mitochondrial solute carrier protein	Energy production and conversion	3e-104	K15084	P:GO:0055085; F:GO:0003735; C:GO:0005739; P:GO:0006412	P:transmembrane transport; F:structural constituent of ribosome; C:mitochondrion; P:translation		IPR002167 (PRINTS); IPR002067 (PRINTS); IPR018108 (PFAM); IPR023395 (G3DSA:1.50.40.GENE3D); PTHR24089 (PANTHER); PTHR24089:SF0 (PANTHER); IPR018108 (PROSITE_PROFILES); IPR018108 (PROSITE_PROFILES); IPR018108 (PROSITE_PROFILES); IPR023395 (SUPERFAMILY)	ORF predicted	Rzam_Mc438
TRINITY_DN13457_c0_g1_i1	284																																													No ORF predicted
TRINITY_DN13458_c0_g2_i1	282																																													No ORF predicted
TRINITY_DN13479_c1_g1_i1	243	49565041	TPA Bmic_[Rhipicephalus microplus]	4e-08	48.08	52																										gi|157704077|gb|EU018131.1|	Rhipicephalus appendiculatus isolate RAHD_87 Ruka SINE elements	2e-65	86.81	235										No ORF predicted
TRINITY_DN13517_c0_g2_i1	511	325303800	TPA exp truncated 40S ribosomal protein S7_[Amblyomma variegatum]	2e-07	100	22																gi|998465780|gb|JAP67970.1|	putative 40s ribosomal protein s7 [Hyalomma excavatum]	3e-06	100	22																				No ORF predicted
TRINITY_DN13518_c0_g1_i1	696																																													No ORF predicted
TRINITY_DN1352_c0_g1_i1	590	427799055	Putative tick serine protease partial_[Rhipicephalus pulchellus]	2e-83	68.21	195	gi|307212162|gb|EFN88016.1|	Proclotting enzyme [Harpegnathos saltator]	1e-28	32.83	198	tr|L7MMY4|L7MMY4_9ACAR	Putative tick serine protease (Fragment) OS=Rhipicephalus pulchellus PE=2 SV=1	6e-81	68.21	195	sp|Q17004|SP24D_ANOGA	Serine protease SP24D OS=Anopheles gambiae GN=Sp24D PE=2 SV=3	3e-22	33.84	198	gi|427799055|gb|JAA64979.1|	Putative tick serine protease, partial [Rhipicephalus pulchellus]	2e-82	68.21	195	ISCW002695-PA	secreted salivary gland peptide, putative|protein_coding|DS680999:16401:41629:1|gene:ISCW002695	1e-23	29.85	201						KOG3627	Trypsin	Amino acid transport and metabolism	9e-44		F:GO:0008233	F:peptidase activity	EC:3.4.21	IPR001314 (PRINTS); IPR001254 (SMART); G3DSA:2.40.10.10 (GENE3D); IPR001254 (PFAM); G3DSA:2.40.10.10 (GENE3D); PTHR24260 (PANTHER); IPR033116 (PROSITE_PATTERNS); IPR001254 (PROSITE_PROFILES); IPR009003 (SUPERFAMILY)	ORF predicted	Rzam_Mc439
TRINITY_DN13550_c0_g1_i1	417	427786117	Hypothetical protein_[Rhipicephalus pulchellus]	1e-21	95.56	45						tr|L7M381|L7M381_9ACAR	Uncharacterized protein OS=Rhipicephalus pulchellus PE=2 SV=1	4e-19	95.56	45						gi|427786117|gb|JAA58510.1|	Hypothetical protein [Rhipicephalus pulchellus]	1e-20	95.56	45																				No ORF predicted
TRINITY_DN13553_c0_g2_i1	219	998464759	putative dyneins heavy chain_[Hyalomma excavatum]	6e-48	100	73	gi|391335980|ref|XP_003742362.1|	PREDICTED: dynein heavy chain, cytoplasmic-like [Metaseiulus occidentalis]	2e-37	86.11	72	tr|A0A131XPL6|A0A131XPL6_9ACAR	Putative dyneins heavy chain OS=Hyalomma excavatum PE=2 SV=1	2e-45	100	73	sp|P37276|DYHC_DROME	Dynein heavy chain, cytoplasmic OS=Drosophila melanogaster GN=Dhc64C PE=2 SV=2	6e-37	86.3	73	gi|998464759|gb|JAP67511.1|	putative dyneins heavy chain [Hyalomma excavatum]	5e-47	100	73	ISCW023533-PA	cytoplasmic dynein heavy chain, putative|protein_coding|DS935743:105085:160111:-1|gene:ISCW023533	3e-10	38.89	72	gi|768450774|ref|XM_011569245.1|	PREDICTED: Plutella xylostella dynein heavy chain, cytoplasmic-like (LOC105397232), transcript variant X3, mRNA	7e-39	84.18	177						P:GO:0008150; C:GO:0005856; C:GO:0043234; F:GO:0003674	P:biological_process; C:cytoskeleton; C:protein complex; F:molecular_function	EC:3.6.1; EC:3.6.1.15	IPR004273 (PFAM); PTHR10676:SF28 (PANTHER); IPR026983 (PANTHER)	No ORF predicted
TRINITY_DN13557_c0_g1_i1	212																																													No ORF predicted
TRINITY_DN13569_c0_g1_i1	307																																													No ORF predicted
TRINITY_DN13598_c0_g3_i1	559	82840889	TPA Bmic_[Rhipicephalus microplus]	9e-22	40.85	164						tr|A0A131YBE8|A0A131YBE8_RHIAP	Uncharacterized protein OS=Rhipicephalus appendiculatus PE=4 SV=1	1e-06	43.9	41						gi|1001563624|gb|JAP75858.1|	hypothetical protein [Rhipicephalus appendiculatus]	5e-08	43.9	41						gi|157704075|gb|EU018129.1|	Rhipicephalus appendiculatus isolate RAHD_48 Ruka SINE elements	0	91.28	562										No ORF predicted
TRINITY_DN1363_c0_g2_i1	212																																												TRANSMEMBRANE (PHOBIUS); CYTOPLASMIC_DOMAIN (PHOBIUS); NON_CYTOPLASMIC_DOMAIN (PHOBIUS); TMhelix (TMHMM)	No ORF predicted
TRINITY_DN13647_c0_g1_i1	401																																													No ORF predicted
TRINITY_DN13647_c1_g1_i1	313																															gi|241627625|ref|XM_002408026.1|	Ixodes scapularis RNA-binding protein musashi, putative, mRNA	3e-24	100	66										No ORF predicted
TRINITY_DN13663_c0_g1_i1	328																																												SIGNAL_PEPTIDE_C_REGION (PHOBIUS); SIGNAL_PEPTIDE_H_REGION (PHOBIUS); SIGNAL_PEPTIDE (PHOBIUS); NON_CYTOPLASMIC_DOMAIN (PHOBIUS); SIGNAL_PEPTIDE_N_REGION (PHOBIUS)	No ORF predicted
TRINITY_DN13682_c0_g1_i1	210	116236463	TPA_[Dermacentor andersoni]	1e-06	44	50																																								No ORF predicted
TRINITY_DN13732_c0_g1_i1	310																																													No ORF predicted
TRINITY_DN1374_c1_g1_i1	382																																												SIGNAL_PEPTIDE_H_REGION (PHOBIUS); SIGNAL_PEPTIDE_C_REGION (PHOBIUS); NON_CYTOPLASMIC_DOMAIN (PHOBIUS); SIGNAL_PEPTIDE (PHOBIUS); SIGNAL_PEPTIDE_N_REGION (PHOBIUS); SignalP-noTM (SIGNALP_EUK)	No ORF predicted
TRINITY_DN13801_c0_g2_i1	270																																													No ORF predicted
TRINITY_DN13806_c0_g2_i1	369	1001588726	hypothetical protein partial_[Rhipicephalus appendiculatus]	2e-43	85.19	108						tr|A0A131ZC66|A0A131ZC66_RHIAP	Uncharacterized protein (Fragment) OS=Rhipicephalus appendiculatus PE=4 SV=1	8e-41	85.19	108						gi|1001588726|gb|JAP88405.1|	hypothetical protein, partial [Rhipicephalus appendiculatus]	2e-42	85.19	108																			Coil (COILS)	ORF predicted	Rzam_Mc440
TRINITY_DN13813_c0_g1_i1	431																															gi|525333969|gb|JX885727.1|	Rhipicephalus annulatus salivary protein Sal2 mRNA, complete cds	9e-26	81.48	162										No ORF predicted
TRINITY_DN13821_c0_g1_i1	604																																													No ORF predicted
TRINITY_DN13821_c0_g2_i1	606																																													No ORF predicted
TRINITY_DN13825_c0_g2_i1	569	427778475	Putative glycosyl hydrolase family 38 partial_[Rhipicephalus pulchellus]	6e-68	89.62	106	gi|971445825|ref|XP_015158194.1|	PREDICTED: lysosomal alpha-mannosidase, partial [Gallus gallus]	2e-34	58.51	94	tr|L7LV29|L7LV29_9ACAR	Putative glycosyl hydrolase family 38 (Fragment) OS=Rhipicephalus pulchellus PE=2 SV=1	2e-65	89.62	106	sp|O00754|MA2B1_HUMAN	Lysosomal alpha-mannosidase OS=Homo sapiens GN=MAN2B1 PE=1 SV=3	3e-31	58.06	93	gi|427778475|gb|JAA54689.1|	Putative glycosyl hydrolase family 38, partial [Rhipicephalus pulchellus]	6e-67	89.62	106	ISCW020619-PA	lysosomal alpha-mannosidase, putative|protein_coding|DS817459:147169:158520:-1|gene:ISCW020619	9e-16	34.07	91						KOG1959	Glycosyl hydrolase, family 38 - alpha-mannosidase	Carbohydrate transport and metabolism	3e-49		P:GO:0044281; P:GO:0005975; P:GO:0006464; F:GO:0016798	P:small molecule metabolic process; P:carbohydrate metabolic process; P:cellular protein modification process; F:hydrolase activity, acting on glycosyl bonds	EC:3.2.1.24; EC:3.2.1		ORF predicted	Rzam_Mc441
TRINITY_DN13838_c0_g2_i1	561	427781143	Putative basic region leucine zipper transcription factor_[Rhipicephalus pulchellus]	2e-15	97.14	35						tr|L7LYS8|L7LYS8_9ACAR	Putative basic region leucine zipper transcription factor OS=Rhipicephalus pulchellus PE=2 SV=1	6e-13	97.14	35						gi|427781143|gb|JAA56023.1|	Putative basic region leucine zipper transcription factor [Rhipicephalus pulchellus]	2e-14	97.14	35	ISCW001128-PA	conserved hypothetical protein|protein_coding|DS639501:193481:194889:1|gene:ISCW001128	2e-06	61.76	34															No ORF predicted
TRINITY_DN13839_c0_g1_i1	360																																												SIGNAL_PEPTIDE_N_REGION (PHOBIUS); SIGNAL_PEPTIDE (PHOBIUS); NON_CYTOPLASMIC_DOMAIN (PHOBIUS); SIGNAL_PEPTIDE_C_REGION (PHOBIUS); SIGNAL_PEPTIDE_H_REGION (PHOBIUS)	No ORF predicted
TRINITY_DN13843_c0_g2_i1	300	49552158	EST Rapp_[Rhipicephalus appendiculatus]	7e-21	65.67	67																																								No ORF predicted
TRINITY_DN13890_c0_g2_i1	577																																												SIGNAL_PEPTIDE (PHOBIUS); SIGNAL_PEPTIDE_C_REGION (PHOBIUS); SIGNAL_PEPTIDE_N_REGION (PHOBIUS); NON_CYTOPLASMIC_DOMAIN (PHOBIUS); SIGNAL_PEPTIDE_H_REGION (PHOBIUS); SignalP-noTM (SIGNALP_EUK)	No ORF predicted
TRINITY_DN13898_c0_g1_i1	599	1001583126	Chitin-binding protein_[Rhipicephalus appendiculatus]	8e-35	94.79	96	gi|194246081|gb|ACF35532.1|	mucin-like protein [Dermacentor variabilis]	3e-22	75.44	57	tr|A0A131Z4B5|A0A131Z4B5_RHIAP	Chitin-binding protein OS=Rhipicephalus appendiculatus PE=4 SV=1	3e-32	94.79	96						gi|1001583126|gb|JAP85605.1|	Chitin-binding protein [Rhipicephalus appendiculatus]	7e-34	94.79	96	ISCW015758-PA	chitinase, putative|protein_coding|DS628768:34962:45097:1|gene:ISCW015758	9e-17	57.89	57											P:GO:0008150; C:GO:0005576; F:GO:0003674	P:biological_process; C:extracellular region; F:molecular_function		IPR002557 (SMART); IPR002557 (PFAM); IPR002557 (G3DSA:2.170.140.GENE3D); PTHR23301 (PANTHER); SIGNAL_PEPTIDE (PHOBIUS); SIGNAL_PEPTIDE_C_REGION (PHOBIUS); NON_CYTOPLASMIC_DOMAIN (PHOBIUS); SIGNAL_PEPTIDE_H_REGION (PHOBIUS); SIGNAL_PEPTIDE_N_REGION (PHOBIUS); IPR002557 (PROSITE_PROFILES); SignalP-TM (SIGNALP_GRAM_POSITIVE); SignalP-noTM (SIGNALP_EUK); SignalP-noTM (SIGNALP_GRAM_NEGATIVE); IPR00255…	ORF predicted	Rzam_Mc442
TRINITY_DN13898_c0_g2_i1	599	1001583126	Chitin-binding protein_[Rhipicephalus appendiculatus]	2e-35	95.83	96	gi|194246081|gb|ACF35532.1|	mucin-like protein [Dermacentor variabilis]	7e-23	77.19	57	tr|A0A131Z4B5|A0A131Z4B5_RHIAP	Chitin-binding protein OS=Rhipicephalus appendiculatus PE=4 SV=1	5e-33	95.83	96						gi|1001583126|gb|JAP85605.1|	Chitin-binding protein [Rhipicephalus appendiculatus]	1e-34	95.83	96	ISCW015758-PA	chitinase, putative|protein_coding|DS628768:34962:45097:1|gene:ISCW015758	2e-17	59.65	57											P:GO:0008150; C:GO:0005576; F:GO:0003674	P:biological_process; C:extracellular region; F:molecular_function		IPR002557 (SMART); IPR002557 (G3DSA:2.170.140.GENE3D); IPR002557 (PFAM); PTHR23301 (PANTHER); SIGNAL_PEPTIDE_H_REGION (PHOBIUS); SIGNAL_PEPTIDE_N_REGION (PHOBIUS); SIGNAL_PEPTIDE (PHOBIUS); SIGNAL_PEPTIDE_C_REGION (PHOBIUS); NON_CYTOPLASMIC_DOMAIN (PHOBIUS); IPR002557 (PROSITE_PROFILES); SignalP-noTM (SIGNALP_GRAM_NEGATIVE); SignalP-noTM (SIGNALP_EUK); SignalP-TM (SIGNALP_GRAM_POSITIVE); IPR00255…	ORF predicted	Rzam_Mc443
TRINITY_DN13947_c0_g1_i1	711	427782529	Putative timm10 tim10 mitochondrial import inner membrane translocase subunit tim10_[Rhipicephalus pulchellus]	3e-66	100	100	gi|391340453|ref|XP_003744555.1|	PREDICTED: mitochondrial import inner membrane translocase subunit Tim10-like [Metaseiulus occidentalis]	3e-46	74	100	tr|L7LXC6|L7LXC6_9ACAR	Putative timm10 tim10: mitochondrial import inner membrane translocase subunit tim10 OS=Rhipicephalus pulchellus PE=2 SV=1	1e-63	100	100	sp|Q6P321|TIM10_XENTR	Mitochondrial import inner membrane translocase subunit Tim10 OS=Xenopus tropicalis GN=timm10 PE=3 SV=1	6e-40	73.03	89	gi|427782529|gb|JAA56716.1|	Putative timm10 tim10: mitochondrial import inner membrane translocase subunit tim10 [Rhipicephalus pulchellus]	3e-65	100	100	ISCW020148-PA	secreted protein|protein_coding|DS835908:323689:325038:-1|gene:ISCW020148	6e-18	58.93	56	gi|22164299|gb|AF483733.1|	Ixodes scapularis clone ISTB418_cluster179 putative 4.3 kDa secreted protein mRNA, complete cds	9e-73	85.2	277	KOG3480	Mitochondrial import inner membrane translocase, subunits TIM10/TIM12	Intracellular trafficking, secretion, and vesicular transport	3e-43		P:GO:0006605; P:GO:0061024; P:GO:0055085; C:GO:0005739; F:GO:0043167; F:GO:0008565; C:GO:0043234; P:GO:0050877; P:GO:0007005	P:protein targeting; P:membrane organization; P:transmembrane transport; C:mitochondrion; F:ion binding; F:protein transporter activity; C:protein complex; P:neurological system process; P:mitochondrion organization		IPR004217 (PFAM); IPR004217 (G3DSA:1.10.287.GENE3D); IPR027247 (PANTHER); IPR004217 (SUPERFAMILY)	ORF predicted	Rzam_Mc14
TRINITY_DN13947_c0_g2_i1	697	427782529	Putative timm10 tim10 mitochondrial import inner membrane translocase subunit tim10_[Rhipicephalus pulchellus]	3e-66	100	100	gi|391340453|ref|XP_003744555.1|	PREDICTED: mitochondrial import inner membrane translocase subunit Tim10-like [Metaseiulus occidentalis]	2e-46	74	100	tr|L7LXC6|L7LXC6_9ACAR	Putative timm10 tim10: mitochondrial import inner membrane translocase subunit tim10 OS=Rhipicephalus pulchellus PE=2 SV=1	1e-63	100	100	sp|Q6P321|TIM10_XENTR	Mitochondrial import inner membrane translocase subunit Tim10 OS=Xenopus tropicalis GN=timm10 PE=3 SV=1	6e-40	73.03	89	gi|427782529|gb|JAA56716.1|	Putative timm10 tim10: mitochondrial import inner membrane translocase subunit tim10 [Rhipicephalus pulchellus]	3e-65	100	100	ISCW020148-PA	secreted protein|protein_coding|DS835908:323689:325038:-1|gene:ISCW020148	4e-13	65.12	43	gi|22164299|gb|AF483733.1|	Ixodes scapularis clone ISTB418_cluster179 putative 4.3 kDa secreted protein mRNA, complete cds	9e-73	85.2	277	KOG3480	Mitochondrial import inner membrane translocase, subunits TIM10/TIM12	Intracellular trafficking, secretion, and vesicular transport	3e-43		P:GO:0006605; P:GO:0061024; P:GO:0055085; C:GO:0005739; F:GO:0043167; F:GO:0008565; C:GO:0043234; P:GO:0050877; P:GO:0007005	P:protein targeting; P:membrane organization; P:transmembrane transport; C:mitochondrion; F:ion binding; F:protein transporter activity; C:protein complex; P:neurological system process; P:mitochondrion organization		IPR004217 (PFAM); IPR004217 (G3DSA:1.10.287.GENE3D); IPR027247 (PANTHER); IPR004217 (SUPERFAMILY)	ORF predicted - 100% redundant and removed
TRINITY_DN13953_c0_g1_i1	1686	49554242	TPA Bmic_[Rhipicephalus microplus]	1e-11	62.5	48																																							TMhelix (TMHMM)	No ORF predicted
TRINITY_DN13954_c0_g1_i1	3172	1001573749	protein phosphatase 1 regulatory subunit 10_[Rhipicephalus appendiculatus]	0	94.06	926	gi|1009532608|ref|XP_015903413.1|	PREDICTED: serine/threonine-protein phosphatase 1 regulatory subunit 10-like isoform X3 [Parasteatoda tepidariorum]	3e-41	59.75	159	tr|A0A131YNT7|A0A131YNT7_RHIAP	Protein phosphatase 1 regulatory subunit 10 OS=Rhipicephalus appendiculatus PE=4 SV=1	0	94.06	926	sp|Q6GLQ4|PP1RA_XENLA	Serine/threonine-protein phosphatase 1 regulatory subunit 10 OS=Xenopus laevis GN=ppp1r10 PE=2 SV=1	1e-28	50.35	143	gi|1001573749|gb|JAP80919.1|	protein phosphatase 1 regulatory subunit 10 [Rhipicephalus appendiculatus]	0	94.06	926																C:GO:0005634; F:GO:0003677; F:GO:0043167; P:GO:0034641; P:GO:0009058	C:nucleus; F:DNA binding; F:ion binding; P:cellular nitrogen compound metabolic process; P:biosynthetic process		IPR000571 (SMART); IPR003617 (SMART); IPR017923 (G3DSA:1.20.930.GENE3D); IPR000571 (G3DSA:4.10.1000.GENE3D); IPR000571 (PFAM); PTHR12506:SF18 (PANTHER); PTHR12506 (PANTHER); PTHR12506 (PANTHER); PTHR12506:SF18 (PANTHER); SIGNAL_PEPTIDE_C_REGION (PHOBIUS); NON_CYTOPLASMIC_DOMAIN (PHOBIUS); SIGNAL_PEPTIDE_N_REGION (PHOBIUS); SIGNAL_PEPTIDE_H_REGION (PHOBIUS); SIGNAL_PEPTIDE (PHOBIUS); IPR017923 (PR…	ORF predicted	Rzam_Mc444
TRINITY_DN13955_c0_g1_i1	740	1001584666	Microplusin_[Rhipicephalus appendiculatus]	1e-33	100	57	gi|40888893|gb|AAR97292.1|	hebreain [Amblyomma hebraeum]	1e-12	57.14	56	tr|A0A131Z6G0|A0A131Z6G0_RHIAP	Microplusin OS=Rhipicephalus appendiculatus PE=4 SV=1	5e-31	100	57	sp|Q86LE5|MPSIN_RHIMP	Antimicrobial peptide microplusin OS=Rhipicephalus microplus PE=1 SV=1	9e-13	51.79	56	gi|1001584666|gb|JAP86375.1|	Microplusin [Rhipicephalus appendiculatus]	1e-32	100	57	ISCW008209-PA	hebreain, putative|protein_coding|DS809648:27285:31357:1|gene:ISCW008209	2e-09	45.28	53											F:GO:0043167; C:GO:0005576; P:GO:0006950	F:ion binding; C:extracellular region; P:response to stress			ORF predicted	Rzam_Mc445
TRINITY_DN13955_c0_g2_i1	802	1001584666	Microplusin_[Rhipicephalus appendiculatus]	3e-54	98.82	85	gi|40888893|gb|AAR97292.1|	hebreain [Amblyomma hebraeum]	1e-24	59.52	84	tr|A0A131Z6G0|A0A131Z6G0_RHIAP	Microplusin OS=Rhipicephalus appendiculatus PE=4 SV=1	1e-51	98.82	85	sp|Q86LE5|MPSIN_RHIMP	Antimicrobial peptide microplusin OS=Rhipicephalus microplus PE=1 SV=1	9e-24	54.76	84	gi|1001584666|gb|JAP86375.1|	Microplusin [Rhipicephalus appendiculatus]	3e-53	98.82	85	ISCW008209-PA	hebreain, putative|protein_coding|DS809648:27285:31357:1|gene:ISCW008209	3e-18	45.68	81											F:GO:0043167; C:GO:0005576; P:GO:0006950	F:ion binding; C:extracellular region; P:response to stress		SIGNAL_PEPTIDE_N_REGION (PHOBIUS); SIGNAL_PEPTIDE (PHOBIUS); SIGNAL_PEPTIDE_C_REGION (PHOBIUS); NON_CYTOPLASMIC_DOMAIN (PHOBIUS); SIGNAL_PEPTIDE_H_REGION (PHOBIUS); SignalP-noTM (SIGNALP_GRAM_NEGATIVE); SignalP-TM (SIGNALP_GRAM_POSITIVE); SignalP-noTM (SIGNALP_EUK)	ORF predicted	Rzam_Mc446
TRINITY_DN13969_c0_g1_i1	465	1001583992	TIL domain containing protein_[Rhipicephalus appendiculatus]	2e-12	90.62	32						tr|A0A131Z4Y9|A0A131Z4Y9_RHIAP	TIL domain containing protein OS=Rhipicephalus appendiculatus PE=4 SV=1	8e-10	90.62	32						gi|1001583992|gb|JAP86038.1|	TIL domain containing protein [Rhipicephalus appendiculatus]	2e-11	90.62	32																				No ORF predicted
TRINITY_DN13970_c0_g1_i1	2545	1001573037	lysosome membrane protein 2_[Rhipicephalus appendiculatus]	0	99.8	507	gi|391336168|ref|XP_003742454.1|	PREDICTED: lysosome membrane protein 2-like [Metaseiulus occidentalis]	3e-125	44.4	464	tr|A0A131YMR0|A0A131YMR0_RHIAP	Lysosome membrane protein 2 OS=Rhipicephalus appendiculatus PE=3 SV=1	0	99.8	507	sp|P27615|SCRB2_RAT	Lysosome membrane protein 2 OS=Rattus norvegicus GN=Scarb2 PE=1 SV=2	6e-91	35.15	421	gi|1001573037|gb|JAP80563.1|	lysosome membrane protein 2 [Rhipicephalus appendiculatus]	0	99.8	507	ISCW003371-PA	scavenger receptor class B, member, putative|protein_coding|DS688645:24918:36772:1|gene:ISCW003371	6e-74	73.03	152						KOG3776	Plasma membrane glycoprotein CD36 and related membrane receptors	Signal transduction mechanisms	5e-121	K12384	C:GO:0005575	C:cellular_component		IPR002159 (PRINTS); IPR002159 (PFAM); IPR002159 (PANTHER); NON_CYTOPLASMIC_DOMAIN (PHOBIUS); SIGNAL_PEPTIDE_N_REGION (PHOBIUS); CYTOPLASMIC_DOMAIN (PHOBIUS); SIGNAL_PEPTIDE (PHOBIUS); SIGNAL_PEPTIDE_C_REGION (PHOBIUS); TRANSMEMBRANE (PHOBIUS); SIGNAL_PEPTIDE_H_REGION (PHOBIUS); TMhelix (TMHMM); TMhelix (TMHMM)	ORF predicted	Rzam_Mc447
TRINITY_DN13972_c0_g1_i1	2627	1001583412	tubulin-tyrosine ligase-like protein 12_[Rhipicephalus appendiculatus]	0	98.46	648	gi|926639718|ref|XP_013785928.1|	PREDICTED: tubulin--tyrosine ligase-like protein 12 [Limulus polyphemus]	0	51.08	650	tr|A0A131Z443|A0A131Z443_RHIAP	Tubulin-tyrosine ligase-like protein 12 OS=Rhipicephalus appendiculatus PE=4 SV=1	0	98.46	648	sp|Q3UDE2|TTL12_MOUSE	Tubulin--tyrosine ligase-like protein 12 OS=Mus musculus GN=Ttll12 PE=1 SV=1	0	48.53	647	gi|1001583412|gb|JAP85748.1|	tubulin-tyrosine ligase-like protein 12 [Rhipicephalus appendiculatus]	0	98.46	648	ISCW008116-PA	tubulin tyrosine ligase family protein 12, putative|protein_coding|DS802747:811:42849:-1|gene:ISCW008116	2e-112	67.05	258						KOG2155	Tubulin-tyrosine ligase-related protein	Posttranslational modification, protein turnover, chaperones	0	K16609	P:GO:0006464	P:cellular protein modification process		IPR004344 (PFAM); IPR027749 (PTHR12241:PANTHER); PTHR12241 (PANTHER); IPR004344 (PROSITE_PROFILES)	ORF predicted	Rzam_Mc448
TRINITY_DN13972_c0_g2_i1	596	1001583412	tubulin-tyrosine ligase-like protein 12_[Rhipicephalus appendiculatus]	6e-99	98.63	146	gi|966715734|gb|KTG47972.1|	hypothetical protein cypCar_00000150 [Cyprinus carpio]	7e-25	46.56	131	tr|A0A131Z443|A0A131Z443_RHIAP	Tubulin-tyrosine ligase-like protein 12 OS=Rhipicephalus appendiculatus PE=4 SV=1	2e-96	98.63	146	sp|Q3UDE2|TTL12_MOUSE	Tubulin--tyrosine ligase-like protein 12 OS=Mus musculus GN=Ttll12 PE=1 SV=1	2e-20	43.2	125	gi|1001583412|gb|JAP85748.1|	tubulin-tyrosine ligase-like protein 12 [Rhipicephalus appendiculatus]	6e-98	98.63	146	ISCW008116-PA	tubulin tyrosine ligase family protein 12, putative|protein_coding|DS802747:811:42849:-1|gene:ISCW008116	1e-20	74.07	54						KOG2155	Tubulin-tyrosine ligase-related protein	Posttranslational modification, protein turnover, chaperones	9e-23		P:GO:0006464	P:cellular protein modification process		IPR027749 (PTHR12241:PANTHER); PTHR12241 (PANTHER)	ORF predicted	Rzam_Mc449
TRINITY_DN13974_c0_g1_i1	2489	1001574867	protein nlrc3_[Rhipicephalus appendiculatus]	0	94.99	679	gi|242002540|ref|XP_002435913.1|	conserved hypothetical protein [Ixodes scapularis]	4e-24	27.67	553	tr|A0A131YSC0|A0A131YSC0_RHIAP	Protein nlrc3 OS=Rhipicephalus appendiculatus PE=4 SV=1	0	94.99	679	sp|Q7RTR2|NLRC3_HUMAN	Protein NLRC3 OS=Homo sapiens GN=NLRC3 PE=2 SV=2	2e-08	28.74	261	gi|1001574867|gb|JAP81478.1|	protein nlrc3 [Rhipicephalus appendiculatus]	0	94.99	679	ISCW005849-PA	conserved hypothetical protein|protein_coding|DS762878:80296:89200:-1|gene:ISCW005849	8e-28	27.67	553											F:GO:0003676; F:GO:0046872	F:nucleic acid binding; F:metal ion binding		Coil (COILS); SM00368 (SMART); IPR032675 (G3DSA:3.80.10.GENE3D); IPR032675 (G3DSA:3.80.10.GENE3D); PTHR24106 (PANTHER); SSF52047 (SUPERFAMILY); SSF52047 (SUPERFAMILY)	ORF predicted	Rzam_Mc450
TRINITY_DN13980_c0_g1_i1	515																																													No ORF predicted
TRINITY_DN13981_c0_g1_i1	654	1001568091	Lipocalin_[Rhipicephalus appendiculatus]	2e-109	74.79	238						tr|A0A131YHZ6|A0A131YHZ6_RHIAP	Lipocalin OS=Rhipicephalus appendiculatus PE=4 SV=1	8e-107	74.79	238						gi|1001568091|gb|JAP78090.1|	Lipocalin [Rhipicephalus appendiculatus]	2e-108	74.79	238																			SIGNAL_PEPTIDE_C_REGION (PHOBIUS); SIGNAL_PEPTIDE_H_REGION (PHOBIUS); SIGNAL_PEPTIDE_N_REGION (PHOBIUS); SIGNAL_PEPTIDE (PHOBIUS); NON_CYTOPLASMIC_DOMAIN (PHOBIUS); SignalP-noTM (SIGNALP_GRAM_NEGATIVE); SignalP-noTM (SIGNALP_EUK); SignalP-TM (SIGNALP_GRAM_POSITIVE)	ORF predicted	Rzam_Mc451
TRINITY_DN13981_c0_g2_i1	639	1001568091	Lipocalin_[Rhipicephalus appendiculatus]	2e-112	76.82	233						tr|A0A131YHZ6|A0A131YHZ6_RHIAP	Lipocalin OS=Rhipicephalus appendiculatus PE=4 SV=1	6e-110	76.82	233						gi|1001568091|gb|JAP78090.1|	Lipocalin [Rhipicephalus appendiculatus]	2e-111	76.82	233																			SIGNAL_PEPTIDE_N_REGION (PHOBIUS); SIGNAL_PEPTIDE_H_REGION (PHOBIUS); SIGNAL_PEPTIDE (PHOBIUS); SIGNAL_PEPTIDE_C_REGION (PHOBIUS); NON_CYTOPLASMIC_DOMAIN (PHOBIUS); SignalP-noTM (SIGNALP_EUK); SignalP-noTM (SIGNALP_GRAM_NEGATIVE); SignalP-TM (SIGNALP_GRAM_POSITIVE)	ORF predicted	Rzam_Mc452
TRINITY_DN13987_c0_g1_i1	374	1001574137	hypothetical protein_[Rhipicephalus appendiculatus]	3e-09	89.66	29						tr|A0A131YPB6|A0A131YPB6_RHIAP	Uncharacterized protein OS=Rhipicephalus appendiculatus PE=4 SV=1	1e-06	89.66	29						gi|1001574137|gb|JAP81113.1|	hypothetical protein [Rhipicephalus appendiculatus]	3e-08	89.66	29																				No ORF predicted
TRINITY_DN13989_c0_g2_i1	648	604824394	putative udp glucose pyrophosphorylase_[Amblyomma triste]	7e-34	95.24	63	gi|241643389|ref|XP_002411059.1|	UTP-glucose-1-phosphate uridylyltransferase, putative [Ixodes scapularis]	3e-20	86.79	53	tr|A0A023GL37|A0A023GL37_9ACAR	Putative udp-glucose pyrophosphorylase OS=Amblyomma triste PE=2 SV=1	3e-31	95.24	63						gi|604824394|gb|JAC34534.1|	putative udp-glucose pyrophosphorylase [Amblyomma triste]	7e-33	95.24	63	ISCW020596-PA	UTP-glucose-1-phosphate uridylyltransferase, putative|protein_coding|DS846142:234860:253027:-1|gene:ISCW020596	5e-24	86.79	53											F:GO:0016779; P:GO:0034641	F:nucleotidyltransferase activity; P:cellular nitrogen compound metabolic process	EC:2.7.7.64; EC:2.7.7.9		No ORF predicted
TRINITY_DN13998_c0_g1_i1	813	49551580	EST Rapp_[Rhipicephalus appendiculatus]	2e-13	76.74	43						tr|A0A131YEW3|A0A131YEW3_RHIAP	Uncharacterized protein OS=Rhipicephalus appendiculatus PE=4 SV=1	8e-09	55.1	49						gi|1001564813|gb|JAP76451.1|	hypothetical protein [Rhipicephalus appendiculatus]	3e-10	55.1	49																				No ORF predicted
TRINITY_DN13999_c0_g2_i1	515																																													No ORF predicted
TRINITY_DN140_c0_g2_i1	3193	427794529	Putative thyroid hormone receptor associated protein complex subunit partial_[Rhipicephalus pulchellus]	5e-177	97.93	484	gi|241997730|ref|XP_002433514.1|	hypothetical protein IscW_ISCW000022 [Ixodes scapularis]	6e-30	53.7	162	tr|L7MET8|L7MET8_9ACAR	Putative thyroid hormone receptor-associated protein complex subunit (Fragment) OS=Rhipicephalus pulchellus PE=2 SV=1	2e-174	97.93	484						gi|427794529|gb|JAA62716.1|	Putative thyroid hormone receptor-associated protein complex subunit, partial [Rhipicephalus pulchellus]	4e-176	97.93	484	ISCW000022-PA	hypothetical protein|protein_coding|DS618129:210782:249879:1|gene:ISCW000022	1e-33	53.7	162														Coil (COILS); Coil (COILS); Coil (COILS)	ORF predicted	Rzam_Mc453
TRINITY_DN140_c0_g3_i1	3196	427794479	Putative thyroid hormone receptor associated protein complex subunit partial_[Rhipicephalus pulchellus]	9e-164	96.7	485	gi|241997730|ref|XP_002433514.1|	hypothetical protein IscW_ISCW000022 [Ixodes scapularis]	7e-30	53.7	162	tr|L7MER2|L7MER2_9ACAR	Putative thyroid hormone receptor-associated protein complex subunit (Fragment) OS=Rhipicephalus pulchellus PE=2 SV=1	3e-161	96.7	485						gi|427794479|gb|JAA62691.1|	Putative thyroid hormone receptor-associated protein complex subunit, partial [Rhipicephalus pulchellus]	9e-163	96.7	485	ISCW000022-PA	hypothetical protein|protein_coding|DS618129:210782:249879:1|gene:ISCW000022	1e-33	53.7	162														Coil (COILS); Coil (COILS); Coil (COILS)	ORF predicted	Rzam_Mc454
TRINITY_DN14001_c1_g1_i1	1101	49572195	TPA Bmic_[Rhipicephalus microplus]	6e-09	40.58	69																																								No ORF predicted
TRINITY_DN14006_c0_g1_i1	1977	1001574571	aldehyde dehydrogenase (NAD+)_[Rhipicephalus appendiculatus]	0	98.98	492	gi|241836176|ref|XP_002415083.1|	aldehyde dehydrogenase, putative [Ixodes scapularis]	0	87.84	485	tr|A0A131YS81|A0A131YS81_RHIAP	Aldehyde dehydrogenase (NAD+) OS=Rhipicephalus appendiculatus PE=3 SV=1	0	98.98	492	sp|P20000|ALDH2_BOVIN	Aldehyde dehydrogenase, mitochondrial OS=Bos taurus GN=ALDH2 PE=1 SV=2	0	67.21	491	gi|1001574571|gb|JAP81330.1|	aldehyde dehydrogenase (NAD+) [Rhipicephalus appendiculatus]	0	98.98	492	ISCW023288-PA	aldehyde dehydrogenase, putative|protein_coding|DS947863:72430:84537:1|gene:ISCW023288	0	87.84	485	gi|719750019|ref|XM_010214329.1|	PREDICTED: Tinamus guttatus aldehyde dehydrogenase 1 family, member A2 (ALDH1A2), mRNA	2e-39	73.93	468	KOG2450	Aldehyde dehydrogenase	Energy production and conversion	0	K00128	P:GO:0008283; P:GO:0009790; P:GO:0009056; P:GO:0007165; F:GO:0008289; P:GO:0021700; P:GO:0009058; P:GO:0044281; P:GO:0008219; F:GO:0016491; C:GO:0005739; P:GO:0006629; P:GO:0030154; C:GO:0005829	P:cell proliferation; P:embryo development; P:catabolic process; P:signal transduction; F:lipid binding; P:developmental maturation; P:biosynthetic process; P:small molecule metabolic process; P:cell death; F:oxidoreductase activity; C:mitochondrion; P:lipid metabolic process; P:cell differentiation; C:cytosol	EC:1.2.1.36; EC:1.2.1.3; EC:1.2.1	IPR016162 (G3DSA:3.40.605.GENE3D); IPR015590 (PFAM); IPR016163 (G3DSA:3.40.309.GENE3D); PTHR11699 (PANTHER); PTHR11699:SF185 (PANTHER); IPR016160 (PROSITE_PATTERNS); IPR029510 (PROSITE_PATTERNS); IPR016161 (SUPERFAMILY)	ORF predicted	Rzam_Mc455
TRINITY_DN14013_c0_g1_i1	1625	998465667	putative conserved protein mo25_[Hyalomma excavatum]	0	100	345	gi|926610015|ref|XP_013786496.1|	PREDICTED: protein Mo25-like isoform X2 [Limulus polyphemus]	0	92.51	334	tr|A0A131YJ15|A0A131YJ15_RHIAP	Calcium binding protein 39 OS=Rhipicephalus appendiculatus PE=4 SV=1	0	100	345	sp|P91891|MO25_DROME	Protein Mo25 OS=Drosophila melanogaster GN=Mo25 PE=2 SV=2	0	83.04	336	gi|998465667|gb|JAP67924.1|	putative conserved protein mo25 [Hyalomma excavatum]	0	100	345	ISCW004710-PA	protein Mo25, putative|protein_coding|DS706607:127737:146434:1|gene:ISCW004710	5e-151	70.11	348	gi|118781229|ref|XM_311350.3|	Anopheles gambiae str. PEST AGAP000812-PA (AgaP_AGAP000812) mRNA, complete cds	0	78.84	997	KOG1566	Conserved protein Mo25	Function unknown	2e-179	K08272	F:GO:0003674	F:molecular_function		Coil (COILS); IPR013878 (PFAM); IPR011989 (G3DSA:1.25.10.GENE3D); IPR013878 (PANTHER); IPR016024 (SUPERFAMILY)	ORF predicted	Rzam_Mc456
TRINITY_DN14013_c0_g2_i1	637	T14122_TC18727741	TPA Bmic_[Rhipicephalus microplus]	1e-47	100	75	gi|241999094|ref|XP_002434190.1|	protein Mo25, putative [Ixodes scapularis]	1e-33	85.14	74	tr|A0A131YJ15|A0A131YJ15_RHIAP	Calcium binding protein 39 OS=Rhipicephalus appendiculatus PE=4 SV=1	2e-43	100	75	sp|P91891|MO25_DROME	Protein Mo25 OS=Drosophila melanogaster GN=Mo25 PE=2 SV=2	1e-30	90.48	63	gi|998465667|gb|JAP67924.1|	putative conserved protein mo25 [Hyalomma excavatum]	4e-45	100	75	ISCW004710-PA	protein Mo25, putative|protein_coding|DS706607:127737:146434:1|gene:ISCW004710	3e-37	85.14	74						KOG1566	Conserved protein Mo25	Function unknown	8e-35		P:GO:0009790; C:GO:0005634; C:GO:0005737; P:GO:0050877; F:GO:0003674	P:embryo development; C:nucleus; C:cytoplasm; P:neurological system process; F:molecular_function		IPR011989 (G3DSA:1.25.10.GENE3D); IPR013878 (PFAM); IPR013878 (PANTHER); IPR016024 (SUPERFAMILY)	No ORF predicted
TRINITY_DN14029_c0_g1_i1	1497	1001566243	hypothetical protein_[Rhipicephalus appendiculatus]	2e-118	91.89	222						tr|A0A131YGF9|A0A131YGF9_RHIAP	Uncharacterized protein OS=Rhipicephalus appendiculatus PE=4 SV=1	8e-116	91.89	222						gi|1001566243|gb|JAP77166.1|	hypothetical protein [Rhipicephalus appendiculatus]	2e-117	91.89	222																F:GO:0003674	F:molecular_function		IPR006612 (SMART); IPR006612 (SMART); IPR006612 (PFAM); IPR006612 (PROSITE_PROFILES); SSF57716 (SUPERFAMILY)	ORF predicted	Rzam_Mc457
TRINITY_DN14030_c0_g1_i1	2430	1001568015	glucose-6-phosphate isomerase_[Rhipicephalus appendiculatus]	0	98.93	559	gi|926624015|ref|XP_013777447.1|	PREDICTED: glucose-6-phosphate isomerase-like [Limulus polyphemus]	0	76.21	559	tr|A0A131YHS4|A0A131YHS4_RHIAP	Glucose-6-phosphate isomerase OS=Rhipicephalus appendiculatus PE=3 SV=1	0	98.93	559	sp|P06745|G6PI_MOUSE	Glucose-6-phosphate isomerase OS=Mus musculus GN=Gpi PE=1 SV=4	0	70.26	548	gi|1001568015|gb|JAP78052.1|	glucose-6-phosphate isomerase [Rhipicephalus appendiculatus]	0	98.93	559	ISCW014868-PA	phosphoglucose isomerase, putative|protein_coding|DS965314:133784:153345:1|gene:ISCW014868	0	71.96	560	gi|262302978|gb|GQ886509.1|	Amblyomma sp. 'Amb2' voucher Amb2ARACH glucose phosphate isomerase mRNA, partial cds	0	89.94	666	KOG2446	Glucose-6-phosphate isomerase	Carbohydrate transport and metabolism	0	K01810	P:GO:0044281; P:GO:0005975; P:GO:0006091; P:GO:0009056; P:GO:0051186; P:GO:0009058; P:GO:0034641; F:GO:0016853	P:small molecule metabolic process; P:carbohydrate metabolic process; P:generation of precursor metabolites and energy; P:catabolic process; P:cofactor metabolic process; P:biosynthetic process; P:cellular nitrogen compound metabolic process; F:isomerase activity	EC:5.3.1.9	IPR001672 (PRINTS); IPR023096 (G3DSA:1.10.1390.GENE3D); IPR001672 (PFAM); G3DSA:3.40.50.10490 (GENE3D); IPR001672 (PANTHER); PTHR11469:SF4 (PANTHER); IPR018189 (PROSITE_PATTERNS); IPR018189 (PROSITE_PATTERNS); IPR001672 (HAMAP); IPR001672 (PROSITE_PROFILES); SSF53697 (SUPERFAMILY)	ORF predicted	Rzam_Mc458
TRINITY_DN14033_c0_g2_i1	289	427787427	Hypothetical protein_[Rhipicephalus pulchellus]	4e-06	91.3	23																																								No ORF predicted
TRINITY_DN14035_c0_g1_i1	623	427786251	Putative 28s ribosomal protein s6_[Rhipicephalus pulchellus]	5e-99	96.48	142	gi|241691755|ref|XP_002402018.1|	conserved hypothetical protein [Ixodes scapularis]	4e-46	64.91	114	tr|L7M409|L7M409_9ACAR	Putative 28s ribosomal protein s6 OS=Rhipicephalus pulchellus PE=2 SV=1	2e-96	96.48	142	sp|Q9VZD5|RT06_DROME	Probable 28S ribosomal protein S6, mitochondrial OS=Drosophila melanogaster GN=mRpS6 PE=2 SV=1	6e-31	39.84	123	gi|427786251|gb|JAA58577.1|	Putative 28s ribosomal protein s6 [Rhipicephalus pulchellus]	5e-98	96.48	142	ISCW021201-PA	conserved hypothetical protein|protein_coding|DS861946:140602:142092:1|gene:ISCW021201	8e-50	64.91	114						KOG4708	Mitochondrial ribosomal protein MRP17	Translation, ribosomal structure and biogenesis	3e-24	K02990	F:GO:0003735; C:GO:0005739; C:GO:0005840; F:GO:0019843; P:GO:0006412	F:structural constituent of ribosome; C:mitochondrion; C:ribosome; F:rRNA binding; P:translation		IPR014717 (G3DSA:3.30.70.GENE3D); IPR000529 (PFAM); PTHR21011 (PANTHER); IPR000529 (SUPERFAMILY)	ORF predicted	Rzam_Mc459
TRINITY_DN14037_c0_g1_i1	2738	1001582542	nuclear division rft1 protein_[Rhipicephalus appendiculatus]	0	98.02	556	gi|241836628|ref|XP_002415114.1|	conserved hypothetical protein [Ixodes scapularis]	0	56.17	543	tr|A0A131Z1L9|A0A131Z1L9_RHIAP	Nuclear division rft1 protein OS=Rhipicephalus appendiculatus PE=4 SV=1	0	98.02	556	sp|Q96AA3|RFT1_HUMAN	Protein RFT1 homolog OS=Homo sapiens GN=RFT1 PE=1 SV=1	1e-131	44.73	541	gi|1001582542|gb|JAP85313.1|	nuclear division rft1 protein [Rhipicephalus appendiculatus]	0	98.02	556	ISCW023542-PA	conserved hypothetical protein|protein_coding|DS948253:261078:262697:-1|gene:ISCW023542	0	56.17	543						KOG2864	Nuclear division RFT1 protein	Cell cycle control, cell division, chromosome partitioning	4e-135	K06316	P:GO:0061024; C:GO:0005737; C:GO:0005783; P:GO:0006810; F:GO:0003674	P:membrane organization; C:cytoplasm; C:endoplasmic reticulum; P:transport; F:molecular_function		IPR007594 (PFAM); IPR007594 (PANTHER); NON_CYTOPLASMIC_DOMAIN (PHOBIUS); CYTOPLASMIC_DOMAIN (PHOBIUS); NON_CYTOPLASMIC_DOMAIN (PHOBIUS); CYTOPLASMIC_DOMAIN (PHOBIUS); CYTOPLASMIC_DOMAIN (PHOBIUS); TRANSMEMBRANE (PHOBIUS); TRANSMEMBRANE (PHOBIUS); TRANSMEMBRANE (PHOBIUS); TRANSMEMBRANE (PHOBIUS); CYTOPLASMIC_DOMAIN (PHOBIUS); CYTOPLASMIC_DOMAIN (PHOBIUS); TRANSMEMBRANE (PHOBIUS); TRANSMEMBRANE (PH…	ORF predicted	Rzam_Mc460
TRINITY_DN14041_c0_g1_i1	1051																																													No ORF predicted
TRINITY_DN14050_c0_g1_i1	396	1001586066	zinc knuckle domain containing protein partial_[Rhipicephalus appendiculatus]	3e-14	80.49	41						tr|A0A131Z8D4|A0A131Z8D4_RHIAP	Zinc knuckle domain containing protein (Fragment) OS=Rhipicephalus appendiculatus PE=4 SV=1	1e-11	80.49	41						gi|1001586066|gb|JAP87075.1|	zinc knuckle domain containing protein, partial [Rhipicephalus appendiculatus]	3e-13	80.49	41																				No ORF predicted
TRINITY_DN14059_c0_g1_i1	1801	1001584850	hypothetical protein_[Rhipicephalus appendiculatus]	0	97.45	588	gi|241709477|ref|XP_002403413.1|	hypothetical protein IscW_ISCW010942 [Ixodes scapularis]	9e-168	64.87	353	tr|A0A131Z579|A0A131Z579_RHIAP	Uncharacterized protein OS=Rhipicephalus appendiculatus PE=4 SV=1	0	97.45	588						gi|1001584850|gb|JAP86467.1|	hypothetical protein [Rhipicephalus appendiculatus]	0	97.45	588	ISCW010942-PA	hypothetical protein|protein_coding|DS870229:112750:114057:-1|gene:ISCW010942	2e-171	64.87	353														IPR013783 (G3DSA:2.60.40.GENE3D); TRANSMEMBRANE (PHOBIUS); SIGNAL_PEPTIDE_C_REGION (PHOBIUS); SIGNAL_PEPTIDE_H_REGION (PHOBIUS); CYTOPLASMIC_DOMAIN (PHOBIUS); SIGNAL_PEPTIDE_N_REGION (PHOBIUS); SIGNAL_PEPTIDE (PHOBIUS); NON_CYTOPLASMIC_DOMAIN (PHOBIUS); SignalP-noTM (SIGNALP_EUK); SignalP-noTM (SIGNALP_GRAM_NEGATIVE); SignalP-TM (SIGNALP_GRAM_POSITIVE); TMhelix (TMHMM)	ORF predicted	Rzam_Mc461
TRINITY_DN14066_c0_g1_i1	1771	1001573795	transcription initiation factor TFIIB_[Rhipicephalus appendiculatus]	0	100	315	gi|926634114|ref|XP_013782891.1|	PREDICTED: transcription initiation factor IIB-like isoform X1 [Limulus polyphemus]	0	87.54	313	tr|A0A131YQX7|A0A131YQX7_RHIAP	Transcription initiation factor TFIIB OS=Rhipicephalus appendiculatus PE=4 SV=1	0	100	315	sp|P29052|TF2B_DROME	Transcription initiation factor IIB OS=Drosophila melanogaster GN=TfIIB PE=2 SV=1	3e-172	80.25	314	gi|1001573795|gb|JAP80942.1|	transcription initiation factor TFIIB [Rhipicephalus appendiculatus]	0	100	315	ISCW023433-PA	transcription initiation factor iib, putative|protein_coding|DS953309:156341:163764:-1|gene:ISCW023433	9e-87	96.3	135	gi|157704075|gb|EU018129.1|	Rhipicephalus appendiculatus isolate RAHD_48 Ruka SINE elements	2e-28	88.33	120	KOG1597	Transcription initiation factor TFIIB	Transcription	8e-155	K03124	F:GO:0043167; F:GO:0008135; F:GO:0008134	F:ion binding; F:translation factor activity, RNA binding; F:transcription factor binding		IPR000812 (PRINTS); IPR013763 (SMART); IPR013150 (PFAM); G3DSA:2.20.25.10 (GENE3D); IPR013763 (G3DSA:1.10.472.GENE3D); IPR013137 (PFAM); IPR000812 (PANTHER); IPR023486 (PROSITE_PATTERNS); IPR023486 (PROSITE_PATTERNS); IPR013137 (PROSITE_PROFILES); SSF57783 (SUPERFAMILY); IPR013763 (SUPERFAMILY); IPR013763 (SUPERFAMILY)	ORF predicted	Rzam_Mc462
TRINITY_DN14068_c0_g1_i1	405																															gi|241593526|ref|XM_002404159.1|	Ixodes scapularis transmembrane protein, putative, mRNA	1e-09	93.88	49										No ORF predicted
TRINITY_DN14071_c0_g1_i1	534	49554842	TPA Bmic_[Rhipicephalus microplus]	2e-83	98.52	135	gi|67084061|gb|AAY66965.1|	40S ribosomal protein S30 [Ixodes scapularis]	1e-62	80.74	135	tr|A0A131XQK8|A0A131XQK8_9ACAR	Putative 40s ribosomal protein s30 OS=Hyalomma excavatum PE=2 SV=1	1e-80	98.52	135	sp|P62864|RS30_RAT	40S ribosomal protein S30 OS=Rattus norvegicus GN=Fau PE=1 SV=1	5e-19	86.21	58	gi|998466870|gb|JAP68468.1|	putative 40s ribosomal protein s30 [Hyalomma excavatum]	4e-82	98.52	135	ISCW016278-PA	40S ribosomal protein S30, putative|protein_coding|DS619893:108670:112624:-1|gene:ISCW016278	2e-52	69.85	136	gi|67084060|gb|DQ066328.1|	Ixodes scapularis isolate IS-6-12L-102 40S ribosomal protein S30 mRNA, complete cds	6e-73	79.75	400	KOG0009	Ubiquitin-like/40S ribosomal S30 protein fusion	Translation, ribosomal structure and biogenesis, Posttranslational modification, protein turnover, chaperones	8e-24	K02983	C:GO:0005615; F:GO:0003723; F:GO:0003735; C:GO:0005829; C:GO:0005840; P:GO:0006950; P:GO:0002376; P:GO:0006412	C:extracellular space; F:RNA binding; F:structural constituent of ribosome; C:cytosol; C:ribosome; P:response to stress; P:immune system process; P:translation		IPR000626 (SMART); IPR000626 (PFAM); G3DSA:3.10.20.90 (GENE3D); IPR006846 (PFAM); PTHR12650:SF15 (PANTHER); PTHR12650 (PANTHER); IPR000626 (PROSITE_PROFILES); IPR029071 (SUPERFAMILY)	ORF predicted	Rzam_Mc463
TRINITY_DN14074_c0_g1_i1	762	427777601	Putative group i salivary lipocalin_[Rhipicephalus pulchellus]	3e-48	43.17	183	gi|68051217|dbj|BAE02551.1|	hypothetical protein [Haemaphysalis longicornis]	2e-13	28.98	176	tr|L7LRT4|L7LRT4_9ACAR	Putative group i salivary lipocalin OS=Rhipicephalus pulchellus PE=2 SV=1	1e-45	43.17	183						gi|427777601|gb|JAA54252.1|	Putative group i salivary lipocalin [Rhipicephalus pulchellus]	3e-47	43.17	183																			IPR012674 (G3DSA:2.40.128.GENE3D); SIGNAL_PEPTIDE_H_REGION (PHOBIUS); SIGNAL_PEPTIDE (PHOBIUS); SIGNAL_PEPTIDE_C_REGION (PHOBIUS); NON_CYTOPLASMIC_DOMAIN (PHOBIUS); SIGNAL_PEPTIDE_N_REGION (PHOBIUS); SignalP-noTM (SIGNALP_EUK); IPR011038 (SUPERFAMILY)	ORF predicted	Rzam_Mc464
TRINITY_DN14075_c0_g1_i1	2080	427793651	Putative signal recognition particle subunit srp68 partial_[Rhipicephalus pulchellus]	0	97.33	600	gi|241573370|ref|XP_002402988.1|	signal recognition particle 68 kDa protein, putative [Ixodes scapularis]	0	78.25	515	tr|L7MEL9|L7MEL9_9ACAR	Putative signal recognition particle subunit srp68 (Fragment) OS=Rhipicephalus pulchellus PE=2 SV=1	0	97.33	600	sp|Q8BMA6|SRP68_MOUSE	Signal recognition particle subunit SRP68 OS=Mus musculus GN=Srp68 PE=1 SV=2	2e-142	48.95	572	gi|427793651|gb|JAA62277.1|	Putative signal recognition particle subunit srp68, partial [Rhipicephalus pulchellus]	0	97.33	600	ISCW009475-PA	signal recognition particle 68 kDa protein, putative|protein_coding|DS819551:81034:91173:1|gene:ISCW009475	0	78.25	515	gi|241573369|ref|XM_002402944.1|	Ixodes scapularis signal recognition particle 68 kDa protein, putative, mRNA	0	78.84	1597	KOG2460	Signal recognition particle, subunit Srp68	Intracellular trafficking, secretion, and vesicular transport	1e-132	K03107	P:GO:0006605; P:GO:0061024; F:GO:0003723; C:GO:0005737; C:GO:0005783	P:protein targeting; P:membrane organization; F:RNA binding; C:cytoplasm; C:endoplasmic reticulum		IPR026258 (PFAM); IPR011990 (G3DSA:1.25.40.GENE3D); IPR026258 (PIRSF); PTHR12860 (PANTHER); IPR011990 (SUPERFAMILY)	ORF predicted	Rzam_Mc465
TRINITY_DN14077_c0_g1_i1	890	998465045	putative secreted protein partial_[Hyalomma excavatum]	2e-58	75	112	gi|241997762|ref|XP_002433530.1|	secreted protein, putative [Ixodes scapularis]	1e-30	48.25	114	tr|A0A131XJB1|A0A131XJB1_9ACAR	Putative secreted protein (Fragment) OS=Hyalomma excavatum PE=2 SV=1	6e-56	75	112						gi|998465045|gb|JAP67654.1|	putative secreted protein, partial [Hyalomma excavatum]	2e-57	75	112	ISCW016406-PA	secreted protein, putative|protein_coding|DS618385:188810:194851:1|gene:ISCW016406	2e-34	48.25	114											F:GO:0003674	F:molecular_function		IPR006170 (G3DSA:1.10.238.GENE3D); SIGNAL_PEPTIDE_N_REGION (PHOBIUS); SIGNAL_PEPTIDE_C_REGION (PHOBIUS); SIGNAL_PEPTIDE_H_REGION (PHOBIUS); NON_CYTOPLASMIC_DOMAIN (PHOBIUS); SIGNAL_PEPTIDE (PHOBIUS); SignalP-noTM (SIGNALP_GRAM_NEGATIVE); SignalP-noTM (SIGNALP_EUK); SignalP-TM (SIGNALP_GRAM_POSITIVE); TMhelix (TMHMM)	ORF predicted	Rzam_Mc466
TRINITY_DN14078_c0_g1_i1	625	1001585542	bola bacterial stress induced morphogen related protein_[Rhipicephalus appendiculatus]	3e-69	99.03	103	gi|241603702|ref|XP_002405732.1|	conserved hypothetical protein [Ixodes scapularis]	5e-51	77.45	102	tr|A0A131Z5Y8|A0A131Z5Y8_RHIAP	Bola bacterial stress induced morphogen related protein OS=Rhipicephalus appendiculatus PE=3 SV=1	1e-66	99.03	103	sp|Q53S33|BOLA3_HUMAN	BolA-like protein 3 OS=Homo sapiens GN=BOLA3 PE=1 SV=1	5e-24	54.32	81	gi|1001585542|gb|JAP86813.1|	bola bacterial stress induced morphogen related protein [Rhipicephalus appendiculatus]	3e-68	99.03	103	ISCW008625-PA	conserved hypothetical protein|protein_coding|DS826936:10182:13705:-1|gene:ISCW008625	1e-54	77.45	102						KOG3348	BolA (bacterial stress-induced morphogen)-related protein	Signal transduction mechanisms	3e-19		P:GO:0008152; F:GO:0080048	P:metabolic process; F:GDP-D-glucose phosphorylase activity		G3DSA:3.30.70.1500 (GENE3D); IPR002634 (PFAM); PTHR12735 (PANTHER); PTHR12735:SF19 (PANTHER); IPR002634 (SUPERFAMILY)	ORF predicted	Rzam_Mc467
TRINITY_DN14079_c0_g1_i1	1064																																													No ORF predicted
TRINITY_DN14083_c0_g1_i1	3903	1001581142	splicing factor 3B subunit 3_[Rhipicephalus appendiculatus]	0	99.92	1214	gi|675371300|gb|KFM64202.1|	Splicing factor 3B subunit 3, partial [Stegodyphus mimosarum]	0	81.1	1217	tr|A0A131YZJ7|A0A131YZJ7_RHIAP	Splicing factor 3B subunit 3 OS=Rhipicephalus appendiculatus PE=4 SV=1	0	99.92	1214	sp|Q15393|SF3B3_HUMAN	Splicing factor 3B subunit 3 OS=Homo sapiens GN=SF3B3 PE=1 SV=4	0	80.89	1219	gi|1001581142|gb|JAP84613.1|	splicing factor 3B subunit 3 [Rhipicephalus appendiculatus]	0	99.92	1214	ISCW020447-PA	spliceosomal protein sap, putative|protein_coding|DS814443:113445:152234:-1|gene:ISCW020447	0	82.08	1066	gi|694964510|ref|XM_511081.5|	PREDICTED: Pan troglodytes splicing factor 3b, subunit 3, 130kDa (SF3B3), mRNA	0	74.82	2569	KOG1898	Splicing factor 3b, subunit 3	RNA processing and modification	0	K12830	F:GO:0003723; P:GO:0006461; P:GO:0009056; P:GO:0006397; C:GO:0005730; C:GO:0005654	F:RNA binding; P:protein complex assembly; P:catabolic process; P:mRNA processing; C:nucleolus; C:nucleoplasm		PF10433 (PFAM); IPR015943 (G3DSA:2.130.10.GENE3D); IPR004871 (PFAM); PTHR10644:SF1 (PANTHER); PTHR10644 (PANTHER); IPR017986 (SUPERFAMILY)	ORF predicted	Rzam_Mc468
TRINITY_DN14095_c0_g1_i1	2508	1001564603	ygp40_[Rhipicephalus appendiculatus]	6e-57	98.91	92	gi|240952174|ref|XP_002399338.1|	conserved hypothetical protein [Ixodes scapularis]	2e-41	86.52	89	tr|A0A131YE49|A0A131YE49_RHIAP	Ygp40 OS=Rhipicephalus appendiculatus PE=4 SV=1	2e-54	98.91	92	sp|Q5ZLM8|F133_CHICK	Protein FAM133 OS=Gallus gallus GN=FAM133 PE=2 SV=1	5e-25	62.2	82	gi|1001564603|gb|JAP76346.1|	ygp40 [Rhipicephalus appendiculatus]	6e-56	98.91	92	ISCW016241-PA	conserved hypothetical protein|protein_coding|DS612847:1326777:1327304:1|gene:ISCW016241	4e-45	86.52	89											F:GO:0003723	F:RNA binding		IPR026766 (PANTHER)	ORF predicted	Rzam_Mc469
TRINITY_DN141_c0_g1_i1	1974	427788577	Putative actin binding protein_[Rhipicephalus pulchellus]	0	97.75	534	gi|241848452|ref|XP_002415638.1|	huntingtin interacting protein, putative [Ixodes scapularis]	0	81.35	520	tr|L7M6R8|L7M6R8_9ACAR	Putative actin-binding protein OS=Rhipicephalus pulchellus PE=2 SV=1	0	97.75	534	sp|O00291|HIP1_HUMAN	Huntingtin-interacting protein 1 OS=Homo sapiens GN=HIP1 PE=1 SV=5	1e-125	47.4	519	gi|427788577|gb|JAA59740.1|	Putative actin-binding protein [Rhipicephalus pulchellus]	0	97.75	534	ISCW023307-PA	huntingtin interacting protein, putative|protein_coding|DS959025:322302:396478:-1|gene:ISCW023307	0	81.35	520	gi|241848451|ref|XM_002415593.1|	Ixodes scapularis huntingtin interacting protein, putative, mRNA	0	79.66	1426	KOG0980	Actin-binding protein SLA2/Huntingtin-interacting protein Hip1	Cytoskeleton	8e-133	K04559	P:GO:0009790; P:GO:0016192; F:GO:0043167; F:GO:0008289; F:GO:0008092	P:embryo development; P:vesicle-mediated transport; F:ion binding; F:lipid binding; F:cytoskeletal protein binding		Coil (COILS); Coil (COILS); Coil (COILS); Coil (COILS); IPR013809 (SMART); IPR011417 (PFAM); IPR008942 (G3DSA:1.25.40.GENE3D); PTHR10407:SF15 (PANTHER); IPR030224 (PANTHER); SIGNAL_PEPTIDE_C_REGION (PHOBIUS); SIGNAL_PEPTIDE (PHOBIUS); SIGNAL_PEPTIDE_N_REGION (PHOBIUS); NON_CYTOPLASMIC_DOMAIN (PHOBIUS); SIGNAL_PEPTIDE_H_REGION (PHOBIUS); IPR013809 (PROSITE_PROFILES); SignalP-noTM (SIGNALP_EUK); IP…	ORF predicted	Rzam_Mc470
TRINITY_DN14103_c0_g1_i1	1764																																													No ORF predicted
TRINITY_DN14105_c0_g1_i1	2226	427797627	Putative gamma glutamyltransferase partial_[Rhipicephalus pulchellus]	0	97.37	646	gi|242001970|ref|XP_002435628.1|	gamma-glutamyltransferase, putative [Ixodes scapularis]	0	67.86	448	tr|L7MJV6|L7MJV6_9ACAR	Putative gamma-glutamyltransferase (Fragment) OS=Rhipicephalus pulchellus PE=2 SV=1	0	97.37	646	sp|P07314|GGT1_RAT	Gamma-glutamyltranspeptidase 1 OS=Rattus norvegicus GN=Ggt1 PE=1 SV=4	1e-144	45.54	549	gi|427797627|gb|JAA64265.1|	Putative gamma-glutamyltransferase, partial [Rhipicephalus pulchellus]	0	97.37	646	ISCW005288-PA	gamma-glutamyltransferase, putative|protein_coding|DS757111:11456:32204:-1|gene:ISCW005288	0	67.86	448						KOG2410	Gamma-glutamyltransferase	Amino acid transport and metabolism	0	K18592	F:GO:0016746; P:GO:0006790; P:GO:0034641; C:GO:0005575	F:transferase activity, transferring acyl groups; P:sulfur compound metabolic process; P:cellular nitrogen compound metabolic process; C:cellular_component	EC:2.3.2.2	IPR000101 (PRINTS); IPR000101 (TIGRFAM); IPR000101 (PFAM); PTHR11686:SF9 (PANTHER); IPR000101 (PANTHER); CYTOPLASMIC_DOMAIN (PHOBIUS); TRANSMEMBRANE (PHOBIUS); NON_CYTOPLASMIC_DOMAIN (PHOBIUS); IPR029055 (SUPERFAMILY); TMhelix (TMHMM)	ORF predicted	Rzam_Mc471
TRINITY_DN14106_c0_g2_i1	762	759160566	ORN-18895_[Ornithodoros rostratus]	2e-08	53.85	117																										gi|325303253|tpg|BK007821.1|	TPA_inf: Amblyomma variegatum hypothetical conserved protein 1596 mRNA, complete cds	6e-15	96.43	56									NON_CYTOPLASMIC_DOMAIN (PHOBIUS); SIGNAL_PEPTIDE (PHOBIUS); SIGNAL_PEPTIDE_C_REGION (PHOBIUS); SIGNAL_PEPTIDE_N_REGION (PHOBIUS); SIGNAL_PEPTIDE_H_REGION (PHOBIUS); SignalP-TM (SIGNALP_GRAM_POSITIVE)	ORF predicted	Rzam_Mc472
TRINITY_DN14106_c0_g3_i1	970	998465139	hypothetical protein_[Hyalomma excavatum]	3e-06	63.95	86																										gi|325303253|tpg|BK007821.1|	TPA_inf: Amblyomma variegatum hypothetical conserved protein 1596 mRNA, complete cds	8e-15	96.43	56									NON_CYTOPLASMIC_DOMAIN (PHOBIUS); CYTOPLASMIC_DOMAIN (PHOBIUS); TRANSMEMBRANE (PHOBIUS)	ORF predicted	Rzam_Mc473
TRINITY_DN14111_c0_g1_i1	727	82832456	TPA Bmic_[Rhipicephalus microplus]	5e-119	100	168	gi|612408889|gb|AHX02953.1|	actin-related protein 2/3 complex subunit 4 [Dermacentor variabilis]	4e-114	97.62	168	tr|A0A131Z4K4|A0A131Z4K4_RHIAP	Actin-related protein 2/3 complex subunit 4 OS=Rhipicephalus appendiculatus PE=3 SV=1	3e-116	99.4	168	sp|P59999|ARPC4_MOUSE	Actin-related protein 2/3 complex subunit 4 OS=Mus musculus GN=Arpc4 PE=1 SV=3	1e-106	89.29	168	gi|427782577|gb|JAA56740.1|	Putative actin related protein 2/3 complex subunit 4 [Rhipicephalus pulchellus]	8e-118	99.4	168	ISCW022611-PA	conserved hypothetical protein|protein_coding|DS912025:180738:195471:-1|gene:ISCW022611	3e-101	94.81	154	gi|612408888|gb|KF780489.1|	Dermacentor variabilis actin-related protein 2/3 complex subunit 4 (ARPC4) mRNA, complete cds	0	92.9	507	KOG1876	Actin-related protein Arp2/3 complex, subunit ARPC4	Cytoskeleton	3e-120	K05755	P:GO:0007010; P:GO:0006461; P:GO:0007165; F:GO:0005198; C:GO:0043234; C:GO:0005576; P:GO:0002376; C:GO:0005856; P:GO:0016192; C:GO:0005829; F:GO:0008092; F:GO:0030674; F:GO:0019899	P:cytoskeleton organization; P:protein complex assembly; P:signal transduction; F:structural molecule activity; C:protein complex; C:extracellular region; P:immune system process; C:cytoskeleton; P:vesicle-mediated transport; C:cytosol; F:cytoskeletal protein binding; F:protein binding, bridging; F:enzyme binding		G3DSA:3.30.1460.20 (GENE3D); IPR008384 (PIRSF); IPR008384 (PFAM); IPR008384 (PANTHER); SSF69645 (SUPERFAMILY)	ORF predicted	Rzam_Mc474
TRINITY_DN14128_c1_g4_i1	526	1001582992	hypothetical protein_[Rhipicephalus appendiculatus]	4e-23	100	48	gi|241116676|ref|XP_002401555.1|	hypothetical protein IscW_ISCW003046 [Ixodes scapularis]	2e-19	95.83	48	tr|A0A131Z3I9|A0A131Z3I9_RHIAP	Uncharacterized protein OS=Rhipicephalus appendiculatus PE=4 SV=1	1e-20	100	48						gi|1001582992|gb|JAP85538.1|	hypothetical protein [Rhipicephalus appendiculatus]	4e-22	100	48	ISCW003046-PA	hypothetical protein|protein_coding|DS656347:79219:80299:-1|gene:ISCW003046	4e-23	95.83	48															ORF predicted	Rzam_Mc475
TRINITY_DN14130_c0_g1_i1	328	427790983	Putative tick defensin_[Rhipicephalus pulchellus]	4e-07	44.44	63																gi|427790983|gb|JAA60943.1|	Putative tick defensin [Rhipicephalus pulchellus]	4e-06	44.44	63																			NON_CYTOPLASMIC_DOMAIN (PHOBIUS); SIGNAL_PEPTIDE_N_REGION (PHOBIUS); SIGNAL_PEPTIDE_C_REGION (PHOBIUS); SIGNAL_PEPTIDE (PHOBIUS); SIGNAL_PEPTIDE_H_REGION (PHOBIUS); SignalP-noTM (SIGNALP_GRAM_NEGATIVE); SignalP-TM (SIGNALP_GRAM_POSITIVE); SignalP-noTM (SIGNALP_EUK)	No ORF predicted
TRINITY_DN14134_c0_g1_i1	1486	1001575255	hypothetical protein_[Rhipicephalus appendiculatus]	2e-136	99.15	234	gi|241696779|ref|XP_002413098.1|	conserved hypothetical protein [Ixodes scapularis]	3e-52	53.88	245	tr|A0A131YSZ4|A0A131YSZ4_RHIAP	Uncharacterized protein OS=Rhipicephalus appendiculatus PE=4 SV=1	6e-134	99.15	234	sp|O89113|IER5_MOUSE	Immediate early response gene 5 protein OS=Mus musculus GN=Ier5 PE=2 SV=1	3e-08	44.93	69	gi|1001575255|gb|JAP81672.1|	hypothetical protein [Rhipicephalus appendiculatus]	2e-135	99.15	234	ISCW011885-PA	conserved hypothetical protein|protein_coding|DS904324:64132:64893:1|gene:ISCW011885	6e-56	53.88	245											P:GO:0008150; F:GO:0042802; C:GO:0005575	P:biological_process; F:identical protein binding; C:cellular_component		IPR008653 (PFAM); IPR008653 (PANTHER); PTHR15895:SF13 (PANTHER)	ORF predicted	Rzam_Mc476
TRINITY_DN14147_c0_g1_i1	1694	1001566935	large subunit ribosomal protein L13_[Rhipicephalus appendiculatus]	1e-127	97.79	181	gi|241161087|ref|XP_002408852.1|	ribosomal protein L13, putative [Ixodes scapularis]	7e-94	75	180	tr|A0A131YGA0|A0A131YGA0_RHIAP	Large subunit ribosomal protein L13 OS=Rhipicephalus appendiculatus PE=3 SV=1	4e-125	97.79	181	sp|Q9VJ38|RM13_DROME	39S ribosomal protein L13, mitochondrial OS=Drosophila melanogaster GN=mRpL13 PE=2 SV=2	9e-60	51.12	178	gi|1001566935|gb|JAP77512.1|	large subunit ribosomal protein L13 [Rhipicephalus appendiculatus]	1e-126	97.79	181	ISCW002233-PA	ribosomal protein L13, putative|protein_coding|DS679167:5204:5749:1|gene:ISCW002233	1e-97	75	180						KOG3203	Mitochondrial/chloroplast ribosomal protein L13	Translation, ribosomal structure and biogenesis	4e-47	K02871	F:GO:0003735; C:GO:0005739; F:GO:0003729; C:GO:0005840; P:GO:0050877; P:GO:0006412	F:structural constituent of ribosome; C:mitochondrion; F:mRNA binding; C:ribosome; P:neurological system process; P:translation	EC:3.3.2.6	IPR023564 (G3DSA:3.90.1180.GENE3D); IPR005822 (PFAM); PTHR11545:SF2 (PANTHER); IPR005822 (PANTHER); SIGNAL_PEPTIDE_H_REGION (PHOBIUS); SIGNAL_PEPTIDE_N_REGION (PHOBIUS); SIGNAL_PEPTIDE_C_REGION (PHOBIUS); SIGNAL_PEPTIDE (PHOBIUS); NON_CYTOPLASMIC_DOMAIN (PHOBIUS); SignalP-noTM (SIGNALP_GRAM_NEGATIVE); SignalP-TM (SIGNALP_GRAM_POSITIVE); SignalP-noTM (SIGNALP_EUK); IPR023564 (SUPERFAMILY); TMhelix…	ORF predicted	Rzam_Mc477
TRINITY_DN14148_c0_g1_i1	737																																													No ORF predicted
TRINITY_DN14149_c0_g1_i1	3600	49564121	TPA Bmic_[Rhipicephalus microplus]	1e-10	44.05	84																																								ORF predicted	Rzam_Mc478
TRINITY_DN14154_c0_g1_i1	267	1001584650	hypothetical protein_[Rhipicephalus appendiculatus]	8e-15	100	51						tr|A0A131Z4Y3|A0A131Z4Y3_RHIAP	Uncharacterized protein OS=Rhipicephalus appendiculatus PE=4 SV=1	3e-12	100	51						gi|1001584650|gb|JAP86367.1|	hypothetical protein [Rhipicephalus appendiculatus]	8e-14	100	51																				ORF predicted	Rzam_Mc479
TRINITY_DN14154_c0_g2_i1	887	1001584650	hypothetical protein_[Rhipicephalus appendiculatus]	9e-14	100	32						tr|A0A131Z4Y3|A0A131Z4Y3_RHIAP	Uncharacterized protein OS=Rhipicephalus appendiculatus PE=4 SV=1	3e-11	100	32						gi|1001584650|gb|JAP86367.1|	hypothetical protein [Rhipicephalus appendiculatus]	9e-13	100	32																				No ORF predicted
TRINITY_DN14159_c0_g1_i1	1494	1001584718	charged multivesicular body protein 6_[Rhipicephalus appendiculatus]	5e-97	100	184	gi|325303148|tpg|DAA34326.1|	TPA_inf: protein-sorting related protein [Amblyomma variegatum]	2e-66	82.26	186	tr|A0A131Z890|A0A131Z890_RHIAP	Charged multivesicular body protein 6 OS=Rhipicephalus appendiculatus PE=3 SV=1	1e-94	100	184	sp|Q6GMA4|CHM6A_XENLA	Charged multivesicular body protein 6-A OS=Xenopus laevis GN=chmp6-a PE=2 SV=3	6e-47	72.31	130	gi|1001584718|gb|JAP86401.1|	charged multivesicular body protein 6 [Rhipicephalus appendiculatus]	5e-96	100	184	ISCW024264-PA	conserved hypothetical protein|protein_coding|DS725694:44:1238:-1|gene:ISCW024264	2e-20	73.96	96						KOG2910	Uncharacterized conserved protein predicted to be involved in protein sorting	General function prediction only	2e-44	K12195	C:GO:0005768; P:GO:0007034	C:endosome; P:vacuolar transport		Coil (COILS); Coil (COILS); IPR005024 (PFAM); PTHR22761 (PANTHER)	ORF predicted - 100% redundant and removed
TRINITY_DN14159_c0_g2_i1	1441	1001584718	charged multivesicular body protein 6_[Rhipicephalus appendiculatus]	1e-126	100	227	gi|325303148|tpg|DAA34326.1|	TPA_inf: protein-sorting related protein [Amblyomma variegatum]	1e-82	83.5	206	tr|A0A131Z890|A0A131Z890_RHIAP	Charged multivesicular body protein 6 OS=Rhipicephalus appendiculatus PE=3 SV=1	4e-124	100	227	sp|Q6GMA4|CHM6A_XENLA	Charged multivesicular body protein 6-A OS=Xenopus laevis GN=chmp6-a PE=2 SV=3	1e-57	72.67	150	gi|1001584718|gb|JAP86401.1|	charged multivesicular body protein 6 [Rhipicephalus appendiculatus]	1e-125	100	227	ISCW024264-PA	conserved hypothetical protein|protein_coding|DS725694:44:1238:-1|gene:ISCW024264	1e-20	73.96	96	gi|884883746|ref|XM_003464797.3|	PREDICTED: Cavia porcellus charged multivesicular body protein 6 (Chmp6), mRNA	9e-16	89.47	76	KOG2910	Uncharacterized conserved protein predicted to be involved in protein sorting	General function prediction only	9e-54	K12195	C:GO:0005768; P:GO:0007034	C:endosome; P:vacuolar transport		Coil (COILS); Coil (COILS); Coil (COILS); IPR005024 (PFAM); PTHR22761 (PANTHER)	ORF predicted	Rzam_Mc480
TRINITY_DN14163_c2_g1_i1	1901	1001574129	putative protein containing Las1 domain_[Rhipicephalus appendiculatus]	0	95.76	543	gi|241723180|ref|XP_002413699.1|	conserved hypothetical protein [Ixodes scapularis]	1e-46	45.34	236	tr|A0A131YPD1|A0A131YPD1_RHIAP	Uncharacterized protein OS=Rhipicephalus appendiculatus PE=4 SV=1	0	95.76	543	sp|A2BE28|LAS1L_MOUSE	Ribosomal biogenesis protein LAS1L OS=Mus musculus GN=Las1l PE=1 SV=1	2e-18	25.94	397	gi|1001574129|gb|JAP81109.1|	putative protein, containing Las1 domain [Rhipicephalus appendiculatus]	0	95.76	543	ISCW022643-PA	conserved hypothetical protein|protein_coding|DS915637:94919:108128:-1|gene:ISCW022643	2e-50	45.34	236						KOG2425	Nuclear protein involved in cell morphogenesis and cell surface growth	General function prediction only	1e-26	K16912	P:GO:0008150; C:GO:0005634; C:GO:0005815; C:GO:0005737; C:GO:0016020; P:GO:0006364; C:GO:0005654; F:GO:0044822; C:GO:0071339	P:biological_process; C:nucleus; C:microtubule organizing center; C:cytoplasm; C:membrane; P:rRNA processing; C:nucleoplasm; F:poly(A) RNA binding; C:MLL1 complex		Coil (COILS); IPR007174 (PFAM); IPR007174 (PANTHER)	ORF predicted	Rzam_Mc481
TRINITY_DN14171_c0_g1_i1	1957	578391738	isotig10352_[Dermanyssus gallinae]	3e-06	65.62	32																																							CYTOPLASMIC_DOMAIN (PHOBIUS); NON_CYTOPLASMIC_DOMAIN (PHOBIUS); TRANSMEMBRANE (PHOBIUS); TMhelix (TMHMM)	ORF predicted - 100% redundant and removed
TRINITY_DN14175_c0_g2_i1	448	1001586192	hypothetical protein partial_[Rhipicephalus appendiculatus]	5e-15	93.62	47						tr|A0A131Z858|A0A131Z858_RHIAP	Uncharacterized protein (Fragment) OS=Rhipicephalus appendiculatus PE=4 SV=1	2e-12	93.62	47						gi|1001586192|gb|JAP87138.1|	hypothetical protein, partial [Rhipicephalus appendiculatus]	5e-14	93.62	47																				No ORF predicted
TRINITY_DN14177_c0_g1_i1	1784	1001587326	ubiquitin carboxyl-terminal hydrolase L5 partial_[Rhipicephalus appendiculatus]	0	98.5	333	gi|241087438|ref|XP_002409195.1|	ubiquitin C-terminal hydrolase, putative [Ixodes scapularis]	0	89.97	309	tr|A0A131ZA60|A0A131ZA60_RHIAP	Ubiquitin carboxyl-terminal hydrolase (Fragment) OS=Rhipicephalus appendiculatus PE=3 SV=1	0	98.5	333	sp|Q9XSJ0|UCHL5_BOVIN	Ubiquitin carboxyl-terminal hydrolase isozyme L5 OS=Bos taurus GN=UCHL5 PE=2 SV=1	2e-155	65.83	319	gi|1001587326|gb|JAP87705.1|	ubiquitin carboxyl-terminal hydrolase L5, partial [Rhipicephalus appendiculatus]	0	98.5	333	ISCW000206-PA	ubiquitin C-terminal hydrolase, putative|protein_coding|DS647752:321477:335407:-1|gene:ISCW000206	0	89.97	309	gi|939687637|ref|XM_014432288.1|	PREDICTED: Halyomorpha halys ubiquitin carboxyl-terminal hydrolase isozyme L5 (LOC106688029), mRNA	3e-51	74.01	558	KOG2778	Ubiquitin C-terminal hydrolase	Posttranslational modification, protein turnover, chaperones	3e-159	K05610	F:GO:0003723; P:GO:0009056; P:GO:0006464; P:GO:0048856; C:GO:0000228; C:GO:0005829; C:GO:0043234; F:GO:0008233; P:GO:0009058; P:GO:0006259; F:GO:0030234; P:GO:0006950	F:RNA binding; P:catabolic process; P:cellular protein modification process; P:anatomical structure development; C:nuclear chromosome; C:cytosol; C:protein complex; F:peptidase activity; P:biosynthetic process; P:DNA metabolic process; F:enzyme regulator activity; P:response to stress	EC:3.4; EC:3.4.19.12	Coil (COILS); IPR001578 (PRINTS); IPR001578 (G3DSA:3.40.532.GENE3D); IPR001578 (PFAM); IPR017390 (PIRSF); IPR001578 (PANTHER); PTHR10589:SF16 (PANTHER); SSF54001 (SUPERFAMILY)	ORF predicted	Rzam_Mc482
TRINITY_DN14177_c0_g2_i1	1773	1001587326	ubiquitin carboxyl-terminal hydrolase L5 partial_[Rhipicephalus appendiculatus]	0	99.09	328	gi|241087438|ref|XP_002409195.1|	ubiquitin C-terminal hydrolase, putative [Ixodes scapularis]	0	89.97	309	tr|A0A131ZA60|A0A131ZA60_RHIAP	Ubiquitin carboxyl-terminal hydrolase (Fragment) OS=Rhipicephalus appendiculatus PE=3 SV=1	0	99.09	328	sp|Q9XSJ0|UCHL5_BOVIN	Ubiquitin carboxyl-terminal hydrolase isozyme L5 OS=Bos taurus GN=UCHL5 PE=2 SV=1	6e-154	66.03	312	gi|1001587326|gb|JAP87705.1|	ubiquitin carboxyl-terminal hydrolase L5, partial [Rhipicephalus appendiculatus]	0	99.09	328	ISCW000206-PA	ubiquitin C-terminal hydrolase, putative|protein_coding|DS647752:321477:335407:-1|gene:ISCW000206	0	89.97	309	gi|939687637|ref|XM_014432288.1|	PREDICTED: Halyomorpha halys ubiquitin carboxyl-terminal hydrolase isozyme L5 (LOC106688029), mRNA	3e-51	74.01	558	KOG2778	Ubiquitin C-terminal hydrolase	Posttranslational modification, protein turnover, chaperones	1e-157	K05610	F:GO:0003723; P:GO:0009056; P:GO:0006464; P:GO:0048856; C:GO:0000228; C:GO:0005829; C:GO:0043234; F:GO:0008233; P:GO:0009058; P:GO:0006259; F:GO:0030234; P:GO:0006950	F:RNA binding; P:catabolic process; P:cellular protein modification process; P:anatomical structure development; C:nuclear chromosome; C:cytosol; C:protein complex; F:peptidase activity; P:biosynthetic process; P:DNA metabolic process; F:enzyme regulator activity; P:response to stress	EC:3.4; EC:3.4.19.12	Coil (COILS); IPR001578 (PRINTS); IPR001578 (PFAM); IPR017390 (PIRSF); IPR001578 (G3DSA:3.40.532.GENE3D); IPR001578 (PANTHER); PTHR10589:SF16 (PANTHER); SSF54001 (SUPERFAMILY)	ORF predicted	Rzam_Mc483
TRINITY_DN14182_c0_g1_i1	1764	998466372	putative cdc42 protein_[Hyalomma excavatum]	3e-134	100	191	gi|241253290|ref|XP_002403848.1|	Cdc42 protein, putative [Ixodes scapularis]	1e-129	98.43	191	tr|A0A131Z5G9|A0A131Z5G9_RHIAP	Cell division control protein 42 OS=Rhipicephalus appendiculatus PE=4 SV=1	1e-131	100	191	sp|Q29HY3|CDC42_DROPS	Cdc42 homolog OS=Drosophila pseudoobscura pseudoobscura GN=Cdc42 PE=3 SV=1	9e-126	94.24	191	gi|998466372|gb|JAP68219.1|	putative cdc42 protein [Hyalomma excavatum]	3e-133	100	191	ISCW003614-PA	Cdc42 protein, putative|protein_coding|DS715571:14449:27278:1|gene:ISCW003614	2e-133	98.43	191	gi|241253289|ref|XM_002403804.1|	Ixodes scapularis Cdc42 protein, putative, mRNA	3e-175	86.7	564	KOG0393	Ras-related small GTPase, Rho type	General function prediction only	8e-116	K04393	P:GO:0006913; P:GO:0007165; F:GO:0003924; F:GO:0043167; C:GO:0005622	P:nucleocytoplasmic transport; P:signal transduction; F:GTPase activity; F:ion binding; C:intracellular	EC:3.6.1; EC:3.1; EC:3.1.4.12; EC:3.1.1; EC:3.6.1.15	PR00449 (PRINTS); SM00174 (SMART); SM00173 (SMART); SM00176 (SMART); SM00175 (SMART); IPR005225 (TIGRFAM); IPR001806 (PFAM); IPR027417 (G3DSA:3.40.50.GENE3D); PTHR24072 (PANTHER); PTHR24072:SF176 (PANTHER); PS51420 (PROSITE_PROFILES); IPR027417 (SUPERFAMILY)	ORF predicted	Rzam_Mc484
TRINITY_DN14182_c0_g2_i1	898	998466372	putative cdc42 protein_[Hyalomma excavatum]	4e-106	100	150	gi|241253290|ref|XP_002403848.1|	Cdc42 protein, putative [Ixodes scapularis]	7e-103	99.33	150	tr|A0A131Z5G9|A0A131Z5G9_RHIAP	Cell division control protein 42 OS=Rhipicephalus appendiculatus PE=4 SV=1	1e-103	100	150	sp|Q29HY3|CDC42_DROPS	Cdc42 homolog OS=Drosophila pseudoobscura pseudoobscura GN=Cdc42 PE=3 SV=1	1e-101	96	150	gi|998466372|gb|JAP68219.1|	putative cdc42 protein [Hyalomma excavatum]	3e-105	100	150	ISCW003614-PA	Cdc42 protein, putative|protein_coding|DS715571:14449:27278:1|gene:ISCW003614	1e-106	99.33	150	gi|241253289|ref|XM_002403804.1|	Ixodes scapularis Cdc42 protein, putative, mRNA	6e-135	86.28	452	KOG0393	Ras-related small GTPase, Rho type	General function prediction only	8e-99		P:GO:0006913; P:GO:0007165; F:GO:0003924; F:GO:0043167; C:GO:0005622	P:nucleocytoplasmic transport; P:signal transduction; F:GTPase activity; F:ion binding; C:intracellular	EC:3.6.1; EC:3.1; EC:3.1.4.12; EC:3.1.1; EC:3.6.1.15		ORF predicted - 100% redundant and removed
TRINITY_DN14187_c0_g1_i1	421																																													No ORF predicted
TRINITY_DN14193_c1_g1_i1	490																																													No ORF predicted
TRINITY_DN14221_c0_g1_i1	2069	1001580406	Parkinson disease 7 domain-containing protein_[Rhipicephalus appendiculatus]	1e-161	100	226	gi|241177230|ref|XP_002399900.1|	Parkinson disease 7 domain-containing protein, putative [Ixodes scapularis]	2e-148	93.39	227	tr|A0A131Z0I7|A0A131Z0I7_RHIAP	Parkinson disease 7 domain-containing protein OS=Rhipicephalus appendiculatus PE=4 SV=1	5e-159	100	226	sp|Q8BFQ8|PDDC1_MOUSE	Parkinson disease 7 domain-containing protein 1 OS=Mus musculus GN=Pddc1 PE=1 SV=1	9e-69	50.47	212	gi|427787497|gb|JAA59200.1|	Hypothetical protein [Rhipicephalus pulchellus]	1e-160	100	226	ISCW005013-PA	Parkinson disease 7 domain-containing protein, putative|protein_coding|DS693508:16740:29903:-1|gene:ISCW005013	4e-152	93.39	227	gi|961086101|ref|XM_014914796.1|	PREDICTED: Octopus bimaculoides Parkinson disease 7 domain-containing protein 1-like (LOC106869176), transcript variant X2, mRNA	8e-08	90.57	53						P:GO:0044281; P:GO:0009056; F:GO:0016829; P:GO:0009058; C:GO:0043226; C:GO:0005576	P:small molecule metabolic process; P:catabolic process; F:lyase activity; P:biosynthetic process; C:organelle; C:extracellular region		IPR029062 (G3DSA:3.40.50.GENE3D); PTHR11019:SF56 (PANTHER); PTHR11019 (PANTHER); SIGNAL_PEPTIDE_H_REGION (PHOBIUS); SIGNAL_PEPTIDE (PHOBIUS); SIGNAL_PEPTIDE_C_REGION (PHOBIUS); NON_CYTOPLASMIC_DOMAIN (PHOBIUS); SIGNAL_PEPTIDE_N_REGION (PHOBIUS); IPR029062 (SUPERFAMILY)	ORF predicted	Rzam_Mc485
TRINITY_DN14236_c0_g1_i1	983	1001588510	protein TFG partial_[Rhipicephalus appendiculatus]	9e-155	99.53	214	gi|675388989|gb|KFM81886.1|	Protein TFG, partial [Stegodyphus mimosarum]	1e-74	62.56	203	tr|A0A131ZAJ0|A0A131ZAJ0_RHIAP	Protein TFG (Fragment) OS=Rhipicephalus appendiculatus PE=4 SV=1	3e-152	99.53	214	sp|Q92734|TFG_HUMAN	Protein TFG OS=Homo sapiens GN=TFG PE=1 SV=2	1e-66	84.43	122	gi|1001588510|gb|JAP88297.1|	protein TFG, partial [Rhipicephalus appendiculatus]	9e-154	99.53	214	ISCW024619-PA	hypothetical protein|protein_coding|DS829867:709:1062:1|gene:ISCW024619	1e-51	93.1	87										K09292	F:GO:0003674	F:molecular_function		Coil (COILS); Coil (COILS); IPR000270 (SMART); G3DSA:3.10.20.240 (GENE3D); IPR000270 (PFAM); PTHR15335 (PANTHER); IPR000270 (PROSITE_PROFILES); SSF54277 (SUPERFAMILY)	ORF predicted	Rzam_Mc486
TRINITY_DN14244_c0_g2_i1	657	427776917	Putative group i salivary lipocalin_[Rhipicephalus pulchellus]	6e-50	50	176						tr|L7LQG2|L7LQG2_9ACAR	Putative group i salivary lipocalin OS=Rhipicephalus pulchellus PE=2 SV=1	2e-47	50	176						gi|427776917|gb|JAA53910.1|	Putative group i salivary lipocalin [Rhipicephalus pulchellus]	6e-49	50	176																			SIGNAL_PEPTIDE (PHOBIUS); SIGNAL_PEPTIDE_C_REGION (PHOBIUS); SIGNAL_PEPTIDE_N_REGION (PHOBIUS); SIGNAL_PEPTIDE_H_REGION (PHOBIUS); NON_CYTOPLASMIC_DOMAIN (PHOBIUS); SignalP-noTM (SIGNALP_EUK)	ORF predicted	Rzam_Mc487
TRINITY_DN14245_c0_g1_i1	1907	1001585090	SWI/SNF-related matrix-associated actin-dependent regulator of chromatin subfamily D_[Rhipicephalus appendiculatus]	0	99.44	538	gi|241561673|ref|XP_002401207.1|	brahma/SWI2-related protein BRG-1 [Ixodes scapularis]	0	89.61	385	tr|A0A131Z5J0|A0A131Z5J0_RHIAP	SWI/SNF-related matrix-associated actin-dependent regulator of chromatin subfamily D OS=Rhipicephalus appendiculatus PE=4 SV=1	0	99.44	538	sp|Q9VYG2|BAP60_DROME	Brahma-associated protein of 60 kDa OS=Drosophila melanogaster GN=Bap60 PE=1 SV=1	0	81.1	381	gi|1001585090|gb|JAP86587.1|	SWI/SNF-related matrix-associated actin-dependent regulator of chromatin subfamily D [Rhipicephalus appendiculatus]	0	99.44	538	ISCW019453-PA	brahma/SWI2-related protein BRG-1|protein_coding|DS775215:160134:175688:-1|gene:ISCW019453	0	89.61	385	gi|170069918|ref|XM_001869363.1|	Culex quinquefasciatus brg-1 associated factor, mRNA	0	77.87	1184	KOG2570	SWI/SNF transcription activation complex subunit	Chromatin structure and dynamics, Transcription	0	K11650	F:GO:0003674	F:molecular_function		Coil (COILS); PR01217 (PRINTS); IPR019835 (SMART); IPR003121 (PFAM); IPR003121 (G3DSA:1.10.245.GENE3D); PTHR13844 (PANTHER); PTHR13844:SF1 (PANTHER); IPR003121 (SUPERFAMILY)	ORF predicted	Rzam_Mc488
TRINITY_DN14260_c0_g1_i1	1313	1001567911	pre-rRNA-processing protein TSR4_[Rhipicephalus appendiculatus]	0	98.06	360	gi|241755429|ref|XP_002401312.1|	pcdc2/rp-8, putative [Ixodes scapularis]	3e-158	66.29	353	tr|A0A131YHP9|A0A131YHP9_RHIAP	Pre-rRNA-processing protein TSR4 OS=Rhipicephalus appendiculatus PE=4 SV=1	0	98.06	360	sp|P47816|PDCD2_RAT	Programmed cell death protein 2 OS=Rattus norvegicus GN=Pdcd2 PE=2 SV=2	8e-80	42.27	362	gi|1001567911|gb|JAP78000.1|	pre-rRNA-processing protein TSR4 [Rhipicephalus appendiculatus]	0	98.06	360	ISCW011913-PA	pcdc2/rp-8, putative|protein_coding|DS929843:7417:8496:1|gene:ISCW011913	6e-162	66.29	353						KOG2061	Uncharacterized MYND Zn-finger protein	General function prediction only	2e-95	K14801	C:GO:0005737	C:cytoplasm		IPR007320 (PFAM); IPR002893 (PFAM); PTHR12298 (PANTHER); IPR002893 (PROSITE_PROFILES); SSF144232 (SUPERFAMILY)	ORF predicted	Rzam_Mc489
TRINITY_DN14260_c0_g2_i1	674	1001567911	pre-rRNA-processing protein TSR4_[Rhipicephalus appendiculatus]	8e-148	97.63	211	gi|241755429|ref|XP_002401312.1|	pcdc2/rp-8, putative [Ixodes scapularis]	8e-93	68.16	201	tr|A0A131YHP9|A0A131YHP9_RHIAP	Pre-rRNA-processing protein TSR4 OS=Rhipicephalus appendiculatus PE=4 SV=1	3e-145	97.63	211	sp|P47816|PDCD2_RAT	Programmed cell death protein 2 OS=Rattus norvegicus GN=Pdcd2 PE=2 SV=2	3e-54	48.56	208	gi|1001567911|gb|JAP78000.1|	pre-rRNA-processing protein TSR4 [Rhipicephalus appendiculatus]	8e-147	97.63	211	ISCW011913-PA	pcdc2/rp-8, putative|protein_coding|DS929843:7417:8496:1|gene:ISCW011913	2e-96	68.16	201						KOG2061	Uncharacterized MYND Zn-finger protein	General function prediction only	2e-59		C:GO:0005737	C:cytoplasm		IPR002893 (PFAM); PTHR12298 (PANTHER); IPR002893 (PROSITE_PROFILES); SSF144232 (SUPERFAMILY)	ORF predicted - 100% redundant and removed
TRINITY_DN14262_c0_g3_i1	947	1001584108	e3 ubiquitin protein ligase_[Rhipicephalus appendiculatus]	2e-108	100	152	gi|443692085|gb|ELT93759.1|	hypothetical protein CAPTEDRAFT_170762 [Capitella teleta]	9e-54	53.85	156	tr|A0A131Z6N5|A0A131Z6N5_RHIAP	E3 ubiquitin protein ligase OS=Rhipicephalus appendiculatus PE=4 SV=1	9e-106	100	152	sp|Q6GPV5|RN181_XENLA	E3 ubiquitin-protein ligase RNF181 OS=Xenopus laevis GN=rnf181 PE=2 SV=1	1e-40	48.12	160	gi|1001584108|gb|JAP86096.1|	e3 ubiquitin protein ligase [Rhipicephalus appendiculatus]	2e-107	100	152	ISCW020105-PA	RING finger motif containing protein|protein_coding|DS825938:137159:145125:1|gene:ISCW020105	2e-08	48.84	43						KOG4628	Predicted E3 ubiquitin ligase	Posttranslational modification, protein turnover, chaperones	1e-13		P:GO:0009056; F:GO:0043167; P:GO:0006464	P:catabolic process; F:ion binding; P:cellular protein modification process		Coil (COILS); IPR001841 (SMART); IPR001841 (PFAM); IPR013083 (G3DSA:3.30.40.GENE3D); PTHR22763:SF37 (PANTHER); PTHR22763 (PANTHER); IPR001841 (PROSITE_PROFILES); SSF57850 (SUPERFAMILY)	ORF predicted	Rzam_Mc490
TRINITY_DN14268_c0_g1_i1	2857	1001569731	putative protein containing HMG box domain_[Rhipicephalus appendiculatus]	0	97.52	444	gi|241092068|ref|XP_002409348.1|	hypothetical protein IscW_ISCW001087 [Ixodes scapularis]	1e-60	53.45	275	tr|A0A131YKE2|A0A131YKE2_RHIAP	Uncharacterized protein OS=Rhipicephalus appendiculatus PE=4 SV=1	0	97.52	444	sp|Q3KQ35|S17AA_XENLA	Transcription factor Sox-17-alpha-A OS=Xenopus laevis GN=sox17a-a PE=1 SV=1	1e-30	77.92	77	gi|1001569731|gb|JAP78910.1|	putative protein, containing HMG box domain [Rhipicephalus appendiculatus]	0	97.52	444	ISCW001087-PA	hypothetical protein|protein_coding|DS648544:79457:80290:1|gene:ISCW001087	2e-64	53.45	275	gi|752424555|ref|XM_002925644.2|	PREDICTED: Ailuropoda melanoleuca transcription factor SOX-17-like (LOC100476751), mRNA	5e-56	84.68	235	KOG0527	HMG-box transcription factor	Transcription	2e-31		P:GO:0009790; P:GO:0008283; P:GO:0007165; P:GO:0009056; P:GO:0000902; F:GO:0000988; P:GO:0048646; C:GO:0043234; F:GO:0008134; P:GO:0009058; P:GO:0000003; P:GO:0040007; C:GO:0005654; P:GO:0048870; P:GO:0051301; F:GO:0003677; F:GO:0001071; P:GO:0030154; P:GO:0034641	P:embryo development; P:cell proliferation; P:signal transduction; P:catabolic process; P:cell morphogenesis; F:transcription factor activity, protein binding; P:anatomical structure formation involved in morphogenesis; C:protein complex; F:transcription factor binding; P:biosynthetic process; P:reproduction; P:growth; C:nucleoplasm; P:cell motility; P:cell division; F:DNA binding; F:nucleic acid…		IPR009071 (SMART); IPR009071 (G3DSA:1.10.30.GENE3D); IPR009071 (PFAM); PTHR10270:SF216 (PANTHER); PTHR10270 (PANTHER); IPR009071 (PROSITE_PROFILES); IPR009071 (SUPERFAMILY)	ORF predicted	Rzam_Mc491
TRINITY_DN14277_c0_g1_i1	1475	427789777	Putative mitochondrial/chloroplast ribosomal protein l3_[Rhipicephalus pulchellus]	0	98.67	375	gi|241735550|ref|XP_002413953.1|	60S ribosomal protein L3, putative [Ixodes scapularis]	0	75.2	375	tr|L7M8G9|L7M8G9_9ACAR	Putative mitochondrial/chloroplast ribosomal protein l3 OS=Rhipicephalus pulchellus PE=2 SV=1	0	98.67	375	sp|Q3ZBX6|RM03_BOVIN	39S ribosomal protein L3, mitochondrial OS=Bos taurus GN=MRPL3 PE=1 SV=1	6e-62	41.37	307	gi|427789777|gb|JAA60340.1|	Putative mitochondrial/chloroplast ribosomal protein l3 [Rhipicephalus pulchellus]	0	98.67	375	ISCW012830-PA	60S ribosomal protein L3, putative|protein_coding|DS921196:217373:218545:1|gene:ISCW012830	0	75.2	375						KOG3141	Mitochondrial/chloroplast ribosomal protein L3	Translation, ribosomal structure and biogenesis	8e-88	K02906	F:GO:0003735; C:GO:0005840; P:GO:0006412	F:structural constituent of ribosome; C:ribosome; P:translation		IPR000597 (PFAM); G3DSA:4.10.960.10 (GENE3D); IPR019927 (TIGRFAM); PTHR11229:SF0 (PANTHER); IPR019927 (PANTHER); IPR019926 (PROSITE_PATTERNS); IPR009000 (SUPERFAMILY)	ORF predicted	Rzam_Mc492
TRINITY_DN14279_c0_g1_i1	3019	427792647	Putative metalloprotease m41 ftsh metalloprotease m41 ftsh partial_[Rhipicephalus pulchellus]	0	98.8	833	gi|1009588516|ref|XP_015923521.1|	PREDICTED: AFG3-like protein 2 [Parasteatoda tepidariorum]	0	79.25	742	tr|L7MCQ8|L7MCQ8_9ACAR	Putative metalloprotease m41 ftsh metalloprotease m41 ftsh (Fragment) OS=Rhipicephalus pulchellus PE=2 SV=1	0	98.8	833	sp|Q8JZQ2|AFG32_MOUSE	AFG3-like protein 2 OS=Mus musculus GN=Afg3l2 PE=1 SV=1	0	66.93	756	gi|427792647|gb|JAA61775.1|	Putative metalloprotease m41 ftsh metalloprotease m41 ftsh, partial [Rhipicephalus pulchellus]	0	98.8	833	ISCW009180-PA	ATPase, putative|protein_coding|DS840469:3677:26019:-1|gene:ISCW009180	0	95.12	328	gi|1009588515|ref|XM_016068035.1|	PREDICTED: Parasteatoda tepidariorum AFG3-like protein 2 (LOC107451808), mRNA	0	75.74	1859	KOG0731	AAA+-type ATPase containing the peptidase M41 domain	Posttranslational modification, protein turnover, chaperones	0	K08956	F:GO:0016887; P:GO:0061024; P:GO:0006605; P:GO:0055085; P:GO:0006461; C:GO:0005739; F:GO:0043167; P:GO:0051604; F:GO:0008233; P:GO:0007005	F:ATPase activity; P:membrane organization; P:protein targeting; P:transmembrane transport; P:protein complex assembly; C:mitochondrion; F:ion binding; P:protein maturation; F:peptidase activity; P:mitochondrion organization	EC:3.6.1; EC:3.4.24; EC:3.6.1.3; EC:3.6.1.15	IPR003593 (SMART); IPR000642 (PFAM); G3DSA:1.10.8.60 (GENE3D); IPR005936 (TIGRFAM); IPR027417 (G3DSA:3.40.50.GENE3D); IPR003959 (PFAM); PTHR23076:SF45 (PANTHER); PTHR23076 (PANTHER); IPR003960 (PROSITE_PATTERNS); TRANSMEMBRANE (PHOBIUS); CYTOPLASMIC_DOMAIN (PHOBIUS); CYTOPLASMIC_DOMAIN (PHOBIUS); NON_CYTOPLASMIC_DOMAIN (PHOBIUS); TRANSMEMBRANE (PHOBIUS); IPR005936 (HAMAP); SSF140990 (SUPERFAMILY)…	ORF predicted	Rzam_Mc493
TRINITY_DN14283_c0_g1_i1	244																																													No ORF predicted
TRINITY_DN14284_c0_g1_i1	529	1001583056	TIL domain containing protein_[Rhipicephalus appendiculatus]	2e-28	55.38	130						tr|A0A131Z483|A0A131Z483_RHIAP	TIL domain containing protein OS=Rhipicephalus appendiculatus PE=4 SV=1	9e-26	55.38	130						gi|1001583056|gb|JAP85570.1|	TIL domain containing protein [Rhipicephalus appendiculatus]	2e-27	55.38	130	ISCW006313-PA	secreted protein, putative|protein_coding|DS768966:15153:15359:-1|gene:ISCW006313	3e-09	51.22	41														IPR002919 (PFAM); G3DSA:2.10.25.10 (GENE3D); SIGNAL_PEPTIDE_H_REGION (PHOBIUS); SIGNAL_PEPTIDE_C_REGION (PHOBIUS); NON_CYTOPLASMIC_DOMAIN (PHOBIUS); SIGNAL_PEPTIDE (PHOBIUS); SIGNAL_PEPTIDE_N_REGION (PHOBIUS); SignalP-TM (SIGNALP_GRAM_POSITIVE); SignalP-noTM (SIGNALP_EUK); IPR002919 (SUPERFAMILY)	ORF predicted	Rzam_Mc494
TRINITY_DN14287_c0_g2_i1	949	1001576143	eukaryotic translation initiation factor 4h_[Rhipicephalus appendiculatus]	4e-69	99.07	108	gi|926619900|ref|XP_013775218.1|	PREDICTED: eukaryotic translation initiation factor 4H-like [Limulus polyphemus]	1e-33	63.54	96	tr|A0A131YVD0|A0A131YVD0_RHIAP	Eukaryotic translation initiation factor 4h OS=Rhipicephalus appendiculatus PE=4 SV=1	1e-66	99.07	108	sp|Q5RBR8|IF4H_PONAB	Eukaryotic translation initiation factor 4H OS=Pongo abelii GN=EIF4H PE=2 SV=1	1e-30	64.44	90	gi|1001576143|gb|JAP82116.1|	eukaryotic translation initiation factor 4h [Rhipicephalus appendiculatus]	4e-68	99.07	108	ISCW018203-PA	RNA-binding protein musashi, putative|protein_coding|DS692880:420716:437307:-1|gene:ISCW018203	2e-09	36.84	76						KOG0108	mRNA cleavage and polyadenylation factor I complex, subunit RNA15	RNA processing and modification	2e-11		P:GO:0006461; P:GO:0022618; C:GO:0005829; F:GO:0008135; F:GO:0004386; C:GO:0043234; P:GO:0000003; P:GO:0040007	P:protein complex assembly; P:ribonucleoprotein complex assembly; C:cytosol; F:translation factor activity, RNA binding; F:helicase activity; C:protein complex; P:reproduction; P:growth	EC:3.6.1; EC:3.6.1.15	IPR000504 (SMART); IPR012677 (G3DSA:3.30.70.GENE3D); IPR000504 (PFAM); PTHR23236 (PANTHER); IPR000504 (PROSITE_PROFILES); IPR012677 (SUPERFAMILY)	ORF predicted	Rzam_Mc495
TRINITY_DN14287_c0_g3_i1	919	1001576143	eukaryotic translation initiation factor 4h_[Rhipicephalus appendiculatus]	3e-69	99.07	108	gi|926619900|ref|XP_013775218.1|	PREDICTED: eukaryotic translation initiation factor 4H-like [Limulus polyphemus]	8e-34	63.54	96	tr|A0A131YVD0|A0A131YVD0_RHIAP	Eukaryotic translation initiation factor 4h OS=Rhipicephalus appendiculatus PE=4 SV=1	1e-66	99.07	108	sp|Q5RBR8|IF4H_PONAB	Eukaryotic translation initiation factor 4H OS=Pongo abelii GN=EIF4H PE=2 SV=1	1e-30	64.44	90	gi|1001576143|gb|JAP82116.1|	eukaryotic translation initiation factor 4h [Rhipicephalus appendiculatus]	3e-68	99.07	108	ISCW018203-PA	RNA-binding protein musashi, putative|protein_coding|DS692880:420716:437307:-1|gene:ISCW018203	2e-09	36.84	76						KOG0108	mRNA cleavage and polyadenylation factor I complex, subunit RNA15	RNA processing and modification	2e-11		P:GO:0006461; P:GO:0022618; C:GO:0005829; F:GO:0008135; F:GO:0004386; C:GO:0043234; P:GO:0000003; P:GO:0040007	P:protein complex assembly; P:ribonucleoprotein complex assembly; C:cytosol; F:translation factor activity, RNA binding; F:helicase activity; C:protein complex; P:reproduction; P:growth	EC:3.6.1; EC:3.6.1.15	IPR000504 (SMART); IPR000504 (PFAM); IPR012677 (G3DSA:3.30.70.GENE3D); PTHR23236 (PANTHER); IPR000504 (PROSITE_PROFILES); IPR012677 (SUPERFAMILY)	ORF predicted	Rzam_Mc496
TRINITY_DN14289_c0_g1_i1	563	998465119	putative 40s ribosomal protein s12_[Hyalomma excavatum]	2e-91	100	132	gi|30025643|gb|AAP04352.1|	40S ribosomal protein S12 [Dermacentor variabilis]	9e-89	100	132	tr|Q86FP6|Q86FP6_DERVA	40S ribosomal protein S12 OS=Dermacentor variabilis PE=2 SV=1	7e-89	100	132	sp|P46405|RS12_PIG	40S ribosomal protein S12 OS=Sus scrofa GN=RPS12 PE=2 SV=2	8e-69	81.54	130	gi|998465119|gb|JAP67691.1|	putative 40s ribosomal protein s12 [Hyalomma excavatum]	2e-90	100	132	ISCW017361-PA	40S ribosomal protein S12, putative|protein_coding|DS688322:152787:156129:1|gene:ISCW017361	1e-82	98.36	122	gi|30025642|gb|AY245452.1|	Dermacentor variabilis 40S ribosomal protein S12 mRNA, complete cds	0	94.65	523	KOG3406	40S ribosomal protein S12	Translation, ribosomal structure and biogenesis	3e-76	K02951	P:GO:0061024; P:GO:0042254; C:GO:0005840; P:GO:0044403; P:GO:0007005; C:GO:0005654; P:GO:0006412; P:GO:0006605; F:GO:0003723; F:GO:0003735; C:GO:0005739; P:GO:0034655; C:GO:0005829	P:membrane organization; P:ribosome biogenesis; C:ribosome; P:symbiosis, encompassing mutualism through parasitism; P:mitochondrion organization; C:nucleoplasm; P:translation; P:protein targeting; F:RNA binding; F:structural constituent of ribosome; C:mitochondrion; P:nucleobase-containing compound catabolic process; C:cytosol		IPR000530 (PRINTS); IPR029064 (G3DSA:3.30.1330.GENE3D); IPR004038 (PFAM); IPR000530 (PANTHER); IPR000530 (PROSITE_PATTERNS); IPR029064 (SUPERFAMILY)	ORF predicted	Rzam_Mc497
TRINITY_DN14291_c0_g1_i1	3305	1001566031	Basic tail secreted protein_[Rhipicephalus appendiculatus]	2e-53	100	90						tr|A0A131YF22|A0A131YF22_RHIAP	Basic tail secreted protein OS=Rhipicephalus appendiculatus PE=4 SV=1	6e-51	100	90						gi|1001566031|gb|JAP77060.1|	Basic tail secreted protein [Rhipicephalus appendiculatus]	2e-52	100	90																			SIGNAL_PEPTIDE (PHOBIUS); SIGNAL_PEPTIDE_N_REGION (PHOBIUS); NON_CYTOPLASMIC_DOMAIN (PHOBIUS); SIGNAL_PEPTIDE_H_REGION (PHOBIUS); SIGNAL_PEPTIDE_C_REGION (PHOBIUS); SignalP-TM (SIGNALP_GRAM_POSITIVE)	ORF predicted	Rzam_Mc498
TRINITY_DN14294_c0_g1_i1	1074	10708045	TPA_[Amblyomma americanum]	2e-26	50	96	gi|957859189|ref|XP_014678536.1|	PREDICTED: uncharacterized protein LOC106818335 [Priapulus caudatus]	1e-07	40.22	92	tr|A0A0C9SBJ1|A0A0C9SBJ1_AMBAM	Uncharacterized protein (Fragment) OS=Amblyomma americanum PE=2 SV=1	3e-19	50.6	83						gi|759086368|gb|JAG90812.1|	hypothetical protein, partial [Amblyomma americanum]	8e-21	50.6	83	ISCW023583-PA	conserved hypothetical protein|protein_coding|DS937434:112811:113476:-1|gene:ISCW023583	8e-06	46.67	45											F:GO:0003674	F:molecular_function		IPR006612 (PFAM); IPR006612 (PROSITE_PROFILES); SSF57716 (SUPERFAMILY)	No ORF predicted
TRINITY_DN14296_c0_g1_i1	2306	1001584126	SWI/SNF-related matrix-associated actin-dependent regulator of chromatin subfamily A-like protein 1_[Rhipicephalus appendiculatus]	0	98.24	680	gi|241855293|ref|XP_002416013.1|	conserved hypothetical protein [Ixodes scapularis]	0	68.85	671	tr|A0A131Z5S1|A0A131Z5S1_RHIAP	SWI/SNF-related matrix-associated actin-dependent regulator of chromatin subfamily A-like protein 1 OS=Rhipicephalus appendiculatus PE=4 SV=1	0	98.24	680	sp|Q9NZC9|SMAL1_HUMAN	SWI/SNF-related matrix-associated actin-dependent regulator of chromatin subfamily A-like protein 1 OS=Homo sapiens GN=SMARCAL1 PE=1 SV=1	0	50.34	588	gi|1001584126|gb|JAP86105.1|	SWI/SNF-related matrix-associated actin-dependent regulator of chromatin subfamily A-like protein 1 [Rhipicephalus appendiculatus]	0	98.24	680	ISCW023702-PA	conserved hypothetical protein|protein_coding|DS965098:215500:217524:-1|gene:ISCW023702	0	68.85	671						KOG1000	Chromatin remodeling protein HARP/SMARCAL1, DEAD-box superfamily	Chromatin structure and dynamics	0	K14440	F:GO:0016887; F:GO:0043167; C:GO:0000228; C:GO:0043234; P:GO:0009058; P:GO:0006259; P:GO:0006950; C:GO:0005654	F:ATPase activity; F:ion binding; C:nuclear chromosome; C:protein complex; P:biosynthetic process; P:DNA metabolic process; P:response to stress; C:nucleoplasm	EC:3.6.1; EC:3.6.1.3; EC:3.6.1.15	IPR001650 (SMART); IPR014001 (SMART); IPR027417 (G3DSA:3.40.50.GENE3D); IPR000330 (PFAM); IPR027417 (G3DSA:3.40.50.GENE3D); IPR010003 (PFAM); IPR001650 (PFAM); PTHR10799:SF731 (PANTHER); PTHR10799 (PANTHER); IPR001650 (PROSITE_PROFILES); IPR014001 (PROSITE_PROFILES); IPR010003 (PROSITE_PROFILES); IPR027417 (SUPERFAMILY); IPR027417 (SUPERFAMILY)	ORF predicted	Rzam_Mc499
TRINITY_DN143_c0_g1_i1	662	1001587954	actin beta/gamma 1 partial_[Rhipicephalus appendiculatus]	2e-162	100	220	gi|187968799|gb|ACD44593.1|	actin, partial [Pachyballus sp. CJV-2008]	5e-161	100	220	tr|B2YGE3|B2YGE3_9ARAC	Actin (Fragment) OS=Pachyballus sp. CJV-2008 PE=3 SV=1	4e-161	100	220	sp|P84185|ACT5C_ANOGA	Actin-5C OS=Anopheles gambiae GN=Act5C PE=2 SV=1	3e-160	99.55	220	gi|941088330|gb|JAK85506.1|	Actin, alpha skeletal muscle, partial [Daphnia magna]	1e-161	99.09	220	ISCW024111-PA	actin, putative|protein_coding|DS675871:587:1823:1|gene:ISCW024111	8e-163	99.55	220	gi|32423715|gb|AY254899.1|	Rhipicephalus appendiculatus actin (Act1) mRNA, complete cds	0	98.64	662	KOG0676	Actin and related proteins	Cytoskeleton	2e-154					IPR004000 (PRINTS); IPR004000 (SMART); G3DSA:3.90.640.10 (GENE3D); IPR004000 (PFAM); G3DSA:3.30.420.40 (GENE3D); IPR004000 (PANTHER); PTHR11937:SF244 (PANTHER); SSF53067 (SUPERFAMILY); SSF53067 (SUPERFAMILY)	ORF predicted	Rzam_Mc500
TRINITY_DN14321_c0_g1_i1	224	1001586288	28 kDa Metastriate family member partial_[Rhipicephalus appendiculatus]	2e-14	62.5	40						tr|A0A131Z9P7|A0A131Z9P7_RHIAP	28 kDa Metastriate family member (Fragment) OS=Rhipicephalus appendiculatus PE=4 SV=1	9e-12	62.5	40						gi|1001586288|gb|JAP87186.1|	28 kDa Metastriate family member, partial [Rhipicephalus appendiculatus]	2e-13	62.5	40																			Coil (COILS)	No ORF predicted
TRINITY_DN14323_c0_g2_i1	1811	1001573129	Bovine pancreatic trypsin inhibitor_[Rhipicephalus appendiculatus]	5e-155	59.14	487	gi|669311881|gb|KFD55347.1|	hypothetical protein M513_03687 [Trichuris suis]	2e-43	46.82	173	tr|A0A131YMX9|A0A131YMX9_RHIAP	Pancreatic trypsin inhibitor OS=Rhipicephalus appendiculatus PE=4 SV=1	2e-152	59.14	487	sp|P84875|PCPI_SABMA	Carboxypeptidase inhibitor SmCI OS=Sabellastarte magnifica PE=1 SV=1	5e-34	41.28	172	gi|1001573129|gb|JAP80609.1|	Bovine pancreatic trypsin inhibitor [Rhipicephalus appendiculatus]	5e-154	59.14	487	ISCW003862-PA	serine proteinase inhibitor, putative|protein_coding|DS705698:8319:39815:-1|gene:ISCW003862	6e-26	32.72	217						KOG4295	Serine proteinase inhibitor (KU family)	Posttranslational modification, protein turnover, chaperones	7e-20		F:GO:0030234	F:enzyme regulator activity		IPR002223 (PRINTS); IPR002223 (SMART); IPR002223 (PFAM); IPR002223 (G3DSA:4.10.410.GENE3D); IPR002223 (G3DSA:4.10.410.GENE3D); IPR002223 (G3DSA:4.10.410.GENE3D); PTHR10083 (PANTHER); IPR020901 (PROSITE_PATTERNS); IPR020901 (PROSITE_PATTERNS); SIGNAL_PEPTIDE (PHOBIUS); SIGNAL_PEPTIDE_C_REGION (PHOBIUS); NON_CYTOPLASMIC_DOMAIN (PHOBIUS); SIGNAL_PEPTIDE_H_REGION (PHOBIUS); SIGNAL_PEPTIDE_N_REGION (P…	ORF predicted	Rzam_Mc501
TRINITY_DN14327_c0_g2_i1	587	427790805	Putative 89 kda family member_[Rhipicephalus pulchellus]	3e-39	62.38	101						tr|L7MCD1|L7MCD1_9ACAR	Putative 8.9 kDa family member OS=Rhipicephalus pulchellus PE=2 SV=1	1e-36	62.38	101						gi|427790805|gb|JAA60854.1|	Putative 8.9 kda family member [Rhipicephalus pulchellus]	3e-38	62.38	101																			IPR029277 (SMART); IPR029277 (PFAM); NON_CYTOPLASMIC_DOMAIN (PHOBIUS); SIGNAL_PEPTIDE_H_REGION (PHOBIUS); SIGNAL_PEPTIDE (PHOBIUS); SIGNAL_PEPTIDE_N_REGION (PHOBIUS); SIGNAL_PEPTIDE_C_REGION (PHOBIUS); SignalP-noTM (SIGNALP_EUK)	ORF predicted	Rzam_Mc502
TRINITY_DN14327_c0_g3_i1	394	427790805	Putative 89 kda family member_[Rhipicephalus pulchellus]	3e-25	62.86	70						tr|L7MCD1|L7MCD1_9ACAR	Putative 8.9 kDa family member OS=Rhipicephalus pulchellus PE=2 SV=1	1e-22	62.86	70						gi|427790805|gb|JAA60854.1|	Putative 8.9 kda family member [Rhipicephalus pulchellus]	3e-24	62.86	70																			SIGNAL_PEPTIDE_H_REGION (PHOBIUS); SIGNAL_PEPTIDE (PHOBIUS); NON_CYTOPLASMIC_DOMAIN (PHOBIUS); SIGNAL_PEPTIDE_N_REGION (PHOBIUS); SIGNAL_PEPTIDE_C_REGION (PHOBIUS); SignalP-noTM (SIGNALP_EUK)	ORF predicted	Rzam_Mc503
TRINITY_DN14333_c1_g1_i1	1134	998464565	putative ubiquitin c variant partial_[Hyalomma excavatum]	0	98.05	359	gi|961986549|ref|XP_014872560.1|	PREDICTED: LOW QUALITY PROTEIN: polyubiquitin-B [Poecilia latipinna]	0	99.72	352	tr|A0A0P4ZX10|A0A0P4ZX10_9CRUS	Putative Polyubiquitin-C (Fragment) OS=Daphnia magna PE=4 SV=1	0	96.99	365	sp|P0CG68|UBC_PIG	Polyubiquitin-C OS=Sus scrofa GN=UBC PE=2 SV=1	0	100	350	gi|939805337|gb|JAJ03082.1|	Polyubiquitin-C, putative, partial [Daphnia_magna]	0	96.99	365	ISCW010407-PA	ubiquitin/40S ribosomal protein S27A fusion, putative|protein_coding|DS863069:49640:51469:1|gene:ISCW010407	0	100	350	gi|241694257|ref|XM_002402148.1|	Ixodes scapularis ubiquitin/40S ribosomal protein S27A fusion, putative, mRNA	0	85.62	1050	KOG0004	Ubiquitin/40S ribosomal protein S27a fusion	Translation, ribosomal structure and biogenesis	4e-44	K08770	P:GO:0009056; P:GO:0007165; P:GO:0000902; P:GO:0006464; C:GO:0005634; C:GO:0005615; F:GO:0003723; P:GO:0008219; P:GO:0030705; P:GO:0042592; C:GO:0005739; P:GO:0030154; F:GO:0019899	P:catabolic process; P:signal transduction; P:cell morphogenesis; P:cellular protein modification process; C:nucleus; C:extracellular space; F:RNA binding; P:cell death; P:cytoskeleton-dependent intracellular transport; P:homeostatic process; C:mitochondrion; P:cell differentiation; F:enzyme binding		IPR019956 (PRINTS); IPR000626 (SMART); G3DSA:3.10.20.90 (GENE3D); IPR000626 (PFAM); G3DSA:3.10.20.90 (GENE3D); PTHR10666 (PANTHER); IPR019954 (PROSITE_PATTERNS); IPR019954 (PROSITE_PATTERNS); IPR019954 (PROSITE_PATTERNS); IPR019954 (PROSITE_PATTERNS); IPR000626 (PROSITE_PROFILES); IPR000626 (PROSITE_PROFILES); IPR000626 (PROSITE_PROFILES); IPR000626 (PROSITE_PROFILES); IPR000626 (PROSITE_PROFILES…	ORF predicted	Rzam_Mc504
TRINITY_DN14334_c0_g1_i1	1893	1001583330	signal transducing adaptor molecule_[Rhipicephalus appendiculatus]	0	99.56	455	gi|696122987|gb|AIT40218.1|	Signal transducing adaptor molecule [Rhipicephalus microplus]	0	94.74	456	tr|A0A131Z335|A0A131Z335_RHIAP	Signal transducing adaptor molecule OS=Rhipicephalus appendiculatus PE=4 SV=1	0	99.56	455	sp|Q92783|STAM1_HUMAN	Signal transducing adapter molecule 1 OS=Homo sapiens GN=STAM PE=1 SV=3	1e-115	48.99	396	gi|1001583330|gb|JAP85707.1|	signal transducing adaptor molecule [Rhipicephalus appendiculatus]	0	99.56	455	ISCW002328-PA	signal transducing adapter molecule, putative|protein_coding|DS661982:101729:124704:-1|gene:ISCW002328	0	63.96	455	gi|696122986|gb|KF828776.1|	Rhipicephalus microplus Signal transducing adaptor molecule (STAM) mRNA, complete cds	0	92.71	1371	KOG2199	Signal transducing adaptor protein STAM/STAM2	Signal transduction mechanisms	5e-132	K04705	P:GO:0006810; F:GO:0003674	P:transport; F:molecular_function		IPR001452 (PRINTS); IPR001452 (SMART); IPR003903 (SMART); IPR002014 (SMART); IPR008942 (G3DSA:1.25.40.GENE3D); IPR001452 (PFAM); IPR002014 (PFAM); G3DSA:2.30.30.40 (GENE3D); PTHR13856 (PANTHER); PTHR13856 (PANTHER); PTHR13856:SF96 (PANTHER); PTHR13856:SF96 (PANTHER); IPR003903 (PROSITE_PROFILES); IPR002014 (PROSITE_PROFILES); IPR001452 (PROSITE_PROFILES); IPR008942 (SUPERFAMILY); IPR001452 (SUPER…	ORF predicted	Rzam_Mc505
TRINITY_DN14340_c0_g2_i1	323																																													No ORF predicted
TRINITY_DN14341_c0_g2_i1	1106	1001575129	RLL motif containing protein 1_[Rhipicephalus appendiculatus]	7e-172	98.78	246	gi|926613521|ref|XP_013771774.1|	PREDICTED: UPF0568 protein C14orf166 homolog [Limulus polyphemus]	1e-90	56.63	249	tr|A0A131YQS5|A0A131YQS5_RHIAP	RLL motif containing protein 1 OS=Rhipicephalus appendiculatus PE=4 SV=1	2e-169	98.78	246	sp|Q5R8I2|CN166_PONAB	UPF0568 protein C14orf166 homolog OS=Pongo abelii PE=2 SV=1	8e-75	51.19	252	gi|1001575129|gb|JAP81609.1|	RLL motif containing protein 1 [Rhipicephalus appendiculatus]	7e-171	98.78	246	ISCW004894-PA	cle7, putative|protein_coding|DS717428:94728:109242:-1|gene:ISCW004894	3e-81	62.56	195						KOG4380	Carnitine deficiency associated protein	General function prediction only	2e-19	K15433	F:GO:0003723; C:GO:0005737; P:GO:0006399; C:GO:0043234; P:GO:0009058; P:GO:0006810; C:GO:0005654; F:GO:0019899	F:RNA binding; C:cytoplasm; P:tRNA metabolic process; C:protein complex; P:biosynthetic process; P:transport; C:nucleoplasm; F:enzyme binding		IPR019265 (PFAM); IPR019265 (PANTHER)	ORF predicted	Rzam_Mc506
TRINITY_DN14341_c0_g3_i1	1191	1001575129	RLL motif containing protein 1_[Rhipicephalus appendiculatus]	2e-171	98.78	246	gi|926613521|ref|XP_013771774.1|	PREDICTED: UPF0568 protein C14orf166 homolog [Limulus polyphemus]	3e-90	56.63	249	tr|A0A131YQS5|A0A131YQS5_RHIAP	RLL motif containing protein 1 OS=Rhipicephalus appendiculatus PE=4 SV=1	7e-169	98.78	246	sp|Q5R8I2|CN166_PONAB	UPF0568 protein C14orf166 homolog OS=Pongo abelii PE=2 SV=1	2e-74	51.19	252	gi|1001575129|gb|JAP81609.1|	RLL motif containing protein 1 [Rhipicephalus appendiculatus]	2e-170	98.78	246	ISCW004894-PA	cle7, putative|protein_coding|DS717428:94728:109242:-1|gene:ISCW004894	6e-81	62.56	195						KOG4380	Carnitine deficiency associated protein	General function prediction only	2e-19	K15433	F:GO:0003723; C:GO:0005737; P:GO:0006399; C:GO:0043234; P:GO:0009058; P:GO:0006810; C:GO:0005654; F:GO:0019899	F:RNA binding; C:cytoplasm; P:tRNA metabolic process; C:protein complex; P:biosynthetic process; P:transport; C:nucleoplasm; F:enzyme binding		IPR019265 (PFAM); IPR019265 (PANTHER)	ORF predicted - 100% redundant and removed
TRINITY_DN14345_c0_g1_i1	600	427785891	Putative mitochondrial intermembrane space protein transporter complex_[Rhipicephalus pulchellus]	9e-71	95.69	116	gi|926612825|ref|XP_013794688.1|	PREDICTED: mitochondrial import inner membrane translocase subunit Tim13-like [Limulus polyphemus]	8e-49	87.91	91	tr|L7M3D6|L7M3D6_9ACAR	Putative mitochondrial intermembrane space protein transporter complex OS=Rhipicephalus pulchellus PE=2 SV=1	3e-68	95.69	116	sp|Q8AVK1|TI13B_XENLA	Mitochondrial import inner membrane translocase subunit Tim13-B OS=Xenopus laevis GN=timm13-b PE=3 SV=1	2e-37	65.26	95	gi|427785891|gb|JAA58397.1|	Putative mitochondrial intermembrane space protein transporter complex [Rhipicephalus pulchellus]	9e-70	95.69	116	ISCW022666-PA	mitochondrial import inner membrane translocase subunit Tim8, putative|protein_coding|DS924461:78104:78352:1|gene:ISCW022666	8e-09	32.26	62	gi|926612824|ref|XM_013939234.1|	PREDICTED: Limulus polyphemus mitochondrial import inner membrane translocase subunit Tim13-like (LOC106478676), mRNA	3e-42	82.03	217	KOG1733	Mitochondrial import inner membrane translocase, subunit TIM13	Intracellular trafficking, secretion, and vesicular transport	2e-44		C:GO:0005739; F:GO:0043167; P:GO:0006810	C:mitochondrion; F:ion binding; P:transport		IPR004217 (G3DSA:1.10.287.GENE3D); IPR004217 (PFAM); PTHR19338 (PANTHER); IPR004217 (SUPERFAMILY)	ORF predicted	Rzam_Mc16
TRINITY_DN14346_c0_g1_i1	1298	1001567467	Glycine rich superfamily member_[Rhipicephalus appendiculatus]	4e-121	96.74	215	gi|241622127|ref|XP_002408892.1|	secreted protein, putative [Ixodes scapularis]	2e-57	57.22	187	tr|A0A131YGW0|A0A131YGW0_RHIAP	Glycine rich superfamily member OS=Rhipicephalus appendiculatus PE=4 SV=1	1e-118	96.74	215	sp|Q9U1G2|ALL7_LEPDS	Mite allergen Lep d 7 OS=Lepidoglyphus destructor PE=1 SV=1	4e-06	26.06	188	gi|1001567467|gb|JAP77778.1|	Glycine rich superfamily member [Rhipicephalus appendiculatus]	4e-120	96.74	215	ISCW010031-PA	secreted protein, putative|protein_coding|DS835801:107932:113324:-1|gene:ISCW010031	3e-61	57.22	187											C:GO:0005615; P:GO:0000003	C:extracellular space; P:reproduction		IPR020234 (PFAM); PTHR11008 (PANTHER); PTHR11008:SF26 (PANTHER); SIGNAL_PEPTIDE_C_REGION (PHOBIUS); SIGNAL_PEPTIDE_H_REGION (PHOBIUS); NON_CYTOPLASMIC_DOMAIN (PHOBIUS); SIGNAL_PEPTIDE_N_REGION (PHOBIUS); SIGNAL_PEPTIDE (PHOBIUS); IPR020234 (PRODOM); SignalP-noTM (SIGNALP_EUK); SignalP-TM (SIGNALP_GRAM_POSITIVE); TMhelix (TMHMM); TMhelix (TMHMM)	ORF predicted	Rzam_Mc507
TRINITY_DN14348_c0_g1_i1	892	427776939	Putative trilaris_[Rhipicephalus pulchellus]	1e-127	77.38	252	gi|167613927|gb|ABZ89563.1|	dathoxin-3 [Dermacentor andersoni]	2e-20	33.16	193	tr|L7LPU4|L7LPU4_9ACAR	Putative trilaris OS=Rhipicephalus pulchellus PE=2 SV=1	4e-125	77.38	252	sp|Q7YRQ8|TFPI2_BOVIN	Tissue factor pathway inhibitor 2 OS=Bos taurus GN=TFPI2 PE=2 SV=1	3e-13	29.07	172	gi|427776939|gb|JAA53921.1|	Putative trilaris [Rhipicephalus pulchellus]	1e-126	77.38	252	ISCW003862-PA	serine proteinase inhibitor, putative|protein_coding|DS705698:8319:39815:-1|gene:ISCW003862	7e-08	20.44	181						KOG4295	Serine proteinase inhibitor (KU family)	Posttranslational modification, protein turnover, chaperones	3e-11		F:GO:0030234	F:enzyme regulator activity		IPR002223 (SMART); IPR002223 (G3DSA:4.10.410.GENE3D); IPR002223 (PFAM); IPR002223 (G3DSA:4.10.410.GENE3D); PTHR10083 (PANTHER); PTHR10083:SF210 (PANTHER); SIGNAL_PEPTIDE_H_REGION (PHOBIUS); SIGNAL_PEPTIDE (PHOBIUS); SIGNAL_PEPTIDE_N_REGION (PHOBIUS); NON_CYTOPLASMIC_DOMAIN (PHOBIUS); SIGNAL_PEPTIDE_C_REGION (PHOBIUS); IPR002223 (PROSITE_PROFILES); IPR002223 (PROSITE_PROFILES); IPR002223 (PROSITE_…	ORF predicted	Rzam_Mc508
[truncated: 23,118 more rows]
[truncated: 16 more columns]
