# Supplementary material for: Sialotranscriptomics of Rhipicephalus zambeziensis reveals intricate expression profiles of secretory proteins and suggests tight temporal transcriptional regulation during blood-feeding
Source: Parasit Vectors. 2017 Aug 10;10:384. doi: 10.1186/s13071-017-2312-4 (PMC5553602; doi:10.1186/s13071-017-2312-4)
Supplement: Supplementary file 4 — Annotation of the predicted proteins of R. zambeziensis. (XLSX 7708 kb) [file 13071_2017_2312_MOESM4_ESM.xlsx]

## Sheet: Sheet1
ORF ID	CDS Size (bp)	CDS start sequence	CDS end sequence	Predicted protein Size (aa)	Translation code	Transcript ID	Number of ORFs per transcript	Protein class	General role	Blastp vs Acari db: ID	Blastp vs Acari db: Description	Blastp vs Acari db: Evalue	Blastp vs Acari db: Identity	Blastp vs Acari db: Alignment length	Blastp vs Nr: ID	Blastp vs Nr: Description	Blastp vs Nr: Evalue	Blastp vs Nr: Identity	Blastp vs Nr: Alignment length	Blastp vs UniProt/TrEMBL: ID	Blastp vs UniProt/TrEMBL: Description	Blastp vs UniProt/TrEMBL:Evalue	Blastp vs UniProt/TrEMBL:Identity	Blastp vs UniProt/TrEMBL:Alignment length	Blastp vs UniProt/Swiss-Prot: ID	Blastp vs UniProt/Swiss-Prot: Description	Blastp vs UniProt/Swiss-Prot: Evalue	Blastp vs UniProt/Swiss-Prot: Identity	Blastp vs UniProt/Swiss-Prot: Alignment length	Blastp vs TSA-Nr: ID	Blastp vs TSA-Nr: Description	Blastp vs TSA-Nr: Evalue	Blastp vs TSA-Nr: Identity	Blastp vs TSA-Nr: Alignment length	Blastp vs Ixodes proteins: ID	Blastp vs Ixodes proteins: Description	Blastp vs Ixodes proteins: Evalue	Blastp vs Ixodes proteins: Identity	Blastp vs Ixodes proteins: Alignment length	KOG ID	KOG Description	KOG Class	KOG Evalue	KO Assignment	GO IDs	GO Descriptions	Enzyme Codes (EC)	Pfam significant matches: (Accession: Description)	CDD superfamily significant matches: (Accession: Description)
Rzam_Mc1	381	ATG	TAG	126	Standard	TRINITY_DN31320_c0_g3_i1	Single ORF per transcript	Unknown function protein	Unknown	1001582874	CDGSH iron sulfur domain-containing protein 3	3e-87	97.62	126	gi|240988945|ref|XP_002404294.1|	CDGSH iron sulfur domain-containing protein 3, putative [Ixodes scapularis]	2e-50	81.05	95	tr|A0A131Z216|A0A131Z216_RHIAP	CDGSH iron sulfur domain-containing protein 3 OS=Rhipicephalus appendiculatus PE=4 SV=1	9e-85	97.62	126	sp|B1AR13|CISD3_MOUSE	CDGSH iron-sulfur domain-containing protein 3, mitochondrial OS=Mus musculus GN=Cisd3 PE=1 SV=1	7e-22	50	82	gi|1001582874|gb|JAP85479.1|	CDGSH iron sulfur domain-containing protein 3 [Rhipicephalus appendiculatus]	3e-86	97.62	126	ISCW015901-PA	CDGSH iron sulfur domain-containing protein 3, putative|protein_coding|DS629072:218072:222206:-1|gene:ISCW015901	3e-54	81.05	95	KOG4605	Uncharacterized conserved protein containing CDGSH-type Zn-finger	Function unknown	3e-33		C:GO:0043226; C:GO:0005622; F:GO:0003674	C:organelle; C:intracellular; F:molecular_function		PF09360.8: zf-CDGSH; PF09360.8: zf-CDGSH	cl02748: zf-CDGSH; cl02748: zf-CDGSH
Rzam_Mc10	252	ATG	TAA	83	Standard	TRINITY_DN18579_c0_g1_i2	Single ORF per transcript	Unknown function protein	Unknown	1001566281	hypothetical protein	4e-44	85.54	83						tr|A0A131YFD3|A0A131YFD3_RHIAP	Uncharacterized protein OS=Rhipicephalus appendiculatus PE=4 SV=1	1e-41	85.54	83						gi|1001566281|gb|JAP77185.1|	hypothetical protein [Rhipicephalus appendiculatus]	4e-43	85.54	83
Rzam_Mc100	468	ATG	TAA	155	Standard	TRINITY_DN34119_c6_g1_i1	Single ORF per transcript	Housekeeping protein	Translation factors	1001571605	translation initiation factor 5A	1e-113	100	155	gi|325303722|tpg|DAA34557.1|	TPA_exp: translation initiation factor 5A eIF-5A [Amblyomma variegatum]	1e-105	95.48	155	tr|A0A131YLM1|A0A131YLM1_RHIAP	Eukaryotic translation initiation factor 5A OS=Rhipicephalus appendiculatus PE=3 SV=1	4e-111	100	155	sp|P62925|IF5A_SPOFR	Eukaryotic translation initiation factor 5A OS=Spodoptera frugiperda GN=eIF-5A PE=1 SV=1	8e-68	65.31	147	gi|427786655|gb|JAA58779.1|	Putative translation initiation factor 5a eif-5a [Rhipicephalus pulchellus]	1e-112	100	155	ISCW020373-PA	translation initiation factor 5A|protein_coding|DS839318:284216:294708:-1|gene:ISCW020373	4e-101	89.03	155	KOG3271	Translation initiation factor 5A (eIF-5A)	Translation, ribosomal structure and biogenesis	6e-78	K03263	C:GO:0005737; F:GO:0008135	C:cytoplasm; F:translation factor activity, RNA binding		PF01287.18: eIF-5a	cl09927: S1_like
Rzam_Mc1000	1716	cag	gca	572	Standard	TRINITY_DN18568_c0_g1_i1	Single ORF per transcript	Secretory protein	Housekeeping	427795145	Putative serine/threonine protein kinase wnk1 partial [Rhipicephalus pulchellus]	0	94.58	535	gi|926625969|ref|XP_013778505.1|	PREDICTED: uncharacterized protein LOC106463081 [Limulus polyphemus]	3e-32	47.59	187	tr|L7MIL4|L7MIL4_9ACAR	Putative serine/threonine-protein kinase wnk1 (Fragment) OS=Rhipicephalus pulchellus PE=2 SV=1	0	94.58	535	sp|Q9H4A3|WNK1_HUMAN	Serine/threonine-protein kinase WNK1 OS=Homo sapiens GN=WNK1 PE=1 SV=2	1e-12	32.37	139	gi|427795145|gb|JAA63024.1|	Putative serine/threonine-protein kinase wnk1, partial [Rhipicephalus pulchellus]	0	94.58	535											F:GO:0016301	F:kinase activity
Rzam_Mc10000	597	ATG	TAG	198	Standard	TRINITY_DN37048_c0_g2_i1	Single ORF per transcript	Housekeeping protein	Housekeeping	1016844920	putative creb-regulated transcription coactivator 1-like protein	3e-81	71.84	206	gi|241756428|ref|XP_002401401.1|	hypothetical protein IscW_ISCW013362 [Ixodes scapularis]	1e-68	68.95	190	tr|A0A147BEQ8|A0A147BEQ8_IXORI	Putative creb-regulated transcription coactivator 1-like protein OS=Ixodes ricinus PE=4 SV=1	1e-78	71.84	206	sp|Q68ED7|CRTC1_MOUSE	CREB-regulated transcription coactivator 1 OS=Mus musculus GN=Crtc1 PE=1 SV=1	8e-09	43.9	82	gi|1016844920|gb|JAR89261.1|	putative creb-regulated transcription coactivator 1-like protein [Ixodes ricinus]	3e-80	71.84	206	ISCW013362-PA	hypothetical protein|protein_coding|DS930277:107922:120340:1|gene:ISCW013362	3e-72	68.95	190						C:GO:0005634; C:GO:0005737; P:GO:0034641; P:GO:0009058	C:nucleus; C:cytoplasm; P:cellular nitrogen compound metabolic process; P:biosynthetic process		PF12886.5: TORC_C	cl15144: TORC_C
Rzam_Mc10001	411	ATG	TAA	136	Standard	TRINITY_DN37049_c0_g1_i1	Single ORF per transcript	Unknown function protein	Unknown	1001568291	putative protein containing DUF4604 domain	5e-87	94.93	138	gi|224045538|ref|XP_002199104.1|	PREDICTED: uncharacterized protein KIAA1143 homolog [Taeniopygia guttata]	6e-29	45.51	156	tr|A0A131YIA9|A0A131YIA9_RHIAP	Uncharacterized protein OS=Rhipicephalus appendiculatus PE=4 SV=1	2e-84	94.93	138	sp|Q5ZJ97|K1143_CHICK	Uncharacterized protein KIAA1143 homolog OS=Gallus gallus GN=RCJMB04_19n18 PE=2 SV=1	5e-25	42.68	157	gi|1001568291|gb|JAP78190.1|	putative protein, containing DUF4604 domain [Rhipicephalus appendiculatus]	5e-86	94.93	138	ISCW014271-PA	hypothetical protein|protein_coding|DS942764:82474:83863:-1|gene:ISCW014271	4e-08	73.08	26									PF15377.4: DUF4604	cl21215: DUF4604
Rzam_Mc10002	312	ATG	TAA	103	Standard	TRINITY_DN37050_c2_g2_i1	Single ORF per transcript	Unknown function protein	Unknown	49550388	EST Rapp [Rhipicephalus appendiculatus]	1e-31	76.19	84
Rzam_Mc10003	288	ATG	TAG	95	Standard	TRINITY_DN37050_c2_g36_i1	Single ORF per transcript	No hit protein class	Hypothetical protein
Rzam_Mc10004	984	ATG	TAG	327	Standard	TRINITY_DN37051_c1_g9_i1	Single ORF per transcript	Housekeeping protein	Housekeeping	427797263	Putative tick transposon partial [Rhipicephalus pulchellus]	0	82.92	322	gi|599127480|gb|AHN53418.1|	pol polyprotein [Nuttalliella namaqua]	5e-107	53.42	322	tr|L7MLF2|L7MLF2_9ACAR	Putative tick transposon (Fragment) OS=Rhipicephalus pulchellus PE=2 SV=1	0	82.92	322	sp|P10394|POL4_DROME	Retrovirus-related Pol polyprotein from transposon 412 OS=Drosophila melanogaster GN=POL PE=3 SV=1	2e-30	27.03	333	gi|427797263|gb|JAA64083.1|	Putative tick transposon, partial [Rhipicephalus pulchellus]	0	82.92	322	ISCW022529-PA	polyprotein of viral origin, putative|protein_coding|DS909780:211888:212615:1|gene:ISCW022529	2e-24	34.55	191						P:GO:0006259; F:GO:0003674	P:DNA metabolic process; F:molecular_function		PF00665.24: rve	cl21549: rve
Rzam_Mc10005	1308	ATG	TAG	435	Standard	TRINITY_DN37052_c3_g1_i2	Single ORF per transcript	Housekeeping protein	Housekeeping	1001565799	nucleoside transporter	0	97.93	435	gi|391341601|ref|XP_003745116.1|	PREDICTED: equilibrative nucleoside transporter 3-like [Metaseiulus occidentalis]	2e-141	54.84	434	tr|A0A131YC90|A0A131YC90_RHIAP	Nucleoside transporter OS=Rhipicephalus appendiculatus PE=4 SV=1	0	97.93	435	sp|O54698|S29A1_RAT	Equilibrative nucleoside transporter 1 OS=Rattus norvegicus GN=Slc29a1 PE=1 SV=3	4e-62	33.19	452	gi|1001565799|gb|JAP76944.1|	nucleoside transporter [Rhipicephalus appendiculatus]	0	97.93	435	ISCW007992-PA	equilibrative nucleoside transporter, putative|protein_coding|DS797897:4017:45434:-1|gene:ISCW007992	2e-61	77.52	129	KOG1479	Nucleoside transporter	Nucleotide transport and metabolism	6e-88	K15014	F:GO:0022857; C:GO:0005575	F:transmembrane transporter activity; C:cellular_component		PF01733.16: Nucleoside_tran	cl15430: Nucleoside_tran
Rzam_Mc10006	5061	ATG	TGA	1686	Standard	TRINITY_DN37052_c4_g3_i2	Single ORF per transcript	Housekeeping protein	RNA polymerase II system	427792539	Putative chromodomain helicase dna binding protein partial [Rhipicephalus pulchellus]	0	98	1650	gi|926609933|ref|XP_013786052.1|	PREDICTED: transcription activator BRG1-like isoform X2 [Limulus polyphemus]	0	65.3	1729	tr|L7MBV5|L7MBV5_9ACAR	Putative chromodomain-helicase dna-binding protein (Fragment) OS=Rhipicephalus pulchellus PE=2 SV=1	0	98	1650	sp|P51532|SMCA4_HUMAN	Transcription activator BRG1 OS=Homo sapiens GN=SMARCA4 PE=1 SV=2	0	68.6	1274	gi|427792539|gb|JAA61721.1|	Putative chromodomain-helicase dna-binding protein, partial [Rhipicephalus pulchellus]	0	98	1650	ISCW020101-PA	smarca4, putative|protein_coding|DS825938:103785:117385:1|gene:ISCW020101	0	66.08	510	KOG0386	Chromatin remodeling complex SWI/SNF, component SWI2 and related ATPases (DNA/RNA helicase superfamily)	Chromatin structure and dynamics, Transcription	0	K11647	F:GO:0016887; P:GO:0009790; P:GO:0008283; P:GO:0007165; F:GO:0043167; P:GO:0006464; P:GO:0048646; C:GO:0043234; P:GO:0009058; P:GO:0006950; P:GO:0040007; P:GO:0048870; C:GO:0005634; F:GO:0042393; P:GO:0051276; P:GO:0030154; P:GO:0034641	F:ATPase activity; P:embryo development; P:cell proliferation; P:signal transduction; F:ion binding; P:cellular protein modification process; P:anatomical structure formation involved in morphogenesis; C:protein complex; P:biosynthetic process; P:response to stress; P:growth; P:cell motility; C:nucleus; F:histone binding; P:chromosome organization; P:cell differentiation; P:cellular nitrogen comp…	EC:3.6.1; EC:3.6.1.3; EC:3.6.1.15	PF00176.21: SNF2_N; PF00271.29: Helicase_C; PF00439.23: Bromodomain; PF07529.11: HSA; PF07533.14: BRK; PF14619.4: SnAC; PF08880.9: QLQ	cl02556: Bromodomain; cl21455: P-loop_NTPase; cl21455: P-loop_NTPase; cl20592: SnAC; cl02676: HSA; cl02688: BRK; cl07469: QLQ
Rzam_Mc10007	5064	ATG	TGA	1687	Standard	TRINITY_DN37052_c4_g3_i4	Single ORF per transcript	Housekeeping protein	RNA polymerase II system	427792539	Putative chromodomain helicase dna binding protein partial [Rhipicephalus pulchellus]	0	97.88	1651	gi|926609933|ref|XP_013786052.1|	PREDICTED: transcription activator BRG1-like isoform X2 [Limulus polyphemus]	0	65.3	1729	tr|L7MBV5|L7MBV5_9ACAR	Putative chromodomain-helicase dna-binding protein (Fragment) OS=Rhipicephalus pulchellus PE=2 SV=1	0	97.88	1651	sp|P51532|SMCA4_HUMAN	Transcription activator BRG1 OS=Homo sapiens GN=SMARCA4 PE=1 SV=2	0	68.6	1274	gi|427792539|gb|JAA61721.1|	Putative chromodomain-helicase dna-binding protein, partial [Rhipicephalus pulchellus]	0	97.88	1651	ISCW020101-PA	smarca4, putative|protein_coding|DS825938:103785:117385:1|gene:ISCW020101	0	66.08	510	KOG0386	Chromatin remodeling complex SWI/SNF, component SWI2 and related ATPases (DNA/RNA helicase superfamily)	Chromatin structure and dynamics, Transcription	0	K11647	F:GO:0016887; P:GO:0009790; P:GO:0008283; P:GO:0007165; F:GO:0043167; P:GO:0006464; P:GO:0048646; C:GO:0043234; P:GO:0009058; P:GO:0006950; P:GO:0040007; P:GO:0048870; C:GO:0005634; F:GO:0042393; P:GO:0051276; P:GO:0030154; P:GO:0034641	F:ATPase activity; P:embryo development; P:cell proliferation; P:signal transduction; F:ion binding; P:cellular protein modification process; P:anatomical structure formation involved in morphogenesis; C:protein complex; P:biosynthetic process; P:response to stress; P:growth; P:cell motility; C:nucleus; F:histone binding; P:chromosome organization; P:cell differentiation; P:cellular nitrogen comp…	EC:3.6.1; EC:3.6.1.3; EC:3.6.1.15	PF00176.21: SNF2_N; PF00271.29: Helicase_C; PF00439.23: Bromodomain; PF07529.11: HSA; PF07533.14: BRK; PF14619.4: SnAC; PF08880.9: QLQ	cl02556: Bromodomain; cl21455: P-loop_NTPase; cl21455: P-loop_NTPase; cl20592: SnAC; cl02676: HSA; cl02688: BRK; cl07469: QLQ
Rzam_Mc10008	243	ATG	TGA	80	Standard	TRINITY_DN37052_c5_g1_i1	Single ORF per transcript	Housekeeping protein	Housekeeping	1001564647	hypothetical protein	2e-19	80.85	47						tr|A0A131YCU5|A0A131YCU5_RHIAP	Uncharacterized protein OS=Rhipicephalus appendiculatus PE=4 SV=1	7e-17	80.85	47						gi|1001564647|gb|JAP76368.1|	hypothetical protein [Rhipicephalus appendiculatus]	2e-18	80.85	47
Rzam_Mc10009	1443	ATG	TAA	480	Standard	TRINITY_DN37053_c0_g1_i2	Single ORF per transcript	Housekeeping protein	Propanoate metabolism	1001578125	malonyl-CoA decarboxylase	0	98.33	480	gi|241710913|ref|XP_002403478.1|	malonyl-CoA decarboxylase, putative [Ixodes scapularis]	0	74.14	348	tr|A0A131YVX1|A0A131YVX1_RHIAP	Malonyl-CoA decarboxylase OS=Rhipicephalus appendiculatus PE=4 SV=1	0	98.33	480	sp|O95822|DCMC_HUMAN	Malonyl-CoA decarboxylase, mitochondrial OS=Homo sapiens GN=MLYCD PE=1 SV=3	2e-129	46.94	441	gi|1001578125|gb|JAP83107.1|	malonyl-CoA decarboxylase [Rhipicephalus appendiculatus]	0	98.33	480	ISCW010433-PA	malonyl-CoA decarboxylase, putative|protein_coding|DS870871:32553:64894:1|gene:ISCW010433	0	74.14	348	KOG3018	Malonyl-CoA decarboxylase	Carbohydrate transport and metabolism	6e-114	K01578	P:GO:0044281; P:GO:0006629; F:GO:0016829; P:GO:0009058	P:small molecule metabolic process; P:lipid metabolic process; F:lyase activity; P:biosynthetic process	EC:4.1.1.9	PF05292.9: MCD	cl09364: MCD
Rzam_Mc1001	252	ATG	TGA	83	Standard	TRINITY_DN18578_c0_g4_i1	Single ORF per transcript	Unknown function protein	Unknown	49549594	EST Rapp [Rhipicephalus appendiculatus]	3e-17	61.76	68
Rzam_Mc10010	1290	ATG	TAA	429	Standard	TRINITY_DN37053_c0_g1_i4	Single ORF per transcript	Housekeeping protein	Propanoate metabolism	1001578125	malonyl-CoA decarboxylase	0	88.12	480	gi|241710913|ref|XP_002403478.1|	malonyl-CoA decarboxylase, putative [Ixodes scapularis]	6e-146	63.51	348	tr|A0A131YVX1|A0A131YVX1_RHIAP	Malonyl-CoA decarboxylase OS=Rhipicephalus appendiculatus PE=4 SV=1	0	88.12	480	sp|O95822|DCMC_HUMAN	Malonyl-CoA decarboxylase, mitochondrial OS=Homo sapiens GN=MLYCD PE=1 SV=3	1e-97	41.12	428	gi|1001578125|gb|JAP83107.1|	malonyl-CoA decarboxylase [Rhipicephalus appendiculatus]	0	88.12	480	ISCW010433-PA	malonyl-CoA decarboxylase, putative|protein_coding|DS870871:32553:64894:1|gene:ISCW010433	1e-149	63.51	348	KOG3018	Malonyl-CoA decarboxylase	Carbohydrate transport and metabolism	2e-84		P:GO:0044281; P:GO:0006629; F:GO:0016829; P:GO:0009058	P:small molecule metabolic process; P:lipid metabolic process; F:lyase activity; P:biosynthetic process	EC:4.1.1.9	PF05292.9: MCD; PF05292.9: MCD	cl09364: MCD
Rzam_Mc10011	1647	ATG	TAG	548	Standard	TRINITY_DN37054_c0_g1_i1	Single ORF per transcript	Housekeeping protein	Ribosome biogenesis	1001568769	protein SHQ1	0	97.99	548	gi|241555421|ref|XP_002399462.1|	conserved hypothetical protein [Ixodes scapularis]	0	60.64	470	tr|A0A131YGR2|A0A131YGR2_RHIAP	Protein SHQ1 OS=Rhipicephalus appendiculatus PE=4 SV=1	0	97.99	548	sp|Q6PI26|SHQ1_HUMAN	Protein SHQ1 homolog OS=Homo sapiens GN=SHQ1 PE=1 SV=2	3e-126	46.36	453	gi|1001568769|gb|JAP78429.1|	protein SHQ1 [Rhipicephalus appendiculatus]	0	97.99	548	ISCW007191-PA	conserved hypothetical protein|protein_coding|DS772031:1896:15700:1|gene:ISCW007191	0	60.64	470	KOG3247	Uncharacterized conserved protein	Function unknown	2e-109	K14764	P:GO:0008219; C:GO:0005737; P:GO:0022618; P:GO:0042254; P:GO:0034641; C:GO:0005730; F:GO:0003674; C:GO:0005654	P:cell death; C:cytoplasm; P:ribonucleoprotein complex assembly; P:ribosome biogenesis; P:cellular nitrogen compound metabolic process; C:nucleolus; F:molecular_function; C:nucleoplasm		PF04925.13: SHQ1	cl04847: SHQ1
Rzam_Mc10012	288	ATG	TAA	95	Standard	TRINITY_DN37054_c1_g1_i2	Single ORF per transcript	No hit protein class	Hypothetical protein
Rzam_Mc10013	864	ATG	TGA	287	Standard	TRINITY_DN37056_c0_g2_i1	Single ORF per transcript	Housekeeping protein	Housekeeping	1001571311	alpha 2 macroglobulin receptor associated protein	0	98.95	287	gi|241749547|ref|XP_002405826.1|	alpha-2-macroglobulin receptor-associated protein, putative [Ixodes scapularis]	8e-98	57.19	306	tr|A0A131YMN2|A0A131YMN2_RHIAP	Alpha 2 macroglobulin receptor associated protein OS=Rhipicephalus appendiculatus PE=4 SV=1	0	98.95	287	sp|P55302|AMRP_MOUSE	Alpha-2-macroglobulin receptor-associated protein OS=Mus musculus GN=Lrpap1 PE=1 SV=1	1e-27	31.97	319	gi|1001571311|gb|JAP79700.1|	alpha 2 macroglobulin receptor associated protein [Rhipicephalus appendiculatus]	0	98.95	287	ISCW010822-PA	alpha-2-macroglobulin receptor-associated protein, putative|protein_coding|DS888554:90441:102529:1|gene:ISCW010822	2e-101	57.19	306	KOG3956	Alpha 2-macroglobulin receptor-associated protein	Posttranslational modification, protein turnover, chaperones, Intracellular trafficking, secretion, and vesicular transport, Signal transduction mechanisms, Lipid transport and metabolism, Defense mechanisms	6e-49		F:GO:0043167; C:GO:0005783	F:ion binding; C:endoplasmic reticulum		PF06401.9: Alpha-2-MRAP_C; PF06400.9: Alpha-2-MRAP_N	cl05743: RAP; cl05743: RAP; cl05743: RAP
Rzam_Mc10014	741	ATG	TGA	246	Standard	TRINITY_DN37057_c2_g1_i1	Single ORF per transcript	Housekeeping protein	Housekeeping	1001582582	transcriptional regulator protein	7e-180	100	246	gi|241561687|ref|XP_002401213.1|	SAP30-binding protein, putative [Ixodes scapularis]	2e-105	59.27	302	tr|A0A131Z1N7|A0A131Z1N7_RHIAP	Transcriptional regulator protein OS=Rhipicephalus appendiculatus PE=4 SV=1	2e-177	100	246	sp|Q9UHR5|S30BP_HUMAN	SAP30-binding protein OS=Homo sapiens GN=SAP30BP PE=1 SV=1	2e-52	46.83	205	gi|1001582582|gb|JAP85333.1|	transcriptional regulator protein [Rhipicephalus appendiculatus]	7e-179	100	246	ISCW019459-PA	SAP30-binding protein, putative|protein_coding|DS775215:264100:267738:1|gene:ISCW019459	4e-109	59.27	302	KOG2959	Transcriptional regulator	Transcription	1e-34		P:GO:0034641; P:GO:0009058	P:cellular nitrogen compound metabolic process; P:biosynthetic process		PF07818.11: HCNGP	cl06724: HCNGP
Rzam_Mc10015	294	ATG	TAA	97	Standard	TRINITY_DN37057_c3_g1_i1	Single ORF per transcript	No hit protein class	Hypothetical protein
Rzam_Mc10016	324	ATG	TAG	107	Standard	TRINITY_DN37057_c3_g2_i1	Single ORF per transcript	No hit protein class	Hypothetical protein
Rzam_Mc10017	306	ATG	TAA	101	Standard	TRINITY_DN37057_c4_g2_i1	Single ORF per transcript	No hit protein class	Hypothetical protein
Rzam_Mc10018	915	ATG	TAG	304	Standard	TRINITY_DN37058_c1_g1_i1	Single ORF per transcript	Housekeeping protein	Housekeeping	427786727	Putative snare protein pep12/vam3/syntaxin 7/syntaxin 17 [Rhipicephalus pulchellus]	0	97.7	304	gi|241993512|ref|XP_002399466.1|	syntaxin, putative [Ixodes scapularis]	2e-119	60.53	304	tr|L7M445|L7M445_9ACAR	Putative snare protein pep12/vam3/syntaxin 7/syntaxin 17 OS=Rhipicephalus pulchellus PE=2 SV=1	0	97.7	304	sp|Q9ER00|STX12_MOUSE	Syntaxin-12 OS=Mus musculus GN=Stx12 PE=1 SV=1	2e-33	33.85	257	gi|427786727|gb|JAA58815.1|	Putative snare protein pep12/vam3/syntaxin 7/syntaxin 17 [Rhipicephalus pulchellus]	0	97.7	304	ISCW002586-PA	syntaxin, putative|protein_coding|DS652957:725351:734274:1|gene:ISCW002586	4e-123	60.53	304	KOG0811	SNARE protein PEP12/VAM3/Syntaxin 7/Syntaxin 17	Intracellular trafficking, secretion, and vesicular transport	8e-48		P:GO:0061024; P:GO:0016192; C:GO:0005737; C:GO:0043234; F:GO:0003674	P:membrane organization; P:vesicle-mediated transport; C:cytoplasm; C:protein complex; F:molecular_function		PF14523.4: Syntaxin_2; PF05739.17: SNARE	cl22856: SNARE; cl00143: SynN
Rzam_Mc10019	687	atg	ttt	229	Standard	TRINITY_DN37059_c0_g1_i1	Single ORF per transcript	Housekeeping protein	Transcription factors	1001588606	KRAB domain-containing zinc finger protein partial	3e-116	94.97	179	gi|658844489|ref|XP_008404658.1|	PREDICTED: zinc finger protein OZF-like [Poecilia reticulata]	1e-20	51.19	84	tr|A0A131ZC10|A0A131ZC10_RHIAP	KRAB domain-containing zinc finger protein (Fragment) OS=Rhipicephalus appendiculatus PE=4 SV=1	1e-113	94.97	179	sp|Q8VCZ7|ZBT7C_MOUSE	Zinc finger and BTB domain-containing protein 7C OS=Mus musculus GN=Zbtb7c PE=2 SV=1	3e-21	43.64	110	gi|1001588606|gb|JAP88345.1|	KRAB domain-containing zinc finger protein, partial [Rhipicephalus appendiculatus]	3e-115	94.97	179	ISCW022460-PA	zinc finger protein, putative|protein_coding|DS896468:157930:159836:1|gene:ISCW022460	1e-22	41.6	125	KOG2462	C2H2-type Zn-finger protein	Transcription	2e-18		F:GO:0043167	F:ion binding
Rzam_Mc1002	975	ATG	TAG	324	Standard	TRINITY_DN18579_c1_g1_i1	Single ORF per transcript	Housekeeping protein	Transcription factors	1001576265	CCAAT/enhancer binding protein (C/EBP) invertebrate	0	100	324	gi|215500538|gb|EEC10032.1|	CEBPA: CCAAT/enhancer-binding protein alpha, putative [Ixodes scapularis]	2e-137	81.4	301	tr|A0A131YT89|A0A131YT89_RHIAP	CCAAT/enhancer binding protein (C/EBP), invertebrate OS=Rhipicephalus appendiculatus PE=4 SV=1	0	100	324	sp|P17676|CEBPB_HUMAN	CCAAT/enhancer-binding protein beta OS=Homo sapiens GN=CEBPB PE=1 SV=2	5e-19	55.06	89	gi|427781725|gb|JAA56314.1|	Putative basic region leucine zipper transcription factor [Rhipicephalus pulchellus]	0	100	324	ISCW019431-PA	CEBPA: CCAAT/enhancer-binding protein alpha, putative|protein_coding|DS788896:91648:105709:-1|gene:ISCW019431	4e-141	81.4	301	KOG3119	Basic region leucine zipper transcription factor	Transcription	3e-16		F:GO:0003677; F:GO:0001071; P:GO:0034641; P:GO:0009058	F:DNA binding; F:nucleic acid binding transcription factor activity; P:cellular nitrogen compound metabolic process; P:biosynthetic process		PF07716.13: bZIP_2	cl21462: bZIP
Rzam_Mc10020	300	ATG	TAG	99	Standard	TRINITY_DN37059_c6_g5_i1	Single ORF per transcript	Unknown function protein	Unknown	427790969	putative secreted peptide precursor partial [Rhipicephalus pulchellus]	7e-10	51.52	66						tr|L7M9E6|L7M9E6_9ACAR	Putative secreted peptide (Fragment) OS=Rhipicephalus pulchellus PE=2 SV=1	3e-07	51.52	66						gi|427790969|gb|JAA60936.1|	putative secreted peptide precursor, partial [Rhipicephalus pulchellus]	7e-09	51.52	66
Rzam_Mc10021	858	ATG	TAA	285	Standard	TRINITY_DN37060_c0_g1_i1	Single ORF per transcript	Housekeeping protein	Transcription factors	1001564266	upstream stimulatory factor	0	99.3	285	gi|241812134|ref|XP_002416465.1|	upstream stimulatory factor 2, usf2, putative [Ixodes scapularis]	3e-133	70.76	301	tr|A0A131YCC0|A0A131YCC0_RHIAP	Upstream stimulatory factor OS=Rhipicephalus appendiculatus PE=4 SV=1	0	99.3	285	sp|Q63665|USF2_RAT	Upstream stimulatory factor 2 OS=Rattus norvegicus GN=Usf2 PE=1 SV=2	1e-74	44.6	352	gi|1001564266|gb|JAP76178.1|	upstream stimulatory factor [Rhipicephalus appendiculatus]	0	99.3	285	ISCW015344-PA	upstream stimulatory factor 2, usf2, putative|protein_coding|DS978781:36226:53347:1|gene:ISCW015344	5e-137	70.76	301	KOG1318	Helix loop helix transcription factor EB	Transcription	8e-35	K09106	F:GO:0016491	F:oxidoreductase activity		PF00010.24: HLH	cl00081: HLH
Rzam_Mc10022	870	ATG	TAA	289	Standard	TRINITY_DN37060_c0_g1_i2	Single ORF per transcript	Housekeeping protein	Transcription factors	1001577759	upstream stimulatory factor	0	99.31	289	gi|241812134|ref|XP_002416465.1|	upstream stimulatory factor 2, usf2, putative [Ixodes scapularis]	4e-134	70.16	305	tr|A0A131YUP1|A0A131YUP1_RHIAP	Upstream stimulatory factor OS=Rhipicephalus appendiculatus PE=4 SV=1	0	99.31	289	sp|Q63665|USF2_RAT	Upstream stimulatory factor 2 OS=Rattus norvegicus GN=Usf2 PE=1 SV=2	2e-73	44.1	356	gi|1001577759|gb|JAP82924.1|	upstream stimulatory factor [Rhipicephalus appendiculatus]	0	99.31	289	ISCW015344-PA	upstream stimulatory factor 2, usf2, putative|protein_coding|DS978781:36226:53347:1|gene:ISCW015344	7e-138	70.16	305	KOG1318	Helix loop helix transcription factor EB	Transcription	8e-35	K09106	F:GO:0016491	F:oxidoreductase activity		PF00010.24: HLH	cl00081: HLH
Rzam_Mc10023	1146	ATG	TGA	381	Standard	TRINITY_DN37061_c3_g11_i2	Single ORF per transcript	Housekeeping protein	Housekeeping	1001568845	putative protein containing Methyltrn RNA 3 domain	0	99.48	381	gi|847146202|ref|XP_012822079.1|	PREDICTED: putative methyltransferase C9orf114 homolog isoform X2 [Xenopus tropicalis]	8e-155	59.41	372	tr|A0A131YHQ1|A0A131YHQ1_RHIAP	Uncharacterized protein OS=Rhipicephalus appendiculatus PE=4 SV=1	0	99.48	381	sp|Q3UHX9|CI114_MOUSE	Putative methyltransferase C9orf114 homolog OS=Mus musculus GN=D2Wsu81e PE=1 SV=1	7e-136	60.23	342	gi|1001568845|gb|JAP78467.1|	putative protein, containing Methyltrn RNA 3 domain [Rhipicephalus appendiculatus]	0	99.48	381						KOG3925	Uncharacterized conserved protein	Function unknown	2e-100		P:GO:0008150; C:GO:0005575; F:GO:0003674	P:biological_process; C:cellular_component; F:molecular_function		PF02598.15: Methyltrn_RNA_3	cl12077: Methyltrn_RNA_3
Rzam_Mc10024	882	ATG	TGA	293	Standard	TRINITY_DN37061_c3_g6_i1	Single ORF per transcript	Housekeeping protein	Mitochondrial biogenesis	1001577229	endonuclease G mitochondrial	0	98.98	293	gi|241842224|ref|XP_002415384.1|	endonuclease G, putative [Ixodes scapularis]	1e-143	78.71	249	tr|A0A131YTW0|A0A131YTW0_RHIAP	Endonuclease G, mitochondrial OS=Rhipicephalus appendiculatus PE=4 SV=1	0	98.98	293	sp|Q95NM6|NUCG_CAEEL	Endonuclease G, mitochondrial OS=Caenorhabditis elegans GN=cps-6 PE=1 SV=1	2e-95	54.05	259	gi|1001577229|gb|JAP82659.1|	endonuclease G, mitochondrial [Rhipicephalus appendiculatus]	0	98.98	293	ISCW023434-PA	endonuclease G, putative|protein_coding|DS953309:191904:198919:-1|gene:ISCW023434	2e-147	78.71	249	KOG3721	Mitochondrial endonuclease	Nucleotide transport and metabolism	1e-120	K01173	P:GO:0008219; F:GO:0004518; F:GO:0016829; F:GO:0043167; P:GO:0034655; P:GO:0006259; C:GO:0005575	P:cell death; F:nuclease activity; F:lyase activity; F:ion binding; P:nucleobase-containing compound catabolic process; P:DNA metabolic process; C:cellular_component	EC:3.1; EC:4.4.1.1	PF01223.21: Endonuclease_NS	cl00089: NUC
Rzam_Mc10025	1794	ATG	TAA	597	Standard	TRINITY_DN37063_c0_g1_i13	Single ORF per transcript	Housekeeping protein	Ubiquitin ligases (E3)	1001585824	E3 ubiquitin-protein ligase Topors partial	0	98.5	535	gi|241618045|ref|XP_002408287.1|	conserved hypothetical protein [Ixodes scapularis]	1e-82	41.57	433	tr|A0A131Z6H1|A0A131Z6H1_RHIAP	E3 ubiquitin-protein ligase Topors (Fragment) OS=Rhipicephalus appendiculatus PE=4 SV=1	0	98.5	535	sp|Q80Z37|TOPRS_MOUSE	E3 ubiquitin-protein ligase Topors OS=Mus musculus GN=Topors PE=1 SV=1	9e-44	33.11	299	gi|1001585824|gb|JAP86954.1|	E3 ubiquitin-protein ligase Topors, partial [Rhipicephalus appendiculatus]	0	98.5	535	ISCW010224-PA	conserved hypothetical protein|protein_coding|DS833764:312075:320161:-1|gene:ISCW010224	3e-86	41.57	433	KOG4430	Topoisomerase I-binding arginine-serine-rich protein	Transcription	3e-17		F:GO:0043167	F:ion binding		PF00097.23: zf-C3HC4	cl17238: RING
Rzam_Mc10026	8985	ATG	TAG	2994	Standard	TRINITY_DN37065_c0_g3_i4	Single ORF per transcript	Housekeeping protein	Housekeeping	1001571615	cadherin egf lag seven pass g type receptor	0	99.87	2994	gi|1009588646|ref|XP_015923569.1|	PREDICTED: neural-cadherin-like [Parasteatoda tepidariorum]	0	75.25	2974	tr|A0A131YMS4|A0A131YMS4_RHIAP	Cadherin egf lag seven pass g type receptor OS=Rhipicephalus appendiculatus PE=4 SV=1	0	99.87	2994	sp|O15943|CADN_DROME	Neural-cadherin OS=Drosophila melanogaster GN=CadN PE=1 SV=2	0	59.87	3045	gi|1001571615|gb|JAP79852.1|	cadherin egf lag seven pass g type receptor [Rhipicephalus appendiculatus]	0	99.87	2994	ISCW022276-PA	Gb2-cadherin, putative|protein_coding|DS921134:519814:597274:-1|gene:ISCW022276	0	80.35	1435	KOG1219	Uncharacterized conserved protein, contains laminin, cadherin and EGF domains	Signal transduction mechanisms	0		P:GO:0040011; P:GO:0000902; F:GO:0043167; P:GO:0030154; P:GO:0007155; P:GO:0050877; C:GO:0005886; P:GO:0040007	P:locomotion; P:cell morphogenesis; F:ion binding; P:cell differentiation; P:cell adhesion; P:neurological system process; C:plasma membrane; P:growth		PF01049.15: Cadherin_C; PF02210.22: Laminin_G_2; PF00028.15: Cadherin; PF00028.15: Cadherin; PF00028.15: Cadherin; PF02210.22: Laminin_G_2; PF00028.15: Cadherin; PF00028.15: Cadherin; PF00028.15: Cadherin; PF00028.15: Cadherin; PF00028.15: Cadherin; PF00028.15: Cadherin; PF00028.15: Cadherin; PF00028.15: Cadherin; PF00028.15: Cadherin; PF00028.15: Cadherin; PF00008.25: EGF	cl03079: Cadherin_C; cl22861: LamG; cl09101: E_set; cl09101: E_set; cl09101: E_set; cl09101: E_set; cl09101: E_set; cl09101: E_set; cl09101: E_set; cl09101: E_set; cl09101: E_set; cl09101: E_set; cl22861: LamG; cl09101: E_set; cl09101: E_set; cl09101: E_set; cl09101: E_set; cl09101: E_set; cl09101: E_set; cl21504: EGF_CA; cl21504: EGF_CA
Rzam_Mc10027	1293	atg	cct	431	Standard	TRINITY_DN37066_c1_g2_i1	Single ORF per transcript	Housekeeping protein	Hedgehog signaling pathway	1001571781	casein kinase 1 gamma	0	100	431	gi|241574597|ref|XP_002403115.1|	casein kinase, putative [Ixodes scapularis]	0	91.47	434	tr|A0A131YMX4|A0A131YMX4_RHIAP	Casein kinase 1, gamma OS=Rhipicephalus appendiculatus PE=3 SV=1	0	100	431	sp|Q9Y6M4|KC1G3_HUMAN	Casein kinase I isoform gamma-3 OS=Homo sapiens GN=CSNK1G3 PE=1 SV=2	0	73.56	416	gi|427789525|gb|JAA60214.1|	Putative gilgamesh [Rhipicephalus pulchellus]	0	100	431	ISCW009144-PA	casein kinase, putative|protein_coding|DS820031:76331:110352:1|gene:ISCW009144	0	91.47	434	KOG1165	Casein kinase (serine/threonine/tyrosine protein kinase)	Signal transduction mechanisms	0	K08958	P:GO:0007010; P:GO:0006461; P:GO:0000902; F:GO:0043167; P:GO:0006464; P:GO:0048646; P:GO:0007034; F:GO:0004871; C:GO:0005886; P:GO:0000003; P:GO:0048870; C:GO:0005634; P:GO:0016192; C:GO:0005737; P:GO:0030154; F:GO:0016301; P:GO:0050877	P:cytoskeleton organization; P:protein complex assembly; P:cell morphogenesis; F:ion binding; P:cellular protein modification process; P:anatomical structure formation involved in morphogenesis; P:vacuolar transport; F:signal transducer activity; C:plasma membrane; P:reproduction; P:cell motility; C:nucleus; P:vesicle-mediated transport; C:cytoplasm; P:cell differentiation; F:kinase activity; P:n…	EC:2.7.11.25; EC:2.7.11	PF00069.23: Pkinase; PF12605.6: CK1gamma_C	cl21453: PKc_like; cl12070: CK1gamma_C
Rzam_Mc10028	1902	ATG	TGA	633	Standard	TRINITY_DN37068_c0_g1_i1	Single ORF per transcript	Housekeeping protein	Housekeeping	1001571125	conserved plasma membrane protein	0	99.53	633	gi|241693713|ref|XP_002412976.1|	conserved hypothetical protein [Ixodes scapularis]	0	72.39	507	tr|A0A131YKX7|A0A131YKX7_RHIAP	Conserved plasma membrane protein OS=Rhipicephalus appendiculatus PE=4 SV=1	0	99.53	633						gi|1001571125|gb|JAP79607.1|	conserved plasma membrane protein [Rhipicephalus appendiculatus]	0	99.53	633	ISCW022909-PA	conserved hypothetical protein|protein_coding|DS903006:145985:226341:1|gene:ISCW022909	0	72.39	507						P:GO:0030154; P:GO:0048856; C:GO:0005575	P:cell differentiation; P:anatomical structure development; C:cellular_component		PF04087.12: DUF389	cl00781: DUF389
Rzam_Mc10029	1491	ATG	TGA	496	Standard	TRINITY_DN37069_c0_g1_i1	Single ORF per transcript	Housekeeping protein	Housekeeping	1001581340	klingon	0	98.79	496	gi|241598764|ref|XP_002404785.1|	limbic system-associated membrane protein, putative [Ixodes scapularis]	0	66.34	413	tr|A0A131Z1P1|A0A131Z1P1_RHIAP	Klingon OS=Rhipicephalus appendiculatus PE=4 SV=1	0	98.79	496	sp|Q8BLK3|LSAMP_MOUSE	Limbic system-associated membrane protein OS=Mus musculus GN=Lsamp PE=1 SV=1	1e-28	30.69	303	gi|1001581340|gb|JAP84712.1|	klingon [Rhipicephalus appendiculatus]	0	98.79	496	ISCW007116-PA	limbic system-associated membrane protein, putative|protein_coding|DS787683:335850:371763:1|gene:ISCW007116	0	66.34	413	KOG3513	Neural cell adhesion molecule L1	Signal transduction mechanisms	5e-17		F:GO:0003674	F:molecular_function		PF13927.4: Ig_3; PF13927.4: Ig_3	cl11960: Ig; cl11960: Ig
Rzam_Mc1003	336	atg	tat	112	Standard	TRINITY_DN18587_c0_g1_i1	Single ORF per transcript	Housekeeping protein	Housekeeping	427781799	Putative tick transposon [Rhipicephalus pulchellus]	1e-43	74.11	112						tr|L7LW83|L7LW83_9ACAR	Putative tick transposon OS=Rhipicephalus pulchellus PE=2 SV=1	4e-41	74.11	112						gi|427781799|gb|JAA56351.1|	Putative tick transposon [Rhipicephalus pulchellus]	1e-42	74.11	112
Rzam_Mc10030	1419	ATG	TGA	472	Standard	TRINITY_DN37069_c0_g1_i2	Single ORF per transcript	Housekeeping protein	Housekeeping	1001565815	klingon	0	98.73	472	gi|241598764|ref|XP_002404785.1|	limbic system-associated membrane protein, putative [Ixodes scapularis]	0	70.44	389	tr|A0A131YEN2|A0A131YEN2_RHIAP	Klingon OS=Rhipicephalus appendiculatus PE=4 SV=1	0	98.73	472	sp|Q8BLK3|LSAMP_MOUSE	Limbic system-associated membrane protein OS=Mus musculus GN=Lsamp PE=1 SV=1	8e-29	30.69	303	gi|1001565815|gb|JAP76952.1|	klingon [Rhipicephalus appendiculatus]	0	98.73	472	ISCW007116-PA	limbic system-associated membrane protein, putative|protein_coding|DS787683:335850:371763:1|gene:ISCW007116	0	70.44	389	KOG3513	Neural cell adhesion molecule L1	Signal transduction mechanisms	5e-17		F:GO:0003674	F:molecular_function		PF13927.4: Ig_3; PF13927.4: Ig_3	cl11960: Ig; cl11960: Ig
Rzam_Mc10031	2412	ATG	TGA	803	Standard	TRINITY_DN37070_c0_g1_i1	Single ORF per transcript	Housekeeping protein	Ribosome biogenesis	1001571923	ATP-dependent RNA helicase DHX33	0	98.38	803	gi|241841975|ref|XP_002415370.1|	RNA helicase, putative [Ixodes scapularis]	0	80.57	664	tr|A0A131YPH4|A0A131YPH4_RHIAP	ATP-dependent RNA helicase DHX33 OS=Rhipicephalus appendiculatus PE=4 SV=1	0	98.38	803	sp|Q80VY9|DHX33_MOUSE	Putative ATP-dependent RNA helicase DHX33 OS=Mus musculus GN=Dhx33 PE=1 SV=1	0	58.29	633	gi|1001571923|gb|JAP80006.1|	ATP-dependent RNA helicase DHX33 [Rhipicephalus appendiculatus]	0	98.38	803	ISCW014008-PA	RNA helicase, putative|protein_coding|DS953088:28993:44229:-1|gene:ISCW014008	0	80.57	664	KOG0922	DEAH-box RNA helicase	RNA processing and modification	0	K17820	F:GO:0016887; F:GO:0003677; F:GO:0003723; C:GO:0005737; F:GO:0043167; F:GO:0004386; F:GO:0008134; P:GO:0034641; P:GO:0009058; C:GO:0005730; C:GO:0005654	F:ATPase activity; F:DNA binding; F:RNA binding; C:cytoplasm; F:ion binding; F:helicase activity; F:transcription factor binding; P:cellular nitrogen compound metabolic process; P:biosynthetic process; C:nucleolus; C:nucleoplasm	EC:3.6.1; EC:3.6.1.3; EC:2.7.7; EC:3.6.1.15	PF07717.14: OB_NTP_bind; PF04408.21: HA2; PF00271.29: Helicase_C	cl06657: OB_NTP_bind; cl04503: HA2; cl21455: P-loop_NTPase; cl21455: P-loop_NTPase
Rzam_Mc10032	273	atg	atg	91	Standard	TRINITY_DN37072_c0_g1_i1	Single ORF per transcript	Secretory protein	Tick host interaction	T13504_TC5744378	EST Rapp [Rhipicephalus appendiculatus]	8e-40	83.75	80	gi|17223664|gb|AAK61376.1|	serine proteinase inhibitor serpin-2 [Rhipicephalus appendiculatus]	1e-34	85	80	tr|Q8WQX0|Q8WQX0_RHIAP	Serine proteinase inhibitor serpin-2 OS=Rhipicephalus appendiculatus PE=2 SV=1	7e-35	85	80	sp|Q5I0S8|ILEU_XENTR	Leukocyte elastase inhibitor OS=Xenopus tropicalis GN=serpinb1 PE=2 SV=1	2e-12	43.48	69	gi|1001570251|gb|JAP79170.1|	serpin B [Rhipicephalus appendiculatus]	4e-35	82.5	80	ISCW018607-PA	serpin 2 precursor, putative|protein_coding|DS737013:241269:242396:1|gene:ISCW018607	2e-25	63.38	71						C:GO:0005615; F:GO:0030234	C:extracellular space; F:enzyme regulator activity		PF00079.18: Serpin	cl00137: SERPIN
Rzam_Mc10033	1188	ATG	TAG	395	Standard	TRINITY_DN37072_c0_g3_i1	Single ORF per transcript	Secretory protein	Tick host interaction	1001565593	serpin B	0	97.47	395	gi|568215825|gb|AHC98659.1|	serine protease inhibitor 8 RmS8 [Rhipicephalus microplus]	0	90.1	384	tr|A0A131YFY9|A0A131YFY9_RHIAP	Serpin B OS=Rhipicephalus appendiculatus PE=3 SV=1	0	97.47	395	sp|Q9D154|ILEUA_MOUSE	Leukocyte elastase inhibitor A OS=Mus musculus GN=Serpinb1a PE=1 SV=1	2e-87	42.2	372	gi|1001565593|gb|JAP76841.1|	serpin B [Rhipicephalus appendiculatus]	0	97.47	395	ISCW018607-PA	serpin 2 precursor, putative|protein_coding|DS737013:241269:242396:1|gene:ISCW018607	7e-143	56.8	375	KOG2392	Serpin	Defense mechanisms	2e-104		C:GO:0005615; F:GO:0030234	C:extracellular space; F:enzyme regulator activity		PF00079.18: Serpin	cl00137: SERPIN
Rzam_Mc10034	1188	ATG	TAG	395	Standard	TRINITY_DN37072_c0_g3_i3	Single ORF per transcript	Secretory protein	Tick host interaction	1001565593	serpin B	0	96.96	395	gi|568215825|gb|AHC98659.1|	serine protease inhibitor 8 RmS8 [Rhipicephalus microplus]	0	89.84	384	tr|A0A131YFY9|A0A131YFY9_RHIAP	Serpin B OS=Rhipicephalus appendiculatus PE=3 SV=1	0	96.96	395	sp|Q9D154|ILEUA_MOUSE	Leukocyte elastase inhibitor A OS=Mus musculus GN=Serpinb1a PE=1 SV=1	8e-88	42.2	372	gi|1001565593|gb|JAP76841.1|	serpin B [Rhipicephalus appendiculatus]	0	96.96	395	ISCW018607-PA	serpin 2 precursor, putative|protein_coding|DS737013:241269:242396:1|gene:ISCW018607	4e-142	56.8	375	KOG2392	Serpin	Defense mechanisms	7e-93		C:GO:0005615; F:GO:0030234	C:extracellular space; F:enzyme regulator activity		PF00079.18: Serpin	cl00137: SERPIN
Rzam_Mc10035	1188	ATG	TAG	395	Standard	TRINITY_DN37072_c0_g3_i4	Single ORF per transcript	Secretory protein	Tick host interaction	1001565593	serpin B	0	97.22	395	gi|568215825|gb|AHC98659.1|	serine protease inhibitor 8 RmS8 [Rhipicephalus microplus]	0	90.1	384	tr|A0A131YFY9|A0A131YFY9_RHIAP	Serpin B OS=Rhipicephalus appendiculatus PE=3 SV=1	0	97.22	395	sp|Q9D154|ILEUA_MOUSE	Leukocyte elastase inhibitor A OS=Mus musculus GN=Serpinb1a PE=1 SV=1	5e-87	42.2	372	gi|1001565593|gb|JAP76841.1|	serpin B [Rhipicephalus appendiculatus]	0	97.22	395	ISCW018607-PA	serpin 2 precursor, putative|protein_coding|DS737013:241269:242396:1|gene:ISCW018607	1e-142	56.8	375	KOG2392	Serpin	Defense mechanisms	9e-105		C:GO:0005615; F:GO:0030234	C:extracellular space; F:enzyme regulator activity		PF00079.18: Serpin	cl00137: SERPIN
Rzam_Mc10036	1149	ATG	TGA	382	Standard	TRINITY_DN37075_c0_g1_i1	Single ORF per transcript	Housekeeping protein	Spliceosome	759164641	ORN-21856	1e-165	61.89	370	gi|926636533|ref|XP_013784204.1|	PREDICTED: uncharacterized protein LOC106468331, partial [Limulus polyphemus]	2e-75	50.59	253	tr|A0A131Y6M2|A0A131Y6M2_IXORI	Putative histone acetyltransferase kat6b (Fragment) OS=Ixodes ricinus PE=2 SV=1	1e-136	69	271	sp|Q5VXD3|SAM13_HUMAN	Sterile alpha motif domain-containing protein 13 OS=Homo sapiens GN=SAMD13 PE=2 SV=1	2e-22	65.22	69	gi|998481775|gb|JAP75114.1|	putative histone acetyltransferase kat6b, partial [Ixodes ricinus]	3e-138	69	271	ISCW008320-PA	SAM domain (Sterile alpha motif) domaincontaining protein|protein_coding|DS810815:78306:94226:-1|gene:ISCW008320	1e-71	49.61	256	KOG1244	Predicted transcription factor Requiem/NEURO-D4	Transcription	3e-23		F:GO:0043167	F:ion binding		PF05485.10: THAP; PF00536.28: SAM_1; PF00628.27: PHD	cl15755: SAM_superfamily; cl02739: THAP; cl22851: PHD_SF; cl22851: PHD_SF
Rzam_Mc10037	603	ATG	TAA	200	Standard	TRINITY_DN37075_c2_g1_i2	Single ORF per transcript	Unknown function protein	Unknown	1001569271	adp ribosylation factor like 6	2e-145	99	200	gi|241557128|ref|XP_002400175.1|	conserved hypothetical protein [Ixodes scapularis]	2e-103	73	200	tr|A0A131YJQ8|A0A131YJQ8_RHIAP	Adp ribosylation factor like 6 OS=Rhipicephalus appendiculatus PE=4 SV=1	6e-143	99	200	sp|Q9JKW0|AR6P1_MOUSE	ADP-ribosylation factor-like protein 6-interacting protein 1 OS=Mus musculus GN=Arl6ip1 PE=1 SV=1	2e-43	38.3	188	gi|1001569271|gb|JAP78680.1|	adp ribosylation factor like 6 [Rhipicephalus appendiculatus]	2e-144	99	200	ISCW020320-PA	conserved hypothetical protein|protein_coding|DS813296:445063:457558:1|gene:ISCW020320	4e-107	73	200						P:GO:0048870; P:GO:0048856; P:GO:0030154; C:GO:0005575	P:cell motility; P:anatomical structure development; P:cell differentiation; C:cellular_component		PF02453.15: Reticulon
Rzam_Mc10038	420	ATG	TGA	139	Standard	TRINITY_DN37075_c2_g1_i5	Single ORF per transcript	Unknown function protein	Unknown	1001564246	adp ribosylation factor like 6	6e-98	99.28	139	gi|241557128|ref|XP_002400175.1|	conserved hypothetical protein [Ixodes scapularis]	1e-65	71.43	133	tr|A0A131YCB0|A0A131YCB0_RHIAP	Adp ribosylation factor like 6 OS=Rhipicephalus appendiculatus PE=4 SV=1	2e-95	99.28	139	sp|Q15041|AR6P1_HUMAN	ADP-ribosylation factor-like protein 6-interacting protein 1 OS=Homo sapiens GN=ARL6IP1 PE=1 SV=2	4e-23	35.61	132	gi|1001564246|gb|JAP76168.1|	adp ribosylation factor like 6 [Rhipicephalus appendiculatus]	6e-97	99.28	139	ISCW020320-PA	conserved hypothetical protein|protein_coding|DS813296:445063:457558:1|gene:ISCW020320	2e-69	71.43	133						C:GO:0005575	C:cellular_component
Rzam_Mc10039	921	ATG	TAA	306	Standard	TRINITY_DN37076_c1_g2_i2	Single ORF per transcript	Housekeeping protein	Amino sugar and nucleotide sugar metabolism	427787715	Putative nadh cytochrome b5 reductase 2 [Rhipicephalus pulchellus]	0	97.71	306	gi|241754608|ref|XP_002406265.1|	NADH-cytochrome B5 reductase, putative [Ixodes scapularis]	9e-179	79.53	298	tr|L7M869|L7M869_9ACAR	NADH-cytochrome b5 reductase OS=Rhipicephalus pulchellus PE=2 SV=1	0	97.71	306	sp|Q5BJ68|NB5R2_XENTR	NADH-cytochrome b5 reductase 2 OS=Xenopus tropicalis GN=cyb5r2 PE=2 SV=1	6e-132	59.93	297	gi|427787715|gb|JAA59309.1|	Putative nadh-cytochrome b5 reductase 2 [Rhipicephalus pulchellus]	0	97.71	306	ISCW021232-PA	NADH-cytochrome B5 reductase, putative|protein_coding|DS890811:6955:29227:-1|gene:ISCW021232	0	79.53	298	KOG0534	NADH-cytochrome b-5 reductase	Coenzyme transport and metabolism, Energy production and conversion	2e-95	K00326	F:GO:0016491; P:GO:0006629; P:GO:0009058; C:GO:0005575	F:oxidoreductase activity; P:lipid metabolic process; P:biosynthetic process; C:cellular_component	EC:1.6.2.2	PF00970.22: FAD_binding_6; PF00175.19: NAD_binding_1	cl06868: FNR_like
Rzam_Mc1004	684	ATG	TAG	227	Standard	TRINITY_DN18599_c0_g1_i1	Single ORF per transcript	Housekeeping protein	Housekeeping	604821345	putative ubiquitin domain containing protein [Amblyomma triste]	2e-168	99.56	227	gi|241154565|ref|XP_002407333.1|	ubiquitin domain-containing protein, putative [Ixodes scapularis]	5e-146	94.2	224	tr|A0A023GGB6|A0A023GGB6_9ACAR	Putative ubiquitin domain-containing protein OS=Amblyomma triste PE=2 SV=1	7e-166	99.56	227	sp|Q640W6|UBTD1_XENLA	Ubiquitin domain-containing protein 1 OS=Xenopus laevis GN=ubtd1 PE=2 SV=1	3e-93	59.47	227	gi|604796950|gb|JAC20918.1|	putative ubiquitin domain-containing protein [Amblyomma cajennense]	2e-167	99.56	227	ISCW001997-PA	ubiquitin domain-containing protein, putative|protein_coding|DS673289:175078:191145:1|gene:ISCW001997	1e-149	94.2	224	KOG0013	Uncharacterized conserved protein	Function unknown	2e-62		F:GO:0032182	F:ubiquitin-like protein binding		PF16455.3: UBD; PF00240.21: ubiquitin	cl24880: UBD; cl00155: UBQ
Rzam_Mc10040	2547	ATG	TGA	848	Standard	TRINITY_DN37077_c0_g1_i1	Single ORF per transcript	Housekeeping protein	Housekeeping	1001578021	Conserved oligomeric Golgi complex subunit 3	0	99.65	848	gi|926633080|ref|XP_013782331.1|	PREDICTED: conserved oligomeric Golgi complex subunit 3-like [Limulus polyphemus]	0	56.76	858	tr|A0A131YX33|A0A131YX33_RHIAP	Conserved oligomeric Golgi complex subunit 3 OS=Rhipicephalus appendiculatus PE=4 SV=1	0	99.65	848	sp|Q8CI04|COG3_MOUSE	Conserved oligomeric Golgi complex subunit 3 OS=Mus musculus GN=Cog3 PE=1 SV=3	0	45.93	847	gi|1001578021|gb|JAP83055.1|	Conserved oligomeric Golgi complex subunit 3 [Rhipicephalus appendiculatus]	0	99.65	848	ISCW008817-PA	hypothetical protein|protein_coding|DS824390:20114:48053:-1|gene:ISCW008817	2e-56	70.77	130	KOG2604	Subunit of cis-Golgi transport vesicle tethering complex - Sec34p	Intracellular trafficking, secretion, and vesicular transport	4e-139	K20290	P:GO:0016192; C:GO:0043226; C:GO:0005622	P:vesicle-mediated transport; C:organelle; C:intracellular		PF04136.13: Sec34	cl04414: Sec34
Rzam_Mc10041	2187	ATG	TAA	728	Standard	TRINITY_DN37079_c1_g1_i1	Single ORF per transcript	Housekeeping protein	Housekeeping	604825066	hypothetical protein	0	85.62	730	gi|241687737|ref|XP_002411713.1|	conserved hypothetical protein [Ixodes scapularis]	0	68.45	729	tr|A0A023GP17|A0A023GP17_9ACAR	Uncharacterized protein OS=Amblyomma triste PE=2 SV=1	0	85.62	730	sp|O60290|ZN862_HUMAN	Zinc finger protein 862 OS=Homo sapiens GN=ZNF862 PE=2 SV=2	4e-19	20.81	668	gi|604825066|gb|JAC34870.1|	hypothetical protein [Amblyomma triste]	0	85.62	730	ISCW011758-PA	conserved hypothetical protein|protein_coding|DS860161:19258:21781:1|gene:ISCW011758	0	68.45	729						F:GO:0003676; P:GO:0006355; F:GO:0046983; C:GO:0005622	F:nucleic acid binding; P:regulation of transcription, DNA-templated; F:protein dimerization activity; C:intracellular			cl02692: ZnF_TTF
Rzam_Mc10042	1044	ATG	TGA	347	Standard	TRINITY_DN37080_c0_g3_i1	Single ORF per transcript	Housekeeping protein	Housekeeping	1001579455	protein tyrosine kinase 9/actin monomer binding protein	0	100	347	gi|241171166|ref|XP_002410609.1|	protein tyrosine kinase 9/actin monomer-binding protein, putative [Ixodes scapularis]	0	77.25	334	tr|A0A131YYY7|A0A131YYY7_RHIAP	Protein tyrosine kinase 9/actin monomer binding protein OS=Rhipicephalus appendiculatus PE=4 SV=1	0	100	347	sp|Q91YR1|TWF1_MOUSE	Twinfilin-1 OS=Mus musculus GN=Twf1 PE=1 SV=2	3e-131	52.92	342	gi|1001579455|gb|JAP83772.1|	protein tyrosine kinase 9/actin monomer binding protein [Rhipicephalus appendiculatus]	0	100	347	ISCW017374-PA	protein tyrosine kinase 9/actin monomer-binding protein, putative|protein_coding|DS688322:628637:671528:1|gene:ISCW017374	0	77.25	334	KOG1747	Protein tyrosine kinase 9/actin monomer-binding protein	Extracellular structures	2e-125	K08870	C:GO:0005856; P:GO:0007010; P:GO:0006461; C:GO:0005737; F:GO:0043167; P:GO:0006464; F:GO:0008289; F:GO:0008092; F:GO:0016301; C:GO:0005886	C:cytoskeleton; P:cytoskeleton organization; P:protein complex assembly; C:cytoplasm; F:ion binding; P:cellular protein modification process; F:lipid binding; F:cytoskeletal protein binding; F:kinase activity; C:plasma membrane	EC:2.7.10	PF00241.18: Cofilin_ADF; PF00241.18: Cofilin_ADF	cl15697: ADF_gelsolin; cl15697: ADF_gelsolin
Rzam_Mc10043	1662	ATG	TGA	553	Standard	TRINITY_DN37083_c0_g1_i1	Single ORF per transcript	Secretory protein	Tick host interaction	1001576709	Glycine rich superfamily member	0	99.1	553	gi|675371200|gb|KFM64102.1|	FGGY carbohydrate kinase domain-containing protein, partial [Stegodyphus mimosarum]	0	54.23	544	tr|A0A131YT51|A0A131YT51_RHIAP	Glycine rich superfamily member OS=Rhipicephalus appendiculatus PE=4 SV=1	0	99.1	553	sp|Q96C11|FGGY_HUMAN	FGGY carbohydrate kinase domain-containing protein OS=Homo sapiens GN=FGGY PE=1 SV=2	0	51.72	553	gi|1001576709|gb|JAP82399.1|	Glycine rich superfamily member [Rhipicephalus appendiculatus]	0	99.1	553						KOG2517	Ribulose kinase and related carbohydrate kinases	Carbohydrate transport and metabolism	3e-112		P:GO:0005975; F:GO:0003674	P:carbohydrate metabolic process; F:molecular_function		PF02782.14: FGGY_C; PF00370.19: FGGY_N	cl17037: NBD_sugar-kinase_HSP70_actin
Rzam_Mc10044	1956	ATG	TGA	651	Standard	TRINITY_DN37084_c0_g2_i1	Single ORF per transcript	Housekeeping protein	Housekeeping	1001569473	zinc finger protein	0	98	651	gi|241152814|ref|XP_002406955.1|	zinc finger protein, putative [Ixodes scapularis]	5e-145	84.46	251	tr|A0A131YLJ2|A0A131YLJ2_RHIAP	Zinc finger protein OS=Rhipicephalus appendiculatus PE=4 SV=1	0	98	651	sp|Q6ZNH5|ZN497_HUMAN	Zinc finger protein 497 OS=Homo sapiens GN=ZNF497 PE=2 SV=2	3e-30	32.84	271	gi|1001569473|gb|JAP78781.1|	zinc finger protein [Rhipicephalus appendiculatus]	0	98	651	ISCW002554-PA	zinc finger protein, putative|protein_coding|DS671760:20547:35626:1|gene:ISCW002554	1e-148	84.46	251	KOG2462	C2H2-type Zn-finger protein	Transcription	7e-16		F:GO:0043167	F:ion binding
Rzam_Mc10045	621	ATT	TAA	206	Standard	TRINITY_DN37085_c1_g1_i1	Single ORF per transcript	Secretory protein	Tick host interaction	1001580658	TIL domain containing protein	3e-111	84.95	206						tr|A0A131Z2L2|A0A131Z2L2_RHIAP	TIL domain containing protein OS=Rhipicephalus appendiculatus PE=4 SV=1	1e-108	84.95	206						gi|1001580658|gb|JAP84371.1|	TIL domain containing protein [Rhipicephalus appendiculatus]	3e-110	84.95	206
Rzam_Mc10046	636	atg	agc	212	Standard	TRINITY_DN37085_c1_g2_i1	Single ORF per transcript	Secretory protein	Tick host interaction	1001580658	TIL domain containing protein	2e-145	91.03	223	gi|325302602|tpg|DAA34675.1|	TPA_inf: hypothetical secreted protein 204 [Amblyomma variegatum]	1e-30	41.22	148	tr|A0A131Z2L2|A0A131Z2L2_RHIAP	TIL domain containing protein OS=Rhipicephalus appendiculatus PE=4 SV=1	6e-143	91.03	223						gi|1001580658|gb|JAP84371.1|	TIL domain containing protein [Rhipicephalus appendiculatus]	2e-144	91.03	223	ISCW024058-PA	secreted protein, putative|protein_coding|DS626766:1389:4459:1|gene:ISCW024058	6e-13	34.57	81	KOG1217	Fibrillins and related proteins containing Ca2+-binding EGF-like domains	Signal transduction mechanisms	7e-08		C:GO:0005634; F:GO:0004721; C:GO:0005737; F:GO:0005509; C:GO:0016020; P:GO:0006470; F:GO:0005044; F:GO:0030246; P:GO:0006898; F:GO:0016787	C:nucleus; F:phosphoprotein phosphatase activity; C:cytoplasm; F:calcium ion binding; C:membrane; P:protein dephosphorylation; F:scavenger receptor activity; F:carbohydrate binding; P:receptor-mediated endocytosis; F:hydrolase activity		PF01826.15: TIL; PF01826.15: TIL	cl20226: TIL
Rzam_Mc10047	2451	ATG	TAA	816	Standard	TRINITY_DN37085_c1_g4_i1	Single ORF per transcript	Secretory protein	Tick host interaction	1001580658	TIL domain containing protein	0	89.12	827	gi|325302602|tpg|DAA34675.1|	TPA_inf: hypothetical secreted protein 204 [Amblyomma variegatum]	8e-35	43.29	164	tr|A0A131Z2L2|A0A131Z2L2_RHIAP	TIL domain containing protein OS=Rhipicephalus appendiculatus PE=4 SV=1	0	89.12	827						gi|1001580658|gb|JAP84371.1|	TIL domain containing protein [Rhipicephalus appendiculatus]	0	89.12	827	ISCW009398-PA	secreted protein, putative|protein_coding|DS851704:23957:24629:1|gene:ISCW009398	8e-15	31.08	148	KOG1217	Fibrillins and related proteins containing Ca2+-binding EGF-like domains	Signal transduction mechanisms	4e-07		C:GO:0005634; F:GO:0004721; C:GO:0005737; F:GO:0005509; C:GO:0016020; P:GO:0006470; F:GO:0005044; F:GO:0030246; P:GO:0006898; F:GO:0016787	C:nucleus; F:phosphoprotein phosphatase activity; C:cytoplasm; F:calcium ion binding; C:membrane; P:protein dephosphorylation; F:scavenger receptor activity; F:carbohydrate binding; P:receptor-mediated endocytosis; F:hydrolase activity		PF01826.15: TIL	cl20226: TIL; cl20226: TIL
Rzam_Mc10048	432	atg	cca	144	Standard	TRINITY_DN37085_c1_g5_i1	Single ORF per transcript	Secretory protein	Tick host interaction	1001580658	TIL domain containing protein	2e-45	75.52	143						tr|A0A131Z2L2|A0A131Z2L2_RHIAP	TIL domain containing protein OS=Rhipicephalus appendiculatus PE=4 SV=1	8e-43	75.52	143						gi|1001580658|gb|JAP84371.1|	TIL domain containing protein [Rhipicephalus appendiculatus]	2e-44	75.52	143
Rzam_Mc10049	1428	ATG	TGA	475	Standard	TRINITY_DN37086_c1_g3_i1	Single ORF per transcript	Housekeeping protein	Spliceosome	1001580214	splicing factor arginine/serine-rich 4/5/6	0	97.73	484	gi|525021883|ref|XP_005058436.1|	PREDICTED: serine/arginine-rich splicing factor 4 isoform X2 [Ficedula albicollis]	1e-84	51.68	358	tr|A0A131YY77|A0A131YY77_RHIAP	Splicing factor, arginine/serine-rich 4/5/6 OS=Rhipicephalus appendiculatus PE=4 SV=1	0	97.73	484	sp|Q8VE97|SRSF4_MOUSE	Serine/arginine-rich splicing factor 4 OS=Mus musculus GN=Srsf4 PE=2 SV=1	1e-82	69.49	177	gi|1001580214|gb|JAP84149.1|	splicing factor, arginine/serine-rich 4/5/6 [Rhipicephalus appendiculatus]	0	97.73	484	ISCW014220-PA	alternative splicing factor SRp55/B52/SRp75, putative|protein_coding|DS957045:56926:69383:-1|gene:ISCW014220	2e-87	63.67	278	KOG0106	Alternative splicing factor SRp55/B52/SRp75 (RRM superfamily)	RNA processing and modification	4e-62	K12893	F:GO:0016791; P:GO:0006464	F:phosphatase activity; P:cellular protein modification process	EC:3.1.3.16; EC:3.1; EC:3.1.3.48; EC:3.1.3.41; EC:3.1.3	PF00076.20: RRM_1; PF00076.20: RRM_1	cl17169: RRM_SF; cl17169: RRM_SF
Rzam_Mc1005	486	ATG	TAG	161	Standard	TRINITY_DN18608_c0_g1_i1	Single ORF per transcript	Housekeeping protein	Ribosome	1001576181	large subunit ribosomal protein L21e	2e-115	100	161	gi|241122582|ref|XP_002403588.1|	ribosomal protein L21, putative [Ixodes scapularis]	6e-103	90.06	161	tr|A0A131YUD0|A0A131YUD0_RHIAP	Large subunit ribosomal protein L21e OS=Rhipicephalus appendiculatus PE=4 SV=1	7e-113	100	161	sp|P46778|RL21_HUMAN	60S ribosomal protein L21 OS=Homo sapiens GN=RPL21 PE=1 SV=2	1e-71	65.84	161	gi|1001576181|gb|JAP82135.1|	large subunit ribosomal protein L21e [Rhipicephalus appendiculatus]	2e-114	100	161	ISCW017347-PA	ribosomal protein L21, putative|protein_coding|DS661587:695138:700888:-1|gene:ISCW017347	1e-106	90.06	161	KOG1732	60S ribosomal protein L21	Translation, ribosomal structure and biogenesis	3e-87	K02889	F:GO:0003735; C:GO:0005829; C:GO:0005840; P:GO:0006412	F:structural constituent of ribosome; C:cytosol; C:ribosome; P:translation		PF01157.16: Ribosomal_L21e	cl00937: Ribosomal_L21e
Rzam_Mc10050	390	ATG	TAA	129	Standard	TRINITY_DN37086_c1_g5_i1	Single ORF per transcript	Housekeeping protein	Spliceosome	1001580214	splicing factor arginine/serine-rich 4/5/6	4e-81	99.12	114	gi|908488291|ref|XP_013094427.1|	PREDICTED: serine/arginine-rich splicing factor 4-like [Biomphalaria glabrata]	7e-50	67.24	116	tr|A0A131YY77|A0A131YY77_RHIAP	Splicing factor, arginine/serine-rich 4/5/6 OS=Rhipicephalus appendiculatus PE=4 SV=1	1e-78	99.12	114	sp|Q08170|SRSF4_HUMAN	Serine/arginine-rich splicing factor 4 OS=Homo sapiens GN=SRSF4 PE=1 SV=2	6e-44	64.46	121	gi|1001580214|gb|JAP84149.1|	splicing factor, arginine/serine-rich 4/5/6 [Rhipicephalus appendiculatus]	4e-80	99.12	114	ISCW014220-PA	alternative splicing factor SRp55/B52/SRp75, putative|protein_coding|DS957045:56926:69383:-1|gene:ISCW014220	6e-47	68.42	133	KOG0106	Alternative splicing factor SRp55/B52/SRp75 (RRM superfamily)	RNA processing and modification	5e-44		P:GO:0006461; P:GO:0022618; P:GO:0048856; F:GO:0003729; P:GO:0007067; C:GO:0005694; P:GO:0006397; P:GO:0009058; C:GO:0005654	P:protein complex assembly; P:ribonucleoprotein complex assembly; P:anatomical structure development; F:mRNA binding; P:mitotic nuclear division; C:chromosome; P:mRNA processing; P:biosynthetic process; C:nucleoplasm		PF00076.20: RRM_1	cl17169: RRM_SF
Rzam_Mc10051	1107	ATG	TAG	368	Standard	TRINITY_DN37089_c0_g1_i1	Single ORF per transcript	Housekeeping protein	Housekeeping	1001580960	receptor mediated endocytosis	0	92.5	360	gi|241147556|ref|XP_002405394.1|	conserved hypothetical protein [Ixodes scapularis]	1e-43	30.94	307	tr|A0A131Z151|A0A131Z151_RHIAP	Receptor mediated endocytosis OS=Rhipicephalus appendiculatus PE=4 SV=1	0	92.5	360	sp|Q09225|NRF6_CAEEL	Nose resistant to fluoxetine protein 6 OS=Caenorhabditis elegans GN=nrf-6 PE=1 SV=3	1e-10	22.92	253	gi|1001580960|gb|JAP84522.1|	receptor mediated endocytosis [Rhipicephalus appendiculatus]	0	92.5	360	ISCW002044-PA	conserved hypothetical protein|protein_coding|DS667052:38415:109974:1|gene:ISCW002044	2e-47	30.94	307	KOG3700	Predicted acyltransferase	General function prediction only	1e-39		F:GO:0016746; C:GO:0005575	F:transferase activity, transferring acyl groups; C:cellular_component			cl02747: NRF
Rzam_Mc10052	2199	ATG	TAG	732	Standard	TRINITY_DN37092_c0_g1_i1	Single ORF per transcript	Housekeeping protein	DNA replication	1001578341	DNA replication licensing factor MCM5	0	99.45	732	gi|443725194|gb|ELU12874.1|	hypothetical protein CAPTEDRAFT_155362 [Capitella teleta]	0	74.86	732	tr|A0A131YXL0|A0A131YXL0_RHIAP	DNA helicase OS=Rhipicephalus appendiculatus PE=3 SV=1	0	99.45	732	sp|Q561P5|MCM5_XENTR	DNA replication licensing factor mcm5 OS=Xenopus tropicalis GN=mcm5 PE=2 SV=1	0	71.37	737	gi|1001578341|gb|JAP83215.1|	DNA replication licensing factor MCM5 [Rhipicephalus appendiculatus]	0	99.45	732	ISCW020884-PA	DNA replication licensing factor MCM5, putative|protein_coding|DS876681:88679:110733:-1|gene:ISCW020884	0	89.35	291	KOG0481	DNA replication licensing factor, MCM5 component	Replication, recombination and repair	0	K02209	F:GO:0016887; P:GO:0009790; F:GO:0043167; C:GO:0000228; F:GO:0004386; C:GO:0043234; P:GO:0009058; P:GO:0006259; P:GO:0007049; C:GO:0005654; F:GO:0003677; P:GO:0008219; P:GO:0051276	F:ATPase activity; P:embryo development; F:ion binding; C:nuclear chromosome; F:helicase activity; C:protein complex; P:biosynthetic process; P:DNA metabolic process; P:cell cycle; C:nucleoplasm; F:DNA binding; P:cell death; P:chromosome organization	EC:3.6.1; EC:3.6.1.3; EC:3.6.1.15	PF00493.21: MCM; PF17207.1: MCM_OB; PF14551.4: MCM_N	cl20563: MCM_N
Rzam_Mc10053	465	ATG	TGA	154	Standard	TRINITY_DN37093_c0_g1_i1	Single ORF per transcript	Unknown function protein	Unknown	427793999	hypothetical protein	1e-112	100	154	gi|240991845|ref|XP_002404436.1|	conserved hypothetical protein [Ixodes scapularis]	7e-109	99.35	154	tr|L7ME00|L7ME00_9ACAR	Uncharacterized protein (Fragment) OS=Rhipicephalus pulchellus PE=2 SV=1	4e-110	100	154	sp|P0AF48|YJBQ_ECOLI	UPF0047 protein YjbQ OS=Escherichia coli (strain K12) GN=yjbQ PE=3 SV=1	2e-46	48.53	136	gi|427793999|gb|JAA62451.1|	Hypothetical protein, partial [Rhipicephalus pulchellus]	1e-111	100	154	ISCW015971-PA	conserved hypothetical protein|protein_coding|DS629642:227183:234821:1|gene:ISCW015971	1e-112	99.35	154	KOG3267	Uncharacterized conserved protein	Function unknown	3e-51		P:GO:0008150; C:GO:0005575; F:GO:0003674	P:biological_process; C:cellular_component; F:molecular_function		PF01894.15: UPF0047	cl00439: UPF0047
Rzam_Mc10054	2787	ATG	TGA	928	Standard	TRINITY_DN37098_c0_g1_i1	Single ORF per transcript	Housekeeping protein	Chaperone	1001583598	hypoxia up-regulated 1	0	98.81	928	gi|241734773|ref|XP_002413904.1|	hypoxia up-regulated protein, putative [Ixodes scapularis]	0	76.2	794	tr|A0A131Z6Q7|A0A131Z6Q7_RHIAP	Hypoxia up-regulated 1 OS=Rhipicephalus appendiculatus PE=3 SV=1	0	98.81	928	sp|Q7ZUW2|HYOU1_DANRE	Hypoxia up-regulated protein 1 OS=Danio rerio GN=hyou1 PE=2 SV=1	0	48.82	889	gi|1001583598|gb|JAP85841.1|	hypoxia up-regulated 1 [Rhipicephalus appendiculatus]	0	98.81	928	ISCW012646-PA	hypoxia up-regulated protein, putative|protein_coding|DS920881:36272:61170:1|gene:ISCW012646	0	76.2	794	KOG0104	Molecular chaperones GRP170/SIL1, HSP70 superfamily	Posttranslational modification, protein turnover, chaperones	0	K09486	P:GO:0008219; F:GO:0016491; F:GO:0043167; C:GO:0005783; P:GO:0006950	P:cell death; F:oxidoreductase activity; F:ion binding; C:endoplasmic reticulum; P:response to stress	EC:1.3.1.74	PF00012.18: HSP70	cl17037: NBD_sugar-kinase_HSP70_actin
Rzam_Mc10055	1338	ATG	TAG	445	Standard	TRINITY_DN37099_c2_g3_i2	Single ORF per transcript	Housekeeping protein	Mineral absorption	556080168	putative zinc transporter 1 like protein partial [Ixodes ricinus]	0	72.79	441	gi|241655339|ref|XP_002411378.1|	cation efflux protein/ zinc transporter, putative [Ixodes scapularis]	5e-157	67.32	358	tr|A0A131XX69|A0A131XX69_IXORI	Putative cation efflux protein/ zinc transporter (Fragment) OS=Ixodes ricinus PE=2 SV=1	0	73.29	438	sp|Q4R6K2|ZNT1_MACFA	Zinc transporter 1 OS=Macaca fascicularis GN=SLC30A1 PE=2 SV=1	1e-39	28.67	457	gi|998472377|gb|JAP70882.1|	putative cation efflux protein/ zinc transporter, partial [Ixodes ricinus]	0	73.29	438	ISCW009193-PA	cation efflux protein/ zinc transporter, putative|protein_coding|DS851720:133683:144896:-1|gene:ISCW009193	1e-160	67.32	358	KOG1483	Zn2+ transporter ZNT1 and related Cd2+/Zn2+ transporters (cation diffusion facilitator superfamily)	Inorganic ion transport and metabolism	1e-33	K14688	F:GO:0022857; P:GO:0042592; C:GO:0005886	F:transmembrane transporter activity; P:homeostatic process; C:plasma membrane		PF01545.19: Cation_efflux	cl24014: Cation_efflux
Rzam_Mc10056	705	ATG	TGA	234	Standard	TRINITY_DN37099_c3_g3_i2	Single ORF per transcript	Housekeeping protein	Drug metabolism - other enzymes	1001582894	thiopurine S-methyltransferase	2e-174	98.72	234	gi|926620367|ref|XP_013775473.1|	PREDICTED: thiopurine S-methyltransferase-like [Limulus polyphemus]	3e-48	39.11	202	tr|A0A131Z221|A0A131Z221_RHIAP	Thiopurine S-methyltransferase OS=Rhipicephalus appendiculatus PE=4 SV=1	8e-172	98.72	234	sp|Q3BCR4|TPMT_CHLAE	Thiopurine S-methyltransferase OS=Chlorocebus aethiops GN=TPMT PE=2 SV=1	6e-44	39.71	204	gi|1001582894|gb|JAP85489.1|	thiopurine S-methyltransferase [Rhipicephalus appendiculatus]	2e-173	98.72	234	ISCW008432-PA	thiopurine S-methyltransferase, putative|protein_coding|DS774850:1009:11160:-1|gene:ISCW008432	2e-36	57.61	92					K00569	F:GO:0008168	F:methyltransferase activity	EC:2.1.1.67; EC:2.1.1	PF05724.9: TPMT	cl17173: AdoMet_MTases
Rzam_Mc10057	636	atg	agg	212	Standard	TRINITY_DN37100_c0_g2_i1	Single ORF per transcript	Secretory protein	Tick host interaction	1001584388	Lipocalin	1e-127	81.22	213						tr|A0A131Z729|A0A131Z729_RHIAP	Lipocalin OS=Rhipicephalus appendiculatus PE=4 SV=1	4e-125	81.22	213						gi|1001584388|gb|JAP86236.1|	Lipocalin [Rhipicephalus appendiculatus]	1e-126	81.22	213
Rzam_Mc10058	1668	ATG	TAG	555	Standard	TRINITY_DN37100_c1_g5_i1	Single ORF per transcript	Secretory protein	Tick host interaction	1001576161	Basic tail secreted protein	0	87.79	524						tr|A0A131YUC2|A0A131YUC2_RHIAP	Basic tail secreted protein OS=Rhipicephalus appendiculatus PE=4 SV=1	0	87.79	524						gi|1001576161|gb|JAP82125.1|	Basic tail secreted protein [Rhipicephalus appendiculatus]	0	87.79	524
Rzam_Mc10059	1701	ATG	TAG	566	Standard	TRINITY_DN37100_c1_g5_i3	Single ORF per transcript	Secretory protein	Tick host interaction	1001576161	Basic tail secreted protein	0	86.17	535						tr|A0A131YUC2|A0A131YUC2_RHIAP	Basic tail secreted protein OS=Rhipicephalus appendiculatus PE=4 SV=1	0	86.17	535						gi|1001576161|gb|JAP82125.1|	Basic tail secreted protein [Rhipicephalus appendiculatus]	0	86.17	535
Rzam_Mc1006	381	ATG	TGA	126	Standard	TRINITY_DN18611_c0_g1_i1	Single ORF per transcript	Secretory protein	Tick host interaction	1001574439	Basic tail secreted protein	2e-78	86.51	126						tr|A0A131YPS7|A0A131YPS7_RHIAP	Basic tail secreted protein OS=Rhipicephalus appendiculatus PE=4 SV=1	8e-76	86.51	126						gi|1001574439|gb|JAP81264.1|	Basic tail secreted protein [Rhipicephalus appendiculatus]	2e-77	86.51	126
Rzam_Mc10060	3342	ATG	TAA	1113	Standard	TRINITY_DN37101_c1_g10_i1	Single ORF per transcript	Secretory protein	Tick host interaction	1001580530	TIL domain containing protein	0	79.63	1124	gi|325302602|tpg|DAA34675.1|	TPA_inf: hypothetical secreted protein 204 [Amblyomma variegatum]	2e-45	41.24	177	tr|A0A131YZ87|A0A131YZ87_RHIAP	TIL domain containing protein OS=Rhipicephalus appendiculatus PE=4 SV=1	0	79.63	1124						gi|1001580530|gb|JAP84307.1|	TIL domain containing protein [Rhipicephalus appendiculatus]	0	79.63	1124	ISCW009398-PA	secreted protein, putative|protein_coding|DS851704:23957:24629:1|gene:ISCW009398	1e-17	32.21	149	KOG1217	Fibrillins and related proteins containing Ca2+-binding EGF-like domains	Signal transduction mechanisms	2e-06					PF01826.15: TIL; PF01826.15: TIL	cl20226: TIL; cl20226: TIL
Rzam_Mc10061	645	ATG	TGA	214	Standard	TRINITY_DN37101_c1_g11_i1	Single ORF per transcript	Housekeeping protein	Housekeeping	1001573189	tick transposon	3e-47	41.95	205	gi|771518696|ref|WP_045171672.1|	hypothetical protein [Ehrlichia minasensis]	6e-23	35.14	185	tr|A0A131YN08|A0A131YN08_RHIAP	Tick transposon OS=Rhipicephalus appendiculatus PE=4 SV=1	1e-44	41.95	205						gi|1001573189|gb|JAP80639.1|	tick transposon [Rhipicephalus appendiculatus]	3e-46	41.95	205	ISCW003655-PA	hypothetical protein|protein_coding|DS723682:36030:36332:-1|gene:ISCW003655	8e-07	31.08	74
Rzam_Mc10062	249	ATG	TAG	82	Standard	TRINITY_DN37101_c1_g11_i4	Single ORF per transcript	No hit protein class	Hypothetical protein
Rzam_Mc10063	816	ATG	TAA	271	Standard	TRINITY_DN37102_c0_g1_i1	Single ORF per transcript	Housekeeping protein	Messenger RNA biogenesis	1001578053	HCLS1-associated protein X-1	0	97.05	271	gi|241835846|ref|XP_002415072.1|	conserved hypothetical protein [Ixodes scapularis]	4e-68	50.88	283	tr|A0A131YYS5|A0A131YYS5_RHIAP	HCLS1-associated protein X-1 OS=Rhipicephalus appendiculatus PE=4 SV=1	0	97.05	271	sp|Q2KIE2|HAX1_BOVIN	HCLS1-associated protein X-1 OS=Bos taurus GN=HAX1 PE=2 SV=1	1e-08	27.95	254	gi|1001578053|gb|JAP83071.1|	HCLS1-associated protein X-1 [Rhipicephalus appendiculatus]	0	97.05	271	ISCW014621-PA	conserved hypothetical protein|protein_coding|DS947568:241072:251971:1|gene:ISCW014621	7e-72	50.88	283					K16220	C:GO:0000177; P:GO:0090503; C:GO:0000176; F:GO:0000175; P:GO:0016075; P:GO:0006364; P:GO:0006402	C:cytoplasmic exosome (RNase complex); P:RNA phosphodiester bond hydrolysis, exonucleolytic; C:nuclear exosome (RNase complex); F:3'-5'-exoribonuclease activity; P:rRNA catabolic process; P:rRNA processing; P:mRNA catabolic process		PF10248.7: Mlf1IP
Rzam_Mc10064	549	ATG	TGA	182	Standard	TRINITY_DN37102_c0_g1_i4	Single ORF per transcript	Housekeeping protein	Messenger RNA biogenesis	T13504_TC656023	EST Rapp [Rhipicephalus appendiculatus]	4e-72	96.36	110	gi|241835846|ref|XP_002415072.1|	conserved hypothetical protein [Ixodes scapularis]	7e-20	56.19	105	tr|A0A131YYS5|A0A131YYS5_RHIAP	HCLS1-associated protein X-1 OS=Rhipicephalus appendiculatus PE=4 SV=1	3e-68	94.55	110						gi|1001578053|gb|JAP83071.1|	HCLS1-associated protein X-1 [Rhipicephalus appendiculatus]	7e-70	94.55	110	ISCW014621-PA	conserved hypothetical protein|protein_coding|DS947568:241072:251971:1|gene:ISCW014621	1e-23	56.19	105						P:GO:0034641	P:cellular nitrogen compound metabolic process
Rzam_Mc10065	594	ATG	TAG	197	Standard	TRINITY_DN37104_c2_g3_i1	Single ORF per transcript	Housekeeping protein	Housekeeping	1001570683	tick transposon	9e-133	92.89	197	gi|599127480|gb|AHN53418.1|	pol polyprotein [Nuttalliella namaqua]	2e-52	53.76	173	tr|A0A131YMS0|A0A131YMS0_RHIAP	Tick transposon OS=Rhipicephalus appendiculatus PE=4 SV=1	3e-130	92.89	197	sp|P10394|POL4_DROME	Retrovirus-related Pol polyprotein from transposon 412 OS=Drosophila melanogaster GN=POL PE=3 SV=1	7e-21	27.75	173	gi|1001570683|gb|JAP79386.1|	tick transposon [Rhipicephalus appendiculatus]	8e-132	92.89	197	ISCW022529-PA	polyprotein of viral origin, putative|protein_coding|DS909780:211888:212615:1|gene:ISCW022529	3e-19	31.61	174						P:GO:0006259; F:GO:0003674	P:DNA metabolic process; F:molecular_function		PF00665.24: rve	cl21549: rve
Rzam_Mc10066	1044	ATG	TAA	347	Standard	TRINITY_DN37105_c1_g4_i6	Single ORF per transcript	Housekeeping protein	Housekeeping	1001578837	fasciclin domain containing protein	0	98.85	347	gi|242046568|ref|XP_002399918.1|	fasciclin domain-containing protein, putative [Ixodes scapularis]	4e-143	60.12	336	tr|A0A131YW86|A0A131YW86_RHIAP	Fasciclin domain containing protein OS=Rhipicephalus appendiculatus PE=4 SV=1	0	98.85	347	sp|P74615|Y1483_SYNY3	Uncharacterized protein sll1483 OS=Synechocystis sp. (strain PCC 6803 / Kazusa) GN=sll1483 PE=3 SV=1	3e-23	42.28	123	gi|1001578837|gb|JAP83463.1|	fasciclin domain containing protein [Rhipicephalus appendiculatus]	0	98.85	347	ISCW006195-PA	fasciclin domain-containing protein, putative|protein_coding|DS733176:84531:114180:1|gene:ISCW006195	7e-147	60.12	336	KOG1437	Fasciclin and related adhesion glycoproteins	Cell wall/membrane/envelope biogenesis, Extracellular structures	3e-23		C:GO:0005615; P:GO:0030198; P:GO:0007155; C:GO:0005578; F:GO:0003674	C:extracellular space; P:extracellular matrix organization; P:cell adhesion; C:proteinaceous extracellular matrix; F:molecular_function		PF02469.20: Fasciclin; PF02469.20: Fasciclin	cl02663: Fasciclin; cl02663: Fasciclin
Rzam_Mc10067	369	ATG	TGA	122	Standard	TRINITY_DN37107_c0_g1_i1	Single ORF per transcript	Unknown function protein	Unknown	222402474	EST Bmic [Rhipicephalus microplus]	2e-18	62.67	75
Rzam_Mc10068	363	ATG	TAA	120	Standard	TRINITY_DN37107_c1_g4_i3	Single ORF per transcript	No hit protein class	Hypothetical protein
Rzam_Mc10069	1125	ATG	TAA	374	Standard	TRINITY_DN37108_c0_g1_i1	Single ORF per transcript	Housekeeping protein	Housekeeping	1001574521	glutamate receptor ionotropic n methyl d aspartate associated protein	0	98.4	374	gi|926613148|ref|XP_013794861.1|	PREDICTED: protein lifeguard 1-like [Limulus polyphemus]	2e-105	55.1	294	tr|A0A131YRY8|A0A131YRY8_RHIAP	Glutamate receptor ionotropic n methyl d aspartate associated protein OS=Rhipicephalus appendiculatus PE=4 SV=1	0	98.4	374	sp|Q7Z429|LFG1_HUMAN	Protein lifeguard 1 OS=Homo sapiens GN=GRINA PE=2 SV=1	3e-71	43.97	282	gi|1001574521|gb|JAP81305.1|	glutamate receptor ionotropic n methyl d aspartate associated protein [Rhipicephalus appendiculatus]	0	98.4	374	ISCW011046-PA	NMDA receptor glutamate-binding chain, putative|protein_coding|DS868039:13860:14782:-1|gene:ISCW011046	7e-51	88.76	89	KOG2322	N-methyl-D-aspartate receptor glutamate-binding subunit	Signal transduction mechanisms	2e-76	K06890	P:GO:0008219	P:cell death		PF01027.18: Bax1-I	cl00473: BI-1-like
Rzam_Mc1007	339	ATG	TGA	112	Standard	TRINITY_DN18611_c0_g3_i1	Single ORF per transcript	Secretory protein	Tick host interaction	1001587472	hypothetical protein	2e-69	92.59	108						tr|A0A131Z9Y4|A0A131Z9Y4_RHIAP	Uncharacterized protein (Fragment) OS=Rhipicephalus appendiculatus PE=4 SV=1	6e-67	92.59	108						gi|1001587472|gb|JAP87778.1|	hypothetical protein, partial [Rhipicephalus appendiculatus]	2e-68	92.59	108
Rzam_Mc10070	1110	ATG	TAA	369	Standard	TRINITY_DN37108_c0_g1_i2	Single ORF per transcript	Housekeeping protein	Housekeeping	1001574521	glutamate receptor ionotropic n methyl d aspartate associated protein	0	99.73	369	gi|926613148|ref|XP_013794861.1|	PREDICTED: protein lifeguard 1-like [Limulus polyphemus]	2e-106	50.72	345	tr|A0A131YRY8|A0A131YRY8_RHIAP	Glutamate receptor ionotropic n methyl d aspartate associated protein OS=Rhipicephalus appendiculatus PE=4 SV=1	0	99.73	369	sp|Q7Z429|LFG1_HUMAN	Protein lifeguard 1 OS=Homo sapiens GN=GRINA PE=2 SV=1	3e-71	41.18	340	gi|1001574521|gb|JAP81305.1|	glutamate receptor ionotropic n methyl d aspartate associated protein [Rhipicephalus appendiculatus]	0	99.73	369	ISCW011046-PA	NMDA receptor glutamate-binding chain, putative|protein_coding|DS868039:13860:14782:-1|gene:ISCW011046	6e-51	88.76	89	KOG2322	N-methyl-D-aspartate receptor glutamate-binding subunit	Signal transduction mechanisms	1e-76	K06890	P:GO:0008219	P:cell death		PF01027.18: Bax1-I	cl00473: BI-1-like
Rzam_Mc10071	354	ATG	TGA	117	Standard	TRINITY_DN37109_c0_g1_i2	Single ORF per transcript	Unknown function protein	Unknown	759084216	putative secreted protein partial [Amblyomma americanum]	8e-20	85.96	57	gi|241845784|ref|XP_002415536.1|	secreted protein, putative [Ixodes scapularis]	2e-14	78.85	52	tr|A0A0C9RRB2|A0A0C9RRB2_AMBAM	Putative secreted protein (Fragment) OS=Amblyomma americanum PE=2 SV=1	3e-17	85.96	57						gi|759084216|gb|JAG89736.1|	putative secreted protein, partial [Amblyomma americanum]	8e-19	85.96	57	ISCW024879-PA	secreted protein, putative|protein_coding|DS956565:1298:1456:-1|gene:ISCW024879	4e-18	78.85	52
Rzam_Mc10072	750	ATG	TGA	249	Standard	TRINITY_DN37110_c0_g1_i2	Single ORF per transcript	Unknown function protein	Unknown	1001585138	hypothetical protein	0	97.99	249						tr|A0A131Z8S6|A0A131Z8S6_RHIAP	Uncharacterized protein OS=Rhipicephalus appendiculatus PE=4 SV=1	0	97.99	249						gi|1001585138|gb|JAP86611.1|	hypothetical protein [Rhipicephalus appendiculatus]	0	97.99	249
Rzam_Mc10073	2760	ATG	TAG	919	Standard	TRINITY_DN37113_c0_g1_i1	Single ORF per transcript	Housekeeping protein	N-Glycan biosynthesis	1001566053	alpha 1,3-glucosidase	0	99.02	919	gi|241701391|ref|XP_002413171.1|	glucosidase II, putative [Ixodes scapularis]	0	73.35	908	tr|A0A131YGM4|A0A131YGM4_RHIAP	Alpha 1,3-glucosidase OS=Rhipicephalus appendiculatus PE=3 SV=1	0	99.02	919	sp|P79403|GANAB_PIG	Neutral alpha-glucosidase AB OS=Sus scrofa GN=GANAB PE=1 SV=1	0	52.26	930	gi|1001566053|gb|JAP77071.1|	alpha 1,3-glucosidase [Rhipicephalus appendiculatus]	0	99.02	919	ISCW012920-PA	glucosidase II, putative|protein_coding|DS906326:163901:217168:1|gene:ISCW012920	0	73.35	908	KOG1066	Glucosidase II catalytic (alpha) subunit and related enzymes, glycosyl hydrolase family 31	Carbohydrate transport and metabolism, Cell wall/membrane/envelope biogenesis, Posttranslational modification, protein turnover, chaperones	0	K05546	P:GO:0005975; F:GO:0016798	P:carbohydrate metabolic process; F:hydrolase activity, acting on glycosyl bonds	EC:3.2.1.84; EC:3.2.1	PF01055.24: Glyco_hydro_31; PF13802.4: Gal_mutarotas_2; PF17137.2: DUF5110	cl07893: AmyAc_family; cl16409: GH31_N
Rzam_Mc10074	2778	ATG	TAG	925	Standard	TRINITY_DN37113_c0_g1_i2	Single ORF per transcript	Housekeeping protein	N-Glycan biosynthesis	1001582044	alpha 1,3-glucosidase	0	99.14	925	gi|241701391|ref|XP_002413171.1|	glucosidase II, putative [Ixodes scapularis]	0	73.35	908	tr|A0A131Z0V8|A0A131Z0V8_RHIAP	Alpha 1,3-glucosidase OS=Rhipicephalus appendiculatus PE=3 SV=1	0	99.14	925	sp|P79403|GANAB_PIG	Neutral alpha-glucosidase AB OS=Sus scrofa GN=GANAB PE=1 SV=1	0	52.09	935	gi|1001582044|gb|JAP85064.1|	alpha 1,3-glucosidase [Rhipicephalus appendiculatus]	0	99.14	925	ISCW012920-PA	glucosidase II, putative|protein_coding|DS906326:163901:217168:1|gene:ISCW012920	0	73.35	908	KOG1066	Glucosidase II catalytic (alpha) subunit and related enzymes, glycosyl hydrolase family 31	Carbohydrate transport and metabolism, Cell wall/membrane/envelope biogenesis, Posttranslational modification, protein turnover, chaperones	0	K05546	P:GO:0005975; F:GO:0016798	P:carbohydrate metabolic process; F:hydrolase activity, acting on glycosyl bonds	EC:3.2.1.84; EC:3.2.1	PF01055.24: Glyco_hydro_31; PF13802.4: Gal_mutarotas_2; PF17137.2: DUF5110	cl07893: AmyAc_family; cl16409: GH31_N
Rzam_Mc10075	693	ATG	TGA	230	Standard	TRINITY_DN37114_c0_g1_i1	Single ORF per transcript	No hit protein class	Hypothetical protein
Rzam_Mc10076	1644	atg	cag	548	Standard	TRINITY_DN37114_c0_g1_i2	Single ORF per transcript	Housekeeping protein	Histone modification proteins	1001588380	lysine-specific demethylase 3 partial	0	98.76	483	gi|1005942710|ref|XP_015794699.1|	PREDICTED: LOW QUALITY PROTEIN: probable JmjC domain-containing histone demethylation protein 2C [Tetranychus urticae]	2e-98	55.99	284	tr|A0A131ZBQ6|A0A131ZBQ6_RHIAP	Lysine-specific demethylase 3 (Fragment) OS=Rhipicephalus appendiculatus PE=4 SV=1	0	98.76	483	sp|Q15652|JHD2C_HUMAN	Probable JmjC domain-containing histone demethylation protein 2C OS=Homo sapiens GN=JMJD1C PE=1 SV=2	4e-52	38.91	311	gi|1001588380|gb|JAP88232.1|	lysine-specific demethylase 3, partial [Rhipicephalus appendiculatus]	0	98.76	483	ISCW018594-PA	JmjC domaincontaining histone demethylation protein 2C, putative|protein_coding|DS746366:315759:349437:-1|gene:ISCW018594	1e-56	73.45	113
Rzam_Mc10077	3402	ATG	TGA	1133	Standard	TRINITY_DN37117_c1_g1_i1	Single ORF per transcript	No hit protein class	Hypothetical protein
Rzam_Mc10078	252	ATG	TGA	83	Standard	TRINITY_DN37118_c2_g3_i2	Single ORF per transcript	No hit protein class	Hypothetical protein
Rzam_Mc10079	297	CTG	TAA	98	Standard	TRINITY_DN37118_c2_g4_i1	Single ORF per transcript	Unknown function protein	Unknown	49558457	EST Bmic [Rhipicephalus microplus]	9e-17	73.91	46
Rzam_Mc1008	3045	ATG	TGA	1014	Standard	TRINITY_DN18618_c0_g1_i1	Single ORF per transcript	Housekeeping protein	Proteasome	1001573847	26S proteasome regulatory subunit N2	0	99.21	1018	gi|1009581972|ref|XP_015922262.1|	PREDICTED: 26S proteasome non-ATPase regulatory subunit 1-like [Parasteatoda tepidariorum]	0	70.01	997	tr|A0A131YQV2|A0A131YQV2_RHIAP	26S proteasome regulatory subunit N2 OS=Rhipicephalus appendiculatus PE=4 SV=1	0	99.21	1018	sp|Q9V3P6|PSMD1_DROME	26S proteasome non-ATPase regulatory subunit 1 OS=Drosophila melanogaster GN=Rpn2 PE=1 SV=1	0	61.51	1008	gi|1001573847|gb|JAP80968.1|	26S proteasome regulatory subunit N2 [Rhipicephalus appendiculatus]	0	99.21	1018	ISCW008803-PA	26S proteasome regulatory subunit rpn2, putative|protein_coding|DS831454:71894:145753:-1|gene:ISCW008803	0	67.1	1003	KOG2062	26S proteasome regulatory complex, subunit RPN2/PSMD1	Posttranslational modification, protein turnover, chaperones	0	K03032	P:GO:0009056; C:GO:0043234; F:GO:0030234; C:GO:0005622	P:catabolic process; C:protein complex; F:enzyme regulator activity; C:intracellular		PF13646.4: HEAT_2	cl03383: PC_rep
Rzam_Mc10080	1326	ATG	TGA	441	Standard	TRINITY_DN37120_c4_g3_i1	Single ORF per transcript	Secretory protein	Tick host interaction	1001583908	Glycine rich superfamily member	0	93.62	439						tr|A0A131Z6D8|A0A131Z6D8_RHIAP	Glycine rich superfamily member OS=Rhipicephalus appendiculatus PE=4 SV=1	0	93.62	439						gi|1001583908|gb|JAP85996.1|	Glycine rich superfamily member [Rhipicephalus appendiculatus]	0	93.62	439
Rzam_Mc10081	1338	ATG	TGA	445	Standard	TRINITY_DN37120_c4_g3_i2	Single ORF per transcript	Secretory protein	Tick host interaction	T13503_TC6671	EST Rapp [Rhipicephalus appendiculatus]	0	78.38	444						tr|A0A131Z6D8|A0A131Z6D8_RHIAP	Glycine rich superfamily member OS=Rhipicephalus appendiculatus PE=4 SV=1	0	78.56	443						gi|1001583908|gb|JAP85996.1|	Glycine rich superfamily member [Rhipicephalus appendiculatus]	0	78.56	443
Rzam_Mc10082	1575	ATG	TAG	524	Standard	TRINITY_DN37120_c7_g2_i1	Single ORF per transcript	Housekeeping protein	Lysosome	1001579543	MFS transporter ACS family solute carrier family 17 (sodium-dependent inorganic phosphate cotransporter) member 5	0	99.05	524	gi|241040226|ref|XP_002406968.1|	sialin, putative [Ixodes scapularis]	6e-157	81.56	282	tr|A0A131Z018|A0A131Z018_RHIAP	MFS transporter, ACS family, solute carrier family 17 (Sodium-dependent inorganic phosphate cotransporter), member 5 OS=Rhipicephalus appendiculatus PE=4 SV=1	0	99.05	524	sp|Q9NRA2|S17A5_HUMAN	Sialin OS=Homo sapiens GN=SLC17A5 PE=1 SV=2	1e-116	40.43	460	gi|1001579543|gb|JAP83816.1|	MFS transporter, ACS family, solute carrier family 17 (sodium-dependent inorganic phosphate cotransporter), member 5 [Rhipicephalus appendiculatus]	0	99.05	524	ISCW000560-PA	sialin, putative|protein_coding|DS639094:58987:72506:1|gene:ISCW000560	1e-160	81.56	282	KOG2532	Permease of the major facilitator superfamily	Carbohydrate transport and metabolism	2e-120	K12301	F:GO:0022857; C:GO:0005575	F:transmembrane transporter activity; C:cellular_component		PF07690.14: MFS_1	cl21472: MFS
Rzam_Mc10083	477	ATG	TGA	158	Standard	TRINITY_DN37122_c0_g1_i1	Single ORF per transcript	Unknown function protein	Unknown	1001577903	Krtap5-1 protein	1e-111	98.73	158	gi|241791763|ref|XP_002414488.1|	Krtap5-1 protein, putative [Ixodes scapularis]	2e-65	68.28	145	tr|A0A131YXT5|A0A131YXT5_RHIAP	Krtap5-1 protein OS=Rhipicephalus appendiculatus PE=4 SV=1	4e-109	98.73	158						gi|1001577903|gb|JAP82996.1|	Krtap5-1 protein [Rhipicephalus appendiculatus]	1e-110	98.73	158	ISCW014634-PA	Krtap5-1 protein, putative|protein_coding|DS936222:111075:137590:-1|gene:ISCW014634	4e-69	68.28	145
Rzam_Mc10084	2253	ATG	TAA	750	Standard	TRINITY_DN37124_c0_g1_i1	Single ORF per transcript	Housekeeping protein	Housekeeping	1001569009	nlr family card domain protein	0	98.13	750	gi|241849344|ref|XP_002415680.1|	hypothetical protein IscW_ISCW023132 [Ixodes scapularis]	2e-63	27.61	757	tr|A0A131YH27|A0A131YH27_RHIAP	Nlr family card domain protein OS=Rhipicephalus appendiculatus PE=4 SV=1	0	98.13	750	sp|Q5DU56|NLRC3_MOUSE	Protein NLRC3 OS=Mus musculus GN=Nlrc3 PE=2 SV=2	4e-06	24.59	427	gi|1001569009|gb|JAP78549.1|	nlr family card domain protein [Rhipicephalus appendiculatus]	0	98.13	750	ISCW023132-PA	hypothetical protein|protein_coding|DS959833:46203:53911:-1|gene:ISCW023132	4e-67	27.61	757
Rzam_Mc10085	5136	ATG	TGA	1711	Standard	TRINITY_DN37125_c0_g2_i2	Single ORF per transcript	Housekeeping protein	RNA polymerase II system	1001580194	pre-mRNA cleavage complex 2 protein Pcf11	0	97.02	1711	gi|241616950|ref|XP_002408090.1|	hypothetical protein IscW_ISCW009703 [Ixodes scapularis]	3e-159	58.7	523	tr|A0A131YY62|A0A131YY62_RHIAP	Pre-mRNA cleavage complex 2 protein Pcf11 OS=Rhipicephalus appendiculatus PE=4 SV=1	0	97.02	1711	sp|O94913|PCF11_HUMAN	Pre-mRNA cleavage complex 2 protein Pcf11 OS=Homo sapiens GN=PCF11 PE=1 SV=3	2e-49	41.28	298	gi|1001580194|gb|JAP84139.1|	pre-mRNA cleavage complex 2 protein Pcf11 [Rhipicephalus appendiculatus]	0	97.02	1711	ISCW009703-PA	Pcf11 protein|protein_coding|DS833226:211352:222995:1|gene:ISCW009703	5e-163	58.7	523	KOG2071	mRNA cleavage and polyadenylation factor I/II complex, subunit Pcf11	RNA processing and modification	1e-34	K14400	C:GO:0005737; F:GO:0003729; C:GO:0043234; P:GO:0009058; P:GO:0006397; C:GO:0005654; F:GO:0019899	C:cytoplasm; F:mRNA binding; C:protein complex; P:biosynthetic process; P:mRNA processing; C:nucleoplasm; F:enzyme binding		PF04818.11: CTD_bind	cl02544: VHS_ENTH_ANTH
Rzam_Mc10086	4992	ATG	TGA	1663	Standard	TRINITY_DN37125_c0_g2_i4	Single ORF per transcript	Housekeeping protein	RNA polymerase II system	1001580194	pre-mRNA cleavage complex 2 protein Pcf11	0	94.21	1711	gi|241616950|ref|XP_002408090.1|	hypothetical protein IscW_ISCW009703 [Ixodes scapularis]	1e-159	58.7	523	tr|A0A131YY62|A0A131YY62_RHIAP	Pre-mRNA cleavage complex 2 protein Pcf11 OS=Rhipicephalus appendiculatus PE=4 SV=1	0	94.21	1711	sp|O94913|PCF11_HUMAN	Pre-mRNA cleavage complex 2 protein Pcf11 OS=Homo sapiens GN=PCF11 PE=1 SV=3	3e-49	41.28	298	gi|1001580194|gb|JAP84139.1|	pre-mRNA cleavage complex 2 protein Pcf11 [Rhipicephalus appendiculatus]	0	94.21	1711	ISCW009703-PA	Pcf11 protein|protein_coding|DS833226:211352:222995:1|gene:ISCW009703	3e-163	58.7	523	KOG2071	mRNA cleavage and polyadenylation factor I/II complex, subunit Pcf11	RNA processing and modification	1e-34	K14400	C:GO:0005737; F:GO:0003729; C:GO:0043234; P:GO:0009058; P:GO:0006397; C:GO:0005654; F:GO:0019899	C:cytoplasm; F:mRNA binding; C:protein complex; P:biosynthetic process; P:mRNA processing; C:nucleoplasm; F:enzyme binding		PF04818.11: CTD_bind	cl02544: VHS_ENTH_ANTH
Rzam_Mc10087	4743	ATG	TGA	1580	Standard	TRINITY_DN37125_c0_g2_i5	Single ORF per transcript	Housekeeping protein	RNA polymerase II system	1001580192	pre-mRNA cleavage complex 2 protein Pcf11	0	96.71	1580	gi|241616950|ref|XP_002408090.1|	hypothetical protein IscW_ISCW009703 [Ixodes scapularis]	6e-160	58.7	523	tr|A0A131YZR0|A0A131YZR0_RHIAP	Pre-mRNA cleavage complex 2 protein Pcf11 OS=Rhipicephalus appendiculatus PE=4 SV=1	0	96.71	1580	sp|O94913|PCF11_HUMAN	Pre-mRNA cleavage complex 2 protein Pcf11 OS=Homo sapiens GN=PCF11 PE=1 SV=3	5e-49	36.66	311	gi|1001580192|gb|JAP84138.1|	pre-mRNA cleavage complex 2 protein Pcf11 [Rhipicephalus appendiculatus]	0	96.71	1580	ISCW009703-PA	Pcf11 protein|protein_coding|DS833226:211352:222995:1|gene:ISCW009703	1e-163	58.7	523	KOG2071	mRNA cleavage and polyadenylation factor I/II complex, subunit Pcf11	RNA processing and modification	9e-25	K14400	C:GO:0005737; F:GO:0003729; C:GO:0043234; P:GO:0009058; P:GO:0006397; C:GO:0005654; F:GO:0019899	C:cytoplasm; F:mRNA binding; C:protein complex; P:biosynthetic process; P:mRNA processing; C:nucleoplasm; F:enzyme binding		PF04818.11: CTD_bind	cl02544: VHS_ENTH_ANTH
Rzam_Mc10088	969	atg	gtc	323	Standard	TRINITY_DN37127_c1_g1_i1	Single ORF per transcript	Housekeeping protein	Housekeeping	427782405	Putative rho associated coiled coil [Rhipicephalus pulchellus]	0	97.83	323	gi|241152164|ref|XP_002406838.1|	conserved hypothetical protein [Ixodes scapularis]	1e-70	65.24	210	tr|L7M0P4|L7M0P4_9ACAR	Putative rho-associated coiled-coil OS=Rhipicephalus pulchellus PE=2 SV=1	0	97.83	323	sp|P97817|CDR2_MOUSE	Cerebellar degeneration-related protein 2 OS=Mus musculus GN=Cdr2 PE=1 SV=2	4e-23	33.06	242	gi|427782405|gb|JAA56654.1|	Putative rho-associated coiled-coil [Rhipicephalus pulchellus]	0	97.83	323	ISCW001863-PA	conserved hypothetical protein|protein_coding|DS671188:417776:424244:1|gene:ISCW001863	2e-74	65.24	210	KOG0161	Myosin class II heavy chain	Cytoskeleton	2e-06
Rzam_Mc10089	858	atg	gtc	286	Standard	TRINITY_DN37127_c1_g1_i2	Single ORF per transcript	Unknown function protein	Unknown	427782409	hypothetical protein	0	97.9	286	gi|241152164|ref|XP_002406838.1|	conserved hypothetical protein [Ixodes scapularis]	2e-70	65.24	210	tr|L7LX71|L7LX71_9ACAR	Uncharacterized protein OS=Rhipicephalus pulchellus PE=2 SV=1	0	97.9	286	sp|P97817|CDR2_MOUSE	Cerebellar degeneration-related protein 2 OS=Mus musculus GN=Cdr2 PE=1 SV=2	5e-10	27.92	197	gi|427782409|gb|JAA56656.1|	Hypothetical protein [Rhipicephalus pulchellus]	0	97.9	286	ISCW001863-PA	conserved hypothetical protein|protein_coding|DS671188:417776:424244:1|gene:ISCW001863	4e-74	65.24	210	KOG0161	Myosin class II heavy chain	Cytoskeleton	9e-07
Rzam_Mc1009	678	ATG	TAA	225	Standard	TRINITY_DN18630_c0_g2_i1	Single ORF per transcript	Secretory protein	Tick host interaction	1001572485	Lipocalin	1e-94	62.72	228						tr|A0A131YMW0|A0A131YMW0_RHIAP	Lipocalin OS=Rhipicephalus appendiculatus PE=4 SV=1	4e-92	62.72	228						gi|1001572485|gb|JAP80287.1|	Lipocalin [Rhipicephalus appendiculatus]	1e-93	62.72	228											P:GO:0044403; F:GO:0003674	P:symbiosis, encompassing mutualism through parasitism; F:molecular_function		PF02098.14: His_binding
Rzam_Mc10090	1641	ATG	TGA	546	Standard	TRINITY_DN37127_c1_g2_i1	Single ORF per transcript	Unknown function protein	Unknown	1001565261	hypothetical protein	0	97.8	546	gi|241152164|ref|XP_002406838.1|	conserved hypothetical protein [Ixodes scapularis]	2e-149	59.24	471	tr|A0A131YDW4|A0A131YDW4_RHIAP	Uncharacterized protein OS=Rhipicephalus appendiculatus PE=4 SV=1	0	97.8	546	sp|P97817|CDR2_MOUSE	Cerebellar degeneration-related protein 2 OS=Mus musculus GN=Cdr2 PE=1 SV=2	6e-10	25.24	309	gi|1001565261|gb|JAP76675.1|	hypothetical protein [Rhipicephalus appendiculatus]	0	97.8	546	ISCW001863-PA	conserved hypothetical protein|protein_coding|DS671188:417776:424244:1|gene:ISCW001863	4e-153	59.24	471
Rzam_Mc10091	1752	ATG	TGA	583	Standard	TRINITY_DN37127_c1_g2_i2	Single ORF per transcript	Housekeeping protein	Housekeeping	1001579882	rho associated coiled coil	0	97.94	583	gi|241152164|ref|XP_002406838.1|	conserved hypothetical protein [Ixodes scapularis]	2e-149	59.07	474	tr|A0A131YXR3|A0A131YXR3_RHIAP	Rho associated coiled coil OS=Rhipicephalus appendiculatus PE=4 SV=1	0	97.94	583	sp|Q01850|CDR2_HUMAN	Cerebellar degeneration-related protein 2 OS=Homo sapiens GN=CDR2 PE=1 SV=2	2e-23	26.6	485	gi|1001579882|gb|JAP83983.1|	rho associated coiled coil [Rhipicephalus appendiculatus]	0	97.94	583	ISCW001863-PA	conserved hypothetical protein|protein_coding|DS671188:417776:424244:1|gene:ISCW001863	4e-153	59.07	474
Rzam_Mc10092	309	ATG	TAA	102	Standard	TRINITY_DN37131_c0_g1_i1	Single ORF per transcript	No hit protein class	Hypothetical protein
Rzam_Mc10093	468	ATG	TAG	155	Standard	TRINITY_DN37135_c0_g4_i1	Single ORF per transcript	Housekeeping protein	Housekeeping	1016849566	hypothetical protein	4e-24	55.95	84	gi|241561155|ref|XP_002401087.1|	hypothetical protein IscW_ISCW019942 [Ixodes scapularis]	4e-20	44.92	118	tr|A0A147BLE1|A0A147BLE1_IXORI	Uncharacterized protein (Fragment) OS=Ixodes ricinus PE=4 SV=1	1e-21	55.95	84						gi|1016849566|gb|JAR91584.1|	hypothetical protein, partial [Ixodes ricinus]	4e-23	55.95	84	ISCW019942-PA	hypothetical protein|protein_coding|DS774952:3513:16651:1|gene:ISCW019942	7e-24	44.92	118						F:GO:0043167	F:ion binding
Rzam_Mc10094	543	ATG	TGA	180	Standard	TRINITY_DN37138_c3_g3_i1	Single ORF per transcript	Housekeeping protein	Transcription factors	427794885	hypothetical protein	4e-76	66.29	178	gi|941823487|ref|XP_014331337.1|	PREDICTED: gastrula zinc finger protein XlCGF8.2DB-like, partial [Xiphophorus maculatus]	5e-66	58.14	172	tr|L7MI82|L7MI82_9ACAR	Uncharacterized protein (Fragment) OS=Rhipicephalus pulchellus PE=2 SV=1	1e-73	66.29	178	sp|P18729|ZG57_XENLA	Gastrula zinc finger protein XlCGF57.1 (Fragment) OS=Xenopus laevis PE=3 SV=1	1e-57	47.73	176	gi|427794885|gb|JAA62894.1|	hypothetical protein, partial [Rhipicephalus pulchellus]	4e-75	66.29	178	ISCW015582-PA	zinc finger protein, putative|protein_coding|DS616928:642082:644418:-1|gene:ISCW015582	3e-52	48	175	KOG3608	Zn finger proteins	General function prediction only	9e-34		F:GO:0043167	F:ion binding		PF00096.24: zf-C2H2; PF00096.24: zf-C2H2
Rzam_Mc10095	543	ATG	TGA	180	Standard	TRINITY_DN37138_c3_g3_i3	Single ORF per transcript	Housekeeping protein	Transcription factors	427793791	hypothetical protein	1e-77	64.25	179	gi|941823487|ref|XP_014331337.1|	PREDICTED: gastrula zinc finger protein XlCGF8.2DB-like, partial [Xiphophorus maculatus]	1e-66	58.72	172	tr|L7MEU1|L7MEU1_9ACAR	Uncharacterized protein (Fragment) OS=Rhipicephalus pulchellus PE=2 SV=1	5e-75	64.25	179	sp|P18729|ZG57_XENLA	Gastrula zinc finger protein XlCGF57.1 (Fragment) OS=Xenopus laevis PE=3 SV=1	2e-58	48.3	176	gi|427793791|gb|JAA62347.1|	hypothetical protein, partial [Rhipicephalus pulchellus]	1e-76	64.25	179	ISCW015582-PA	zinc finger protein, putative|protein_coding|DS616928:642082:644418:-1|gene:ISCW015582	3e-53	49.14	175	KOG3608	Zn finger proteins	General function prediction only	8e-34		F:GO:0043167	F:ion binding		PF00096.24: zf-C2H2; PF00096.24: zf-C2H2
Rzam_Mc10096	2745	ATG	TGA	914	Standard	TRINITY_DN37139_c0_g1_i1	Single ORF per transcript	Housekeeping protein	Housekeeping	1001577823	rabGAP domain-containing protein	0	98.8	915	gi|1009598953|ref|XP_015927915.1|	PREDICTED: TBC1 domain family member 16-like [Parasteatoda tepidariorum]	0	50.32	932	tr|A0A131YXP7|A0A131YXP7_RHIAP	RabGAP domain-containing protein OS=Rhipicephalus appendiculatus PE=4 SV=1	0	98.8	915	sp|Q8TBP0|TBC16_HUMAN	TBC1 domain family member 16 OS=Homo sapiens GN=TBC1D16 PE=2 SV=1	4e-176	55.6	482	gi|1001577823|gb|JAP82956.1|	rabGAP domain-containing protein [Rhipicephalus appendiculatus]	0	98.8	915	ISCW017000-PA	rabGAP domain-containing protein, putative|protein_coding|DS670927:64991:95516:-1|gene:ISCW017000	4e-53	34.18	316	KOG2224	Uncharacterized conserved protein, contains TBC domain	Signal transduction mechanisms, General function prediction only	0		P:GO:0061024; C:GO:0005768; P:GO:0016192; F:GO:0030234; F:GO:0019899	P:membrane organization; C:endosome; P:vesicle-mediated transport; F:enzyme regulator activity; F:enzyme binding		PF00566.16: RabGAP-TBC	cl02495: RabGAP-TBC
Rzam_Mc10097	2961	ATG	TGA	986	Standard	TRINITY_DN37140_c1_g1_i1	Single ORF per transcript	Housekeeping protein	Messenger RNA biogenesis	1001569041	histone deacetylase 6	0	94.73	986	gi|321473004|gb|EFX83972.1|	putative histone deacetylase HDAC6 protein [Daphnia pulex]	0	46.58	1022	tr|A0A131YJ53|A0A131YJ53_RHIAP	Histone deacetylase 6 OS=Rhipicephalus appendiculatus PE=4 SV=1	0	94.73	986	sp|Q9UBN7|HDAC6_HUMAN	Histone deacetylase 6 OS=Homo sapiens GN=HDAC6 PE=1 SV=2	0	45.04	817	gi|1001569041|gb|JAP78565.1|	histone deacetylase 6 [Rhipicephalus appendiculatus]	0	94.73	986	ISCW014481-PA	histone deacetylase 4, 5, putative|protein_coding|DS949579:14569:53561:1|gene:ISCW014481	3e-74	37.65	417	KOG1343	Histone deacetylase complex, catalytic component HDA1	Chromatin structure and dynamics	0	K11406	F:GO:0043167	F:ion binding		PF00850.17: Hist_deacetyl; PF00850.17: Hist_deacetyl; PF02148.17: zf-UBP	cl17011: Arginase_HDAC; cl17011: Arginase_HDAC; cl09957: zf-UBP
Rzam_Mc10098	1443	ATG	TAG	480	Standard	TRINITY_DN37146_c4_g1_i2	Single ORF per transcript	Housekeeping protein	Ubiquitin ligases (E3)	427789443	Putative ariadne 2 [Rhipicephalus pulchellus]	0	99.79	480	gi|926640510|ref|XP_013786355.1|	PREDICTED: protein ariadne-2-like [Limulus polyphemus]	0	77.29	480	tr|L7MAJ2|L7MAJ2_9ACAR	Putative ariadne 2 OS=Rhipicephalus pulchellus PE=2 SV=1	0	99.79	480	sp|O76924|ARI2_DROME	Protein ariadne-2 OS=Drosophila melanogaster GN=ari-2 PE=2 SV=1	0	64.45	481	gi|427789443|gb|JAA60173.1|	Putative ariadne 2 [Rhipicephalus pulchellus]	0	99.79	480	ISCW015774-PA	E3 ubiquitin ligase, putative|protein_coding|DS639900:250727:276920:1|gene:ISCW015774	0	86.62	284	KOG1815	Predicted E3 ubiquitin ligase	Posttranslational modification, protein turnover, chaperones	2e-78	K11969	F:GO:0043167; P:GO:0006464	F:ion binding; P:cellular protein modification process		PF01485.19: IBR; PF01485.19: IBR	cl19760: IBR
Rzam_Mc10099	429	ATG	TAA	142	Standard	TRINITY_DN37149_c1_g6_i4	Single ORF per transcript	No hit protein class	Hypothetical protein
Rzam_Mc101	474	GTT	TAG	157	Standard	TRINITY_DN64060_c0_g1_i1	Multiple ORFs per transcript	Unknown function protein	Unknown	49541313	EST Rapp [Rhipicephalus appendiculatus]	1e-51	70.83	168						tr|A0A131YP94|A0A131YP94_RHIAP	TIL domain containing protein OS=Rhipicephalus appendiculatus PE=4 SV=1	9e-39	66.67	141						gi|1001571353|gb|JAP79721.1|	TIL domain containing protein [Rhipicephalus appendiculatus]	3e-40	66.67	141
Rzam_Mc1010	270	ATG	TAA	89	Standard	TRINITY_DN18630_c0_g2_i2	Single ORF per transcript	Secretory protein	Tick host interaction	1001572485	Lipocalin	2e-09	44.3	79						tr|A0A131YMW0|A0A131YMW0_RHIAP	Lipocalin OS=Rhipicephalus appendiculatus PE=4 SV=1	7e-07	44.3	79						gi|1001572485|gb|JAP80287.1|	Lipocalin [Rhipicephalus appendiculatus]	2e-08	44.3	79
Rzam_Mc10100	2964	ATG	TGA	987	Standard	TRINITY_DN37151_c0_g1_i1	Single ORF per transcript	Housekeeping protein	RNA polymerase II system	1001579259	ataxin-7	0	98.58	987	gi|241262613|ref|XP_002405376.1|	hypothetical protein IscW_ISCW005075 [Ixodes scapularis]	1e-66	56.6	288	tr|A0A131YWV7|A0A131YWV7_RHIAP	Ataxin-7 OS=Rhipicephalus appendiculatus PE=4 SV=1	0	98.58	987	sp|Q8R4I1|ATX7_MOUSE	Ataxin-7 OS=Mus musculus GN=Atxn7 PE=1 SV=2	2e-44	29.82	550	gi|1001579259|gb|JAP83674.1|	ataxin-7 [Rhipicephalus appendiculatus]	0	98.58	987	ISCW005075-PA	SCA7, zincbinding domain containing protein|protein_coding|DS719743:49557:70855:1|gene:ISCW005075	2e-70	56.6	288	KOG4140	Nuclear protein Ataxin-7	Chromatin structure and dynamics	4e-07	K11318				PF08313.10: SCA7	cl07068: SCA7
Rzam_Mc10101	576	ATG	TAG	191	Standard	TRINITY_DN37151_c1_g1_i4	Single ORF per transcript	No hit protein class	Hypothetical protein
Rzam_Mc10102	2493	ATG	TGA	830	Standard	TRINITY_DN37152_c0_g2_i1	Single ORF per transcript	Housekeeping protein	Housekeeping	1001585708	tigger transposable element-derived protein 6 partial	0	98.68	532	gi|291230428|ref|XP_002735168.1|	PREDICTED: tigger transposable element-derived protein 6-like [Saccoglossus kowalevskii]	3e-78	35.33	501	tr|A0A131Z8V0|A0A131Z8V0_RHIAP	Tigger transposable element-derived protein 6 (Fragment) OS=Rhipicephalus appendiculatus PE=4 SV=1	0	98.68	532	sp|Q17RP2|TIGD6_HUMAN	Tigger transposable element-derived protein 6 OS=Homo sapiens GN=TIGD6 PE=2 SV=2	2e-77	34.89	427	gi|1001585708|gb|JAP86896.1|	tigger transposable element-derived protein 6, partial [Rhipicephalus appendiculatus]	0	98.68	532	ISCW023449-PA	|protein_coding|DS961919:692833:693750:-1|gene:ISCW023449	3e-51	33.67	300	KOG3105	DNA-binding centromere protein B (CENP-B)	Chromatin structure and dynamics, Cell cycle control, cell division, chromosome partitioning	4e-29		C:GO:0005634; F:GO:0003677	C:nucleus; F:DNA binding		PF03184.17: DDE_1; PF03221.14: HTH_Tnp_Tc5; PF04218.11: CENP-B_N	cl21549: rve; cl12115: HTH_Tnp_Tc5; cl21459: HTH
Rzam_Mc10103	3999	ATG	TGA	1332	Standard	TRINITY_DN37152_c0_g2_i2	Single ORF per transcript	Housekeeping protein	Basal transcription factors	1001577327	transcription initiation factor TFIID subunit 2	0	99.77	1332	gi|675377685|gb|KFM70587.1|	Transcription initiation factor TFIID subunit 2, partial [Stegodyphus mimosarum]	0	72.07	1017	tr|A0A131YVQ6|A0A131YVQ6_RHIAP	Transcription initiation factor TFIID subunit 2 OS=Rhipicephalus appendiculatus PE=4 SV=1	0	99.77	1332	sp|Q6P1X5|TAF2_HUMAN	Transcription initiation factor TFIID subunit 2 OS=Homo sapiens GN=TAF2 PE=1 SV=3	0	59.8	1015	gi|1001577327|gb|JAP82708.1|	transcription initiation factor TFIID subunit 2 [Rhipicephalus appendiculatus]	0	99.77	1332	ISCW016556-PA	transcription initiation factor TFII-D subunit, putative|protein_coding|DS649163:179362:226065:1|gene:ISCW016556	0	75.02	1245	KOG1932	TATA binding protein associated factor	Transcription	0	K03128	F:GO:0043167; F:GO:0008233	F:ion binding; F:peptidase activity		PF01433.18: Peptidase_M1	cl14813: GluZincin
Rzam_Mc10104	294	ATG	TGA	97	Standard	TRINITY_DN37155_c1_g1_i2	Single ORF per transcript	Unknown function protein	Unknown	49570802	EST Bmic [Rhipicephalus microplus]	2e-10	47.3	74																gi|1001569053|gb|JAP78571.1|	tick transposon [Rhipicephalus appendiculatus]	1e-06	64.86	37
Rzam_Mc10105	303	ATG	TGA	100	Standard	TRINITY_DN37155_c4_g1_i1	Single ORF per transcript	No hit protein class	Hypothetical protein
Rzam_Mc10106	342	ATG	TAG	113	Standard	TRINITY_DN37156_c0_g1_i1	Single ORF per transcript	Unknown function protein	Unknown	49534956	EST Rapp [Rhipicephalus appendiculatus]	2e-68	89.29	112
Rzam_Mc10107	294	ATG	TGA	97	Standard	TRINITY_DN37157_c1_g1_i1	Single ORF per transcript	No hit protein class	Hypothetical protein
Rzam_Mc10108	3753	ATG	TGA	1250	Standard	TRINITY_DN37157_c2_g1_i1	Single ORF per transcript	Secretory protein	Lysosome	1001569115	Niemann-Pick C1 protein	0	97.92	1250	gi|241647497|ref|XP_002411148.1|	Niemann-Pick type C1 domain-containing protein, putative [Ixodes scapularis]	0	64.64	1185	tr|A0A131YJD2|A0A131YJD2_RHIAP	Niemann-Pick C1 protein OS=Rhipicephalus appendiculatus PE=4 SV=1	0	97.92	1250	sp|P56941|NPC1_PIG	Niemann-Pick C1 protein OS=Sus scrofa GN=NPC1 PE=2 SV=1	0	46.29	1266	gi|1001569115|gb|JAP78602.1|	Niemann-Pick C1 protein [Rhipicephalus appendiculatus]	0	97.92	1250	ISCW020300-PA	Niemann-Pick type C1 domain-containing protein, putative|protein_coding|DS847962:342499:427541:1|gene:ISCW020300	0	64.64	1185	KOG1933	Cholesterol transport protein (Niemann-Pick C disease protein)	Lipid transport and metabolism	0	K20371	P:GO:0006629; C:GO:0005773; P:GO:0006810; F:GO:0003674	P:lipid metabolic process; C:vacuole; P:transport; F:molecular_function		PF02460.16: Patched; PF16414.3: NPC1_N	cl24844: NPC1_N; cl21543: MMPL
Rzam_Mc10109	360	ATG	TAA	119	Standard	TRINITY_DN37157_c3_g8_i1	Single ORF per transcript	No hit protein class	Hypothetical protein
Rzam_Mc1011	2412	ATG	TGA	803	Standard	TRINITY_DN18633_c0_g2_i1	Single ORF per transcript	Unknown function protein	Unknown	1001575533	neurofilament heavy polypeptide	0	95.52	803	gi|241735346|ref|XP_002413924.1|	hypothetical protein IscW_ISCW022269 [Ixodes scapularis]	1e-176	52.71	571	tr|A0A131YV74|A0A131YV74_RHIAP	Neurofilament heavy polypeptide OS=Rhipicephalus appendiculatus PE=4 SV=1	0	95.52	803	sp|Q5H9M0|MUML1_HUMAN	PWWP domain-containing protein MUM1L1 OS=Homo sapiens GN=MUM1L1 PE=2 SV=1	3e-07	21.55	297	gi|1001575533|gb|JAP81811.1|	neurofilament heavy polypeptide [Rhipicephalus appendiculatus]	0	95.52	803	ISCW022269-PA	hypothetical protein|protein_coding|DS921134:390999:407575:-1|gene:ISCW022269	2e-180	52.71	571
Rzam_Mc10110	2721	ATG	TGA	906	Standard	TRINITY_DN37158_c0_g1_i1	Single ORF per transcript	Housekeeping protein	Chloride channels	1001577551	chloride channel 2	0	100	906	gi|391327791|ref|XP_003738379.1|	PREDICTED: chloride channel protein 2-like [Metaseiulus occidentalis]	0	77	887	tr|A0A131YWD0|A0A131YWD0_RHIAP	Chloride channel protein OS=Rhipicephalus appendiculatus PE=3 SV=1	0	100	906	sp|Q9VGH7|CLCN2_DROME	Chloride channel protein 2 OS=Drosophila melanogaster GN=ClC-a PE=2 SV=3	0	53.51	798	gi|1001577551|gb|JAP82820.1|	chloride channel 2 [Rhipicephalus appendiculatus]	0	100	906	ISCW002944-PA	chloride channel protein 1,2, putative|protein_coding|DS684369:19693:61608:-1|gene:ISCW002944	0	94.79	480	KOG0476	Cl- channel CLC-2 and related proteins (CLC superfamily)	Inorganic ion transport and metabolism	0	K05011	F:GO:0022857; C:GO:0005575	F:transmembrane transporter activity; C:cellular_component		PF00654.18: Voltage_CLC	cl02915: Voltage_gated_ClC; cl15354: CBS_pair
Rzam_Mc10111	315	ATG	TGA	104	Standard	TRINITY_DN37160_c1_g3_i1	Single ORF per transcript	Housekeeping protein	Nucleosome assembly factors	556087665	putative histone h2av apis mellifera [Ixodes ricinus]	2e-09	100	27	gi|546681729|gb|ERL91763.1|	hypothetical protein D910_09089 [Dendroctonus ponderosae]	6e-08	53.03	66	tr|U4UHC1|U4UHC1_DENPD	Histone H2A OS=Dendroctonus ponderosae GN=D910_09089 PE=3 SV=1	4e-08	53.03	66	sp|P08985|H2AV_DROME	Histone H2A.v OS=Drosophila melanogaster GN=His2Av PE=1 SV=2	5e-09	100	27	gi|380783563|gb|AFE63657.1|	histone H2A.V isoform 5 [Macaca mulatta]	3e-09	51.52	66						KOG1757	Histone 2A	Chromatin structure and dynamics	1e-11		F:GO:0003674	F:molecular_function
Rzam_Mc10112	699	ATG	TGA	232	Standard	TRINITY_DN37161_c1_g4_i1	Single ORF per transcript	Housekeeping protein	Apoptosis	1001572761	DNA fragmentation factor 45 kD alpha subunit	3e-167	98.71	232	gi|241333862|ref|XP_002408366.1|	conserved hypothetical protein [Ixodes scapularis]	9e-96	63.03	238	tr|A0A131YPD4|A0A131YPD4_RHIAP	DNAation factor, 45 kD, alpha subunit OS=Rhipicephalus appendiculatus PE=4 SV=1	9e-165	98.71	232	sp|Q5XI33|CIDEC_RAT	Cell death activator CIDE-3 OS=Rattus norvegicus GN=Cidec PE=1 SV=1	1e-12	46.34	82	gi|1001572761|gb|JAP80425.1|	DNA fragmentation factor, 45 kD, alpha subunit [Rhipicephalus appendiculatus]	3e-166	98.71	232	ISCW017650-PA	conserved hypothetical protein|protein_coding|DS727610:22149:69190:1|gene:ISCW017650	2e-99	63.03	238						P:GO:0008219; C:GO:0005622	P:cell death; C:intracellular		PF02017.13: CIDE-N	cl02541: CIDE_N
Rzam_Mc10113	555	ATG	TAA	184	Standard	TRINITY_DN37161_c1_g5_i1	Single ORF per transcript	Housekeeping protein	Housekeeping	1001567505	tetratricopeptide repeat protein	1e-127	97.28	184	gi|241333867|ref|XP_002408367.1|	tetratricopeptide repeat protein, putative [Ixodes scapularis]	3e-73	77.62	143	tr|A0A131YFT9|A0A131YFT9_RHIAP	Tetratricopeptide repeat protein OS=Rhipicephalus appendiculatus PE=4 SV=1	5e-125	97.28	184	sp|A8E7I5|TTC36_DANRE	Tetratricopeptide repeat protein 36 OS=Danio rerio GN=ttc36 PE=2 SV=1	6e-51	48.35	182	gi|1001567505|gb|JAP77797.1|	tetratricopeptide repeat protein [Rhipicephalus appendiculatus]	1e-126	97.28	184	ISCW017651-PA	tetratricopeptide repeat protein, putative|protein_coding|DS727610:73134:75456:-1|gene:ISCW017651	6e-77	77.62	143	KOG4555	TPR repeat-containing protein	Function unknown	2e-57		F:GO:0003674	F:molecular_function
Rzam_Mc10114	594	ATG	TAG	197	Standard	TRINITY_DN37162_c0_g3_i1	Single ORF per transcript	Housekeeping protein	Translation factors	1001572601	peptidyl-tRNA hydrolase ICT1	6e-133	94.42	197	gi|241828746|ref|XP_002416679.1|	immature colon carcinoma transcript, putative [Ixodes scapularis]	4e-36	43.79	153	tr|A0A131YP52|A0A131YP52_RHIAP	Peptidyl-tRNA hydrolase ICT1 OS=Rhipicephalus appendiculatus PE=4 SV=1	2e-130	94.42	197	sp|Q14197|ICT1_HUMAN	Peptidyl-tRNA hydrolase ICT1, mitochondrial OS=Homo sapiens GN=ICT1 PE=1 SV=1	5e-25	42.19	128	gi|1001572601|gb|JAP80345.1|	peptidyl-tRNA hydrolase ICT1 [Rhipicephalus appendiculatus]	6e-132	94.42	197	ISCW015487-PA	immature colon carcinoma transcript, putative|protein_coding|DS981200:242032:244892:-1|gene:ISCW015487	7e-40	43.79	153	KOG3429	Predicted peptidyl-tRNA hydrolase	Translation, ribosomal structure and biogenesis	1e-29	K15033	F:GO:0008135	F:translation factor activity, RNA binding		PF00472.18: RF-1	cl23917: RF-1
Rzam_Mc10115	1737	atg	gtc	579	Standard	TRINITY_DN37164_c0_g1_i1	Single ORF per transcript	Housekeeping protein	Propanoate metabolism	1001586612	enoyl-CoA hydratase / long-chain 3-hydroxyacyl-CoA dehydrogenase partial	0	99.14	579	gi|242002892|ref|XP_002436089.1|	hydroxyacyl-CoA dehydrogenase, putative [Ixodes scapularis]	0	79.96	549	tr|A0A131Z8Q8|A0A131Z8Q8_RHIAP	Enoyl-CoA hydratase / long-chain 3-hydroxyacyl-CoA dehydrogenase (Fragment) OS=Rhipicephalus appendiculatus PE=4 SV=1	0	99.14	579	sp|P40939|ECHA_HUMAN	Trifunctional enzyme subunit alpha, mitochondrial OS=Homo sapiens GN=HADHA PE=1 SV=2	0	63.17	581	gi|1001586612|gb|JAP87348.1|	enoyl-CoA hydratase / long-chain 3-hydroxyacyl-CoA dehydrogenase, partial [Rhipicephalus appendiculatus]	0	99.14	579	ISCW005458-PA	hydroxyacyl-CoA dehydrogenase, putative|protein_coding|DS766672:71421:96543:1|gene:ISCW005458	0	79.96	549	KOG1683	Hydroxyacyl-CoA dehydrogenase/enoyl-CoA hydratase	Lipid transport and metabolism	1e-69	K07515	P:GO:0044281; F:GO:0016746; F:GO:0016491; P:GO:0009056; C:GO:0005739; P:GO:0006629; F:GO:0016829; C:GO:0043234	P:small molecule metabolic process; F:transferase activity, transferring acyl groups; F:oxidoreductase activity; P:catabolic process; C:mitochondrion; P:lipid metabolic process; F:lyase activity; C:protein complex	EC:1.1.1.35; EC:1.1.1.211; EC:2.3.1.16; EC:2.3.1.9; EC:4.2.1.17; EC:2.3.1	PF02737.16: 3HCDH_N; PF00378.18: ECH_1; PF00725.20: 3HCDH	cl17173: AdoMet_MTases; cl23717: crotonase-like; cl08285: 3HCDH
Rzam_Mc10116	906	atg	gtc	302	Standard	TRINITY_DN37164_c0_g2_i1	Single ORF per transcript	Housekeeping protein	Propanoate metabolism	T13504_TC7244	EST Rapp [Rhipicephalus appendiculatus]	0	98.68	302	gi|242002892|ref|XP_002436089.1|	hydroxyacyl-CoA dehydrogenase, putative [Ixodes scapularis]	4e-173	82.06	301	tr|A0A131Z8Q8|A0A131Z8Q8_RHIAP	Enoyl-CoA hydratase / long-chain 3-hydroxyacyl-CoA dehydrogenase (Fragment) OS=Rhipicephalus appendiculatus PE=4 SV=1	0	99.34	302	sp|P40939|ECHA_HUMAN	Trifunctional enzyme subunit alpha, mitochondrial OS=Homo sapiens GN=HADHA PE=1 SV=2	3e-134	66.45	301	gi|1001586612|gb|JAP87348.1|	enoyl-CoA hydratase / long-chain 3-hydroxyacyl-CoA dehydrogenase, partial [Rhipicephalus appendiculatus]	0	99.34	302	ISCW005458-PA	hydroxyacyl-CoA dehydrogenase, putative|protein_coding|DS766672:71421:96543:1|gene:ISCW005458	7e-177	82.06	301	KOG1683	Hydroxyacyl-CoA dehydrogenase/enoyl-CoA hydratase	Lipid transport and metabolism	3e-76		P:GO:0009056; F:GO:0016829; P:GO:0048856; C:GO:0043234; P:GO:0007568; P:GO:0006950; C:GO:0005811; P:GO:0044281; C:GO:0005777; C:GO:0005856; F:GO:0016491; C:GO:0005739; P:GO:0006629	P:catabolic process; F:lyase activity; P:anatomical structure development; C:protein complex; P:aging; P:response to stress; C:lipid particle; P:small molecule metabolic process; C:peroxisome; C:cytoskeleton; F:oxidoreductase activity; C:mitochondrion; P:lipid metabolic process	EC:1.1.1.35; EC:1.1.1.211; EC:4.2.1.17	PF02737.16: 3HCDH_N; PF00725.20: 3HCDH	cl17173: AdoMet_MTases; cl08285: 3HCDH
Rzam_Mc10117	1029	ATG	TAG	342	Standard	TRINITY_DN37164_c0_g3_i1	Single ORF per transcript	Housekeeping protein	Propanoate metabolism	T14122_TC24659	EST Bmic [Rhipicephalus microplus]	0	98.25	342	gi|242002892|ref|XP_002436089.1|	hydroxyacyl-CoA dehydrogenase, putative [Ixodes scapularis]	0	85.88	340	tr|A0A131Z8Q8|A0A131Z8Q8_RHIAP	Enoyl-CoA hydratase / long-chain 3-hydroxyacyl-CoA dehydrogenase (Fragment) OS=Rhipicephalus appendiculatus PE=4 SV=1	0	99.12	342	sp|P40939|ECHA_HUMAN	Trifunctional enzyme subunit alpha, mitochondrial OS=Homo sapiens GN=HADHA PE=1 SV=2	4e-159	66.37	336	gi|1001586612|gb|JAP87348.1|	enoyl-CoA hydratase / long-chain 3-hydroxyacyl-CoA dehydrogenase, partial [Rhipicephalus appendiculatus]	0	99.12	342	ISCW005458-PA	hydroxyacyl-CoA dehydrogenase, putative|protein_coding|DS766672:71421:96543:1|gene:ISCW005458	0	85.88	340	KOG1683	Hydroxyacyl-CoA dehydrogenase/enoyl-CoA hydratase	Lipid transport and metabolism	6e-116		P:GO:0044281; F:GO:0016746; F:GO:0016491; P:GO:0009056; C:GO:0005739; P:GO:0006629; F:GO:0043167; F:GO:0016829; C:GO:0043234	P:small molecule metabolic process; F:transferase activity, transferring acyl groups; F:oxidoreductase activity; P:catabolic process; C:mitochondrion; P:lipid metabolic process; F:ion binding; F:lyase activity; C:protein complex	EC:1.1.1.35; EC:4.2.1.74; EC:1.1.1.211; EC:2.3.1.16; EC:2.3.1.9; EC:4.2.1.17; EC:2.3.1	PF02737.16: 3HCDH_N; PF00725.20: 3HCDH	cl17173: AdoMet_MTases; cl08285: 3HCDH; cl08285: 3HCDH
Rzam_Mc10118	2160	ATG	TGA	719	Standard	TRINITY_DN37165_c0_g2_i1	Single ORF per transcript	Housekeeping protein	Spliceosome	1001572551	integrator complex subunit 3	0	99.72	714	gi|241742595|ref|XP_002412393.1|	integrator complex subunit, putative [Ixodes scapularis]	0	87.7	699	tr|A0A131YPG3|A0A131YPG3_RHIAP	Integrator complex subunit 3 OS=Rhipicephalus appendiculatus PE=4 SV=1	0	99.72	714	sp|Q7TPD0|INT3_MOUSE	Integrator complex subunit 3 OS=Mus musculus GN=Ints3 PE=1 SV=2	0	56.9	710	gi|1001572551|gb|JAP80320.1|	integrator complex subunit 3 [Rhipicephalus appendiculatus]	0	99.72	714	ISCW021591-PA	integrator complex subunit, putative|protein_coding|DS885551:27330:61209:1|gene:ISCW021591	0	87.7	699	KOG4262	Uncharacterized conserved protein	Function unknown	5e-54	K13140	C:GO:0043234; P:GO:0009058; P:GO:0006259; F:GO:0003674; P:GO:0006950; P:GO:0007049; C:GO:0005654	C:protein complex; P:biosynthetic process; P:DNA metabolic process; F:molecular_function; P:response to stress; P:cell cycle; C:nucleoplasm		PF10189.7: Ints3	cl10883: DUF2356
Rzam_Mc10119	1692	ATG	TGA	563	Standard	TRINITY_DN37166_c0_g2_i1	Single ORF per transcript	Housekeeping protein	Choline metabolism in cancer	1001577459	MFS transporter OCT family solute carrier family 22 (organic cation transporter) member 4/5	0	95.74	563	gi|241250775|ref|XP_002403377.1|	organic cation/carnitine transporter, putative [Ixodes scapularis]	1e-160	48.05	539	tr|A0A131YU90|A0A131YU90_RHIAP	MFS transporter, OCT family, solute carrier family 22 (Organic cation transporter), member 4/5 OS=Rhipicephalus appendiculatus PE=4 SV=1	0	95.74	563	sp|Q9WTW5|S22A3_MOUSE	Solute carrier family 22 member 3 OS=Mus musculus GN=Slc22a3 PE=2 SV=1	3e-70	28.13	551	gi|1001577459|gb|JAP82774.1|	MFS transporter, OCT family, solute carrier family 22 (organic cation transporter), member 4/5 [Rhipicephalus appendiculatus]	0	95.74	563	ISCW018250-PA	organic cation/carnitine transporter, putative|protein_coding|DS714433:769762:786455:1|gene:ISCW018250	2e-164	48.05	539	KOG0255	Synaptic vesicle transporter SVOP and related transporters (major facilitator superfamily)	General function prediction only	7e-79	K08202	F:GO:0022857; C:GO:0005575	F:transmembrane transporter activity; C:cellular_component		PF00083.22: Sugar_tr	cl21472: MFS
Rzam_Mc1012	312	atg	gtt	104	Standard	TRINITY_DN18636_c0_g1_i1	Single ORF per transcript	Secretory protein	Tick host interaction	T13504_TC5495	EST Rapp [Rhipicephalus appendiculatus]	1e-59	91.35	104	gi|662165688|gb|AIE44753.1|	metalloprotease 1 [Rhipicephalus microplus]	8e-29	56.57	99	tr|A0A131YDT1|A0A131YDT1_RHIAP	Reprolysin OS=Rhipicephalus appendiculatus PE=4 SV=1	1e-56	91.35	104						gi|1001565215|gb|JAP76652.1|	Reprolysin [Rhipicephalus appendiculatus]	3e-58	91.35	104	ISCW023638-PA	conserved hypothetical protein|protein_coding|DS969935:380843:407171:-1|gene:ISCW023638	3e-19	45.79	107						F:GO:0008233	F:peptidase activity
Rzam_Mc10120	1611	atg	gcc	537	Standard	TRINITY_DN37166_c0_g2_i2	Single ORF per transcript	Housekeeping protein	Choline metabolism in cancer	1001577461	MFS transporter OCT family solute carrier family 22 (organic cation transporter) member 4/5	0	95.16	537	gi|241250775|ref|XP_002403377.1|	organic cation/carnitine transporter, putative [Ixodes scapularis]	4e-153	46.57	539	tr|A0A131YW87|A0A131YW87_RHIAP	MFS transporter, OCT family, solute carrier family 22 (Organic cation transporter), member 4/5 OS=Rhipicephalus appendiculatus PE=4 SV=1	0	95.16	537	sp|Q9WTW5|S22A3_MOUSE	Solute carrier family 22 member 3 OS=Mus musculus GN=Slc22a3 PE=2 SV=1	4e-68	28.65	534	gi|1001577461|gb|JAP82775.1|	MFS transporter, OCT family, solute carrier family 22 (organic cation transporter), member 4/5 [Rhipicephalus appendiculatus]	0	95.16	537	ISCW018250-PA	organic cation/carnitine transporter, putative|protein_coding|DS714433:769762:786455:1|gene:ISCW018250	8e-157	46.57	539	KOG0255	Synaptic vesicle transporter SVOP and related transporters (major facilitator superfamily)	General function prediction only	2e-87	K08202	F:GO:0022857; C:GO:0005575	F:transmembrane transporter activity; C:cellular_component		PF00083.22: Sugar_tr	cl21472: MFS
Rzam_Mc10121	1611	atg	gcc	537	Standard	TRINITY_DN37166_c0_g2_i4	Single ORF per transcript	Housekeeping protein	Choline metabolism in cancer	1001577461	MFS transporter OCT family solute carrier family 22 (organic cation transporter) member 4/5	0	92.92	537	gi|241250775|ref|XP_002403377.1|	organic cation/carnitine transporter, putative [Ixodes scapularis]	3e-157	47.31	539	tr|A0A131YW87|A0A131YW87_RHIAP	MFS transporter, OCT family, solute carrier family 22 (Organic cation transporter), member 4/5 OS=Rhipicephalus appendiculatus PE=4 SV=1	0	92.92	537	sp|Q9WTW5|S22A3_MOUSE	Solute carrier family 22 member 3 OS=Mus musculus GN=Slc22a3 PE=2 SV=1	2e-70	28.84	534	gi|1001577461|gb|JAP82775.1|	MFS transporter, OCT family, solute carrier family 22 (organic cation transporter), member 4/5 [Rhipicephalus appendiculatus]	0	92.92	537	ISCW018250-PA	organic cation/carnitine transporter, putative|protein_coding|DS714433:769762:786455:1|gene:ISCW018250	5e-161	47.31	539	KOG0255	Synaptic vesicle transporter SVOP and related transporters (major facilitator superfamily)	General function prediction only	5e-86	K08202	F:GO:0022857; C:GO:0005575	F:transmembrane transporter activity; C:cellular_component		PF00083.22: Sugar_tr	cl21472: MFS
Rzam_Mc10122	1692	ATG	TGA	563	Standard	TRINITY_DN37166_c0_g2_i5	Single ORF per transcript	Housekeeping protein	Choline metabolism in cancer	1001577459	MFS transporter OCT family solute carrier family 22 (organic cation transporter) member 4/5	0	95.74	563	gi|241250775|ref|XP_002403377.1|	organic cation/carnitine transporter, putative [Ixodes scapularis]	2e-160	48.05	539	tr|A0A131YU90|A0A131YU90_RHIAP	MFS transporter, OCT family, solute carrier family 22 (Organic cation transporter), member 4/5 OS=Rhipicephalus appendiculatus PE=4 SV=1	0	95.74	563	sp|Q9WTW5|S22A3_MOUSE	Solute carrier family 22 member 3 OS=Mus musculus GN=Slc22a3 PE=2 SV=1	8e-70	28.57	539	gi|1001577459|gb|JAP82774.1|	MFS transporter, OCT family, solute carrier family 22 (organic cation transporter), member 4/5 [Rhipicephalus appendiculatus]	0	95.74	563	ISCW018250-PA	organic cation/carnitine transporter, putative|protein_coding|DS714433:769762:786455:1|gene:ISCW018250	4e-164	48.05	539	KOG0255	Synaptic vesicle transporter SVOP and related transporters (major facilitator superfamily)	General function prediction only	5e-83	K08202	F:GO:0022857; C:GO:0005575	F:transmembrane transporter activity; C:cellular_component		PF00083.22: Sugar_tr	cl21472: MFS
Rzam_Mc10123	1611	atg	gcc	537	Standard	TRINITY_DN37166_c0_g2_i6	Single ORF per transcript	Housekeeping protein	Choline metabolism in cancer	1001577461	MFS transporter OCT family solute carrier family 22 (organic cation transporter) member 4/5	0	95.34	537	gi|241250775|ref|XP_002403377.1|	organic cation/carnitine transporter, putative [Ixodes scapularis]	4e-153	46.57	539	tr|A0A131YW87|A0A131YW87_RHIAP	MFS transporter, OCT family, solute carrier family 22 (Organic cation transporter), member 4/5 OS=Rhipicephalus appendiculatus PE=4 SV=1	0	95.34	537	sp|Q9WTW5|S22A3_MOUSE	Solute carrier family 22 member 3 OS=Mus musculus GN=Slc22a3 PE=2 SV=1	9e-69	28.65	534	gi|1001577461|gb|JAP82775.1|	MFS transporter, OCT family, solute carrier family 22 (organic cation transporter), member 4/5 [Rhipicephalus appendiculatus]	0	95.34	537	ISCW018250-PA	organic cation/carnitine transporter, putative|protein_coding|DS714433:769762:786455:1|gene:ISCW018250	7e-157	46.57	539	KOG0255	Synaptic vesicle transporter SVOP and related transporters (major facilitator superfamily)	General function prediction only	5e-84	K08202	F:GO:0022857; C:GO:0005575	F:transmembrane transporter activity; C:cellular_component		PF00083.22: Sugar_tr	cl21472: MFS
Rzam_Mc10124	1569	atg	gac	523	Standard	TRINITY_DN37166_c0_g2_i8	Single ORF per transcript	Housekeeping protein	Choline metabolism in cancer	1001577459	MFS transporter OCT family solute carrier family 22 (organic cation transporter) member 4/5	0	95.6	523	gi|241250775|ref|XP_002403377.1|	organic cation/carnitine transporter, putative [Ixodes scapularis]	7e-154	47.82	527	tr|A0A131YU90|A0A131YU90_RHIAP	MFS transporter, OCT family, solute carrier family 22 (Organic cation transporter), member 4/5 OS=Rhipicephalus appendiculatus PE=4 SV=1	0	95.6	523	sp|Q9WTW5|S22A3_MOUSE	Solute carrier family 22 member 3 OS=Mus musculus GN=Slc22a3 PE=2 SV=1	2e-67	28.54	522	gi|1001577459|gb|JAP82774.1|	MFS transporter, OCT family, solute carrier family 22 (organic cation transporter), member 4/5 [Rhipicephalus appendiculatus]	0	95.6	523	ISCW018250-PA	organic cation/carnitine transporter, putative|protein_coding|DS714433:769762:786455:1|gene:ISCW018250	1e-157	47.82	527	KOG0255	Synaptic vesicle transporter SVOP and related transporters (major facilitator superfamily)	General function prediction only	2e-83	K08202	F:GO:0022857; C:GO:0005575	F:transmembrane transporter activity; C:cellular_component		PF00083.22: Sugar_tr	cl21472: MFS
Rzam_Mc10125	333	ATG	TAA	110	Standard	TRINITY_DN37167_c0_g1_i2	Single ORF per transcript	Unknown function protein	Unknown	49544271	EST Rapp [Rhipicephalus appendiculatus]	2e-51	74.55	110						tr|A0A131YEA8|A0A131YEA8_RHIAP	Uncharacterized protein OS=Rhipicephalus appendiculatus PE=4 SV=1	8e-35	70.53	95						gi|1001565541|gb|JAP76815.1|	hypothetical protein [Rhipicephalus appendiculatus]	2e-36	70.53	95
Rzam_Mc10126	1746	ATG	TAA	581	Standard	TRINITY_DN37167_c0_g1_i3	Single ORF per transcript	Housekeeping protein	RNA silencing	427797481	Putative integral membrane ankyrin repeat protein kidins220 protein kinase d substrate partial [Rhipicephalus pulchellus]	0	95.21	459	gi|926619504|ref|XP_013775004.1|	PREDICTED: ankyrin repeat, SAM and basic leucine zipper domain-containing protein 1-like [Limulus polyphemus]	2e-42	27.91	430	tr|L7MK42|L7MK42_9ACAR	Putative integral membrane ankyrin-repeat protein kidins220 protein kinase d substrate (Fragment) OS=Rhipicephalus pulchellus PE=2 SV=1	0	95.21	459	sp|Q2QLB5|ASZ1_PLEMO	Ankyrin repeat, SAM and basic leucine zipper domain-containing protein 1 OS=Plecturocebus moloch GN=ASZ1 PE=3 SV=1	1e-31	29.05	296	gi|427797481|gb|JAA64192.1|	Putative integral membrane ankyrin-repeat protein kidins220 protein kinase d substrate, partial [Rhipicephalus pulchellus]	0	95.21	459	ISCW005879-PA	hypothetical protein|protein_coding|DS764184:30874:41055:-1|gene:ISCW005879	7e-37	52.03	148	KOG0509	Ankyrin repeat and DHHC-type Zn-finger domain containing proteins	General function prediction only	8e-18		F:GO:0003674; P:GO:0000003	F:molecular_function; P:reproduction		PF12796.5: Ank_2; PF07647.15: SAM_2; PF12796.5: Ank_2	cl02529: ANK; cl02529: ANK; cl15755: SAM_superfamily; cl15755: SAM_superfamily
Rzam_Mc10127	333	ATG	TAA	110	Standard	TRINITY_DN37167_c0_g1_i4	Single ORF per transcript	Unknown function protein	Unknown	49544271	EST Rapp [Rhipicephalus appendiculatus]	9e-51	74.55	110						tr|A0A131YEA8|A0A131YEA8_RHIAP	Uncharacterized protein OS=Rhipicephalus appendiculatus PE=4 SV=1	9e-34	69.47	95						gi|1001565541|gb|JAP76815.1|	hypothetical protein [Rhipicephalus appendiculatus]	3e-35	69.47	95
Rzam_Mc10128	312	ATG	TAA	103	Standard	TRINITY_DN37167_c0_g1_i5	Single ORF per transcript	Unknown function protein	Unknown	49544271	EST Rapp [Rhipicephalus appendiculatus]	5e-45	71.84	103						tr|A0A131YEA8|A0A131YEA8_RHIAP	Uncharacterized protein OS=Rhipicephalus appendiculatus PE=4 SV=1	2e-39	75	96						gi|1001565541|gb|JAP76815.1|	hypothetical protein [Rhipicephalus appendiculatus]	7e-41	75	96
Rzam_Mc10129	387	ATG	TAG	128	Standard	TRINITY_DN37168_c0_g1_i1	Single ORF per transcript	Unknown function protein	Unknown	759169101	ORN-34775	3e-19	43.9	123	gi|926615651|ref|XP_013772911.1|	PREDICTED: protein FAM195A-like [Limulus polyphemus]	7e-08	31.71	123	tr|T1JGK1|T1JGK1_STRMM	Uncharacterized protein OS=Strigamia maritima PE=4 SV=1	7e-07	28.1	121																								PF14799.4: FAM195	cl20715: FAM195
Rzam_Mc1013	1281	ATG	TAG	426	Standard	TRINITY_DN18639_c0_g1_i1	Single ORF per transcript	Housekeeping protein	Spliceosome	1001573247	peptidyl-prolyl cis-trans isomerase SDCCAG10	0	90.41	459	gi|724798901|ref|XP_010366564.1|	PREDICTED: peptidyl-prolyl cis-trans isomerase CWC27 homolog isoform X2 [Rhinopithecus roxellana]	6e-118	48.49	431	tr|A0A131YQ28|A0A131YQ28_RHIAP	Peptidyl-prolyl cis-trans isomerase SDCCAG10 OS=Rhipicephalus appendiculatus PE=4 SV=1	0	90.41	459	sp|Q5R7W3|CWC27_PONAB	Peptidyl-prolyl cis-trans isomerase CWC27 homolog OS=Pongo abelii GN=CWC27 PE=2 SV=1	7e-115	45.47	464	gi|1001573247|gb|JAP80668.1|	peptidyl-prolyl cis-trans isomerase SDCCAG10 [Rhipicephalus appendiculatus]	0	90.41	459	ISCW022463-PA	cyclophilin type peptidyl-prolyl cis-trans isomerase, putative|protein_coding|DS896468:228895:233305:1|gene:ISCW022463	2e-75	87.39	119	KOG0885	Peptidyl-prolyl cis-trans isomerase	Posttranslational modification, protein turnover, chaperones	3e-84	K12737	C:GO:0005634; P:GO:0006464; P:GO:0006457; F:GO:0016853	C:nucleus; P:cellular protein modification process; P:protein folding; F:isomerase activity	EC:5.2.1.8	PF00160.19: Pro_isomerase	cl00197: cyclophilin
Rzam_Mc10130	1500	ATG	TGA	499	Standard	TRINITY_DN37169_c1_g2_i1	Single ORF per transcript	Housekeeping protein	Chaperone	1001578113	protein disulfide-isomerase A1	0	99.8	499	gi|148717315|dbj|BAF63671.1|	protein disulfide isomerase-2 [Haemaphysalis longicornis]	0	82.85	478	tr|A0A131YYV8|A0A131YYV8_RHIAP	Protein disulfide-isomerase OS=Rhipicephalus appendiculatus PE=3 SV=1	0	99.8	499	sp|P54399|PDI_DROME	Protein disulfide-isomerase OS=Drosophila melanogaster GN=Pdi PE=2 SV=1	0	54.56	471	gi|1001578113|gb|JAP83101.1|	protein disulfide-isomerase A1 [Rhipicephalus appendiculatus]	0	99.8	499	ISCW010827-PA	protein disulfide isomerase, putative|protein_coding|DS888554:308834:315722:-1|gene:ISCW010827	0	72.23	479	KOG0190	Protein disulfide isomerase (prolyl 4-hydroxylase beta subunit)	Posttranslational modification, protein turnover, chaperones	2e-179	K09580	F:GO:0016757; P:GO:0008219; F:GO:0016491; P:GO:0007165; P:GO:0042592; P:GO:0006464; C:GO:0005783; P:GO:0006457; P:GO:0006950; F:GO:0016853	F:transferase activity, transferring glycosyl groups; P:cell death; F:oxidoreductase activity; P:signal transduction; P:homeostatic process; P:cellular protein modification process; C:endoplasmic reticulum; P:protein folding; P:response to stress; F:isomerase activity	EC:1.14.11; EC:5.3.4.1	PF13848.4: Thioredoxin_6; PF00085.18: Thioredoxin; PF00085.18: Thioredoxin	cl00388: Thioredoxin_like; cl00388: Thioredoxin_like; cl00388: Thioredoxin_like; cl00388: Thioredoxin_like
Rzam_Mc10131	1500	ATG	TGA	499	Standard	TRINITY_DN37169_c1_g2_i2	Single ORF per transcript	Housekeeping protein	Chaperone	1001578113	protein disulfide-isomerase A1	0	99.4	499	gi|148717315|dbj|BAF63671.1|	protein disulfide isomerase-2 [Haemaphysalis longicornis]	0	82.43	478	tr|A0A131YYV8|A0A131YYV8_RHIAP	Protein disulfide-isomerase OS=Rhipicephalus appendiculatus PE=3 SV=1	0	99.4	499	sp|P54399|PDI_DROME	Protein disulfide-isomerase OS=Drosophila melanogaster GN=Pdi PE=2 SV=1	0	54.78	471	gi|1001578113|gb|JAP83101.1|	protein disulfide-isomerase A1 [Rhipicephalus appendiculatus]	0	99.4	499	ISCW010827-PA	protein disulfide isomerase, putative|protein_coding|DS888554:308834:315722:-1|gene:ISCW010827	0	72.23	479	KOG0190	Protein disulfide isomerase (prolyl 4-hydroxylase beta subunit)	Posttranslational modification, protein turnover, chaperones	0	K09580	F:GO:0016757; P:GO:0008219; F:GO:0016491; P:GO:0007165; P:GO:0042592; P:GO:0006464; C:GO:0005783; P:GO:0006457; P:GO:0006950; F:GO:0016853	F:transferase activity, transferring glycosyl groups; P:cell death; F:oxidoreductase activity; P:signal transduction; P:homeostatic process; P:cellular protein modification process; C:endoplasmic reticulum; P:protein folding; P:response to stress; F:isomerase activity	EC:1.14.11; EC:5.3.4.1	PF13848.4: Thioredoxin_6; PF00085.18: Thioredoxin; PF00085.18: Thioredoxin	cl00388: Thioredoxin_like; cl00388: Thioredoxin_like; cl00388: Thioredoxin_like; cl00388: Thioredoxin_like
Rzam_Mc10132	2181	ATG	TGA	726	Standard	TRINITY_DN37172_c0_g1_i1	Single ORF per transcript	Secretory protein	Glycosyltransferases	1001570079	dolichyl-phosphate-mannose-protein mannosyltransferase	0	99.31	726	gi|241862484|ref|XP_002416386.1|	mannosyltransferase 1, putative [Ixodes scapularis]	0	79.4	665	tr|A0A131YIH4|A0A131YIH4_RHIAP	Dolichyl-phosphate-mannose-protein mannosyltransferase OS=Rhipicephalus appendiculatus PE=4 SV=1	0	99.31	726	sp|Q29IL2|POMT2_DROPS	Protein O-mannosyl-transferase 2 OS=Drosophila pseudoobscura pseudoobscura GN=tw PE=3 SV=1	0	57.37	760	gi|1001570079|gb|JAP79084.1|	dolichyl-phosphate-mannose-protein mannosyltransferase [Rhipicephalus appendiculatus]	0	99.31	726	ISCW023197-PA	mannosyltransferase 1, putative|protein_coding|DS971485:218073:236930:-1|gene:ISCW023197	0	79.4	665	KOG3359	Dolichyl-phosphate-mannose:protein O-mannosyl transferase	Posttranslational modification, protein turnover, chaperones	0	K00728	P:GO:0005975; F:GO:0016757; C:GO:0005737; P:GO:0007165; P:GO:0048856; P:GO:0006464; C:GO:0005783; P:GO:0071554; C:GO:0043234; P:GO:0009058; P:GO:0006950	P:carbohydrate metabolic process; F:transferase activity, transferring glycosyl groups; C:cytoplasm; P:signal transduction; P:anatomical structure development; P:cellular protein modification process; C:endoplasmic reticulum; P:cell wall organization or biogenesis; C:protein complex; P:biosynthetic process; P:response to stress	EC:2.4.1.109; EC:2.4.1	PF02366.16: PMT; PF16192.3: PMT_4TMC; PF02815.17: MIR	cl21590: PMT_2; cl24690: PMT_4TMC; cl19745: Ins145_P3_rec; cl19745: Ins145_P3_rec; cl19745: Ins145_P3_rec
Rzam_Mc10133	801	ATG	TAG	266	Standard	TRINITY_DN37173_c2_g1_i1	Single ORF per transcript	Unknown function protein	Unknown	346465581	hypothetical protein	2e-96	59.61	255	gi|241631810|ref|XP_002410282.1|	conserved hypothetical protein [Ixodes scapularis]	5e-36	43.87	212	tr|G3MGL7|G3MGL7_9ACAR	Uncharacterized protein (Fragment) OS=Amblyomma maculatum PE=2 SV=1	9e-94	59.61	255	sp|Q8N0U4|F185A_HUMAN	Protein FAM185A OS=Homo sapiens GN=FAM185A PE=2 SV=3	6e-07	24.49	245	gi|346465581|gb|AEO32635.1|	hypothetical protein, partial [Amblyomma maculatum]	2e-95	59.61	255	ISCW020041-PA	conserved hypothetical protein|protein_coding|DS840466:360955:371396:1|gene:ISCW020041	9e-40	43.87	212						C:GO:0005737	C:cytoplasm		PF13349.4: DUF4097
Rzam_Mc10134	1041	ATG	TAG	346	Standard	TRINITY_DN37173_c2_g1_i2	Single ORF per transcript	Unknown function protein	Unknown	346465581	hypothetical protein	1e-122	59.88	334	gi|241631810|ref|XP_002410282.1|	conserved hypothetical protein [Ixodes scapularis]	1e-38	36.42	346	tr|G3MGL7|G3MGL7_9ACAR	Uncharacterized protein (Fragment) OS=Amblyomma maculatum PE=2 SV=1	5e-120	59.88	334	sp|Q7TPD2|F185A_MOUSE	Protein FAM185A OS=Mus musculus GN=Fam185a PE=2 SV=1	5e-08	23.58	318	gi|346465581|gb|AEO32635.1|	hypothetical protein, partial [Amblyomma maculatum]	1e-121	59.88	334	ISCW020041-PA	conserved hypothetical protein|protein_coding|DS840466:360955:371396:1|gene:ISCW020041	2e-42	36.42	346						C:GO:0005737	C:cytoplasm		PF13349.4: DUF4097
Rzam_Mc10135	309	atg	ttt	103	Standard	TRINITY_DN37173_c5_g14_i1	Single ORF per transcript	No hit protein class	Hypothetical protein
Rzam_Mc10136	273	ATG	TAA	90	Standard	TRINITY_DN37173_c5_g4_i1	Single ORF per transcript	No hit protein class	Hypothetical protein
Rzam_Mc10137	1668	GAG	TAG	555	Standard	TRINITY_DN37173_c6_g5_i1	Single ORF per transcript	Housekeeping protein	Housekeeping	1001581878	scaffold attachment factor b	0	97.03	539	gi|241641976|ref|XP_002411018.1|	Scaffold attachment factor B1, putative [Ixodes scapularis]	6e-115	55.19	462	tr|A0A131Z4D1|A0A131Z4D1_RHIAP	Scaffold attachment factor b OS=Rhipicephalus appendiculatus PE=4 SV=1	0	97.03	539	sp|Q5R452|SAFB1_PONAB	Scaffold attachment factor B1 OS=Pongo abelii GN=SAFB PE=2 SV=1	1e-36	54.93	142	gi|1001581878|gb|JAP84981.1|	scaffold attachment factor b [Rhipicephalus appendiculatus]	0	97.03	539	ISCW008767-PA	Scaffold attachment factor B1, putative|protein_coding|DS845494:12057:25459:1|gene:ISCW008767	1e-118	55.19	462	KOG4661	Hsp27-ERE-TATA-binding protein/Scaffold attachment factor (SAF-B)	Transcription	5e-41		F:GO:0003674	F:molecular_function		PF00076.20: RRM_1	cl17169: RRM_SF
Rzam_Mc10138	1785	ATG	TGA	594	Standard	TRINITY_DN37173_c6_g5_i2	Single ORF per transcript	Housekeeping protein	Housekeeping	1001587388	scaffold attachment factor b partial	0	97.82	597	gi|241641976|ref|XP_002411018.1|	Scaffold attachment factor B1, putative [Ixodes scapularis]	2e-68	57.04	270	tr|A0A131ZB77|A0A131ZB77_RHIAP	Scaffold attachment factor b (Fragment) OS=Rhipicephalus appendiculatus PE=4 SV=1	0	97.82	597	sp|Q8IDX6|RBP2A_PLAF7	Reticulocyte-binding protein 2 homolog a OS=Plasmodium falciparum (isolate 3D7) GN=PF13_0198 PE=1 SV=1	6e-14	38.1	147	gi|1001587388|gb|JAP87736.1|	scaffold attachment factor b, partial [Rhipicephalus appendiculatus]	0	97.82	597	ISCW008767-PA	Scaffold attachment factor B1, putative|protein_coding|DS845494:12057:25459:1|gene:ISCW008767	4e-72	57.04	270	KOG4661	Hsp27-ERE-TATA-binding protein/Scaffold attachment factor (SAF-B)	Transcription	1e-38		F:GO:0003674	F:molecular_function			cl17169: RRM_SF
Rzam_Mc10139	2361	GAG	TGA	786	Standard	TRINITY_DN37173_c6_g5_i3	Single ORF per transcript	Housekeeping protein	Housekeeping	1001581878	scaffold attachment factor b	0	97.72	789	gi|241641976|ref|XP_002411018.1|	Scaffold attachment factor B1, putative [Ixodes scapularis]	3e-112	55.05	465	tr|A0A131Z4D1|A0A131Z4D1_RHIAP	Scaffold attachment factor b OS=Rhipicephalus appendiculatus PE=4 SV=1	0	97.72	789	sp|Q15424|SAFB1_HUMAN	Scaffold attachment factor B1 OS=Homo sapiens GN=SAFB PE=1 SV=4	2e-35	54.93	142	gi|1001581878|gb|JAP84981.1|	scaffold attachment factor b [Rhipicephalus appendiculatus]	0	97.72	789	ISCW008767-PA	Scaffold attachment factor B1, putative|protein_coding|DS845494:12057:25459:1|gene:ISCW008767	5e-116	55.05	465	KOG4661	Hsp27-ERE-TATA-binding protein/Scaffold attachment factor (SAF-B)	Transcription	1e-38		F:GO:0003674	F:molecular_function		PF00076.20: RRM_1	cl17169: RRM_SF
Rzam_Mc1014	1380	ATG	TAG	459	Standard	TRINITY_DN18639_c0_g1_i2	Single ORF per transcript	Housekeeping protein	Spliceosome	1001573247	peptidyl-prolyl cis-trans isomerase SDCCAG10	0	97.6	459	gi|1009573464|ref|XP_015918636.1|	PREDICTED: peptidyl-prolyl cis-trans isomerase CWC27 homolog [Parasteatoda tepidariorum]	2e-136	50.44	452	tr|A0A131YQ28|A0A131YQ28_RHIAP	Peptidyl-prolyl cis-trans isomerase SDCCAG10 OS=Rhipicephalus appendiculatus PE=4 SV=1	0	97.6	459	sp|Q5R7W3|CWC27_PONAB	Peptidyl-prolyl cis-trans isomerase CWC27 homolog OS=Pongo abelii GN=CWC27 PE=2 SV=1	6e-136	49.35	464	gi|1001573247|gb|JAP80668.1|	peptidyl-prolyl cis-trans isomerase SDCCAG10 [Rhipicephalus appendiculatus]	0	97.6	459	ISCW009283-PA	peptidyl-prolyl cis-trans isomerase, putative|protein_coding|DS834911:301358:313215:-1|gene:ISCW009283	2e-94	48.42	411	KOG0885	Peptidyl-prolyl cis-trans isomerase	Posttranslational modification, protein turnover, chaperones	4e-108	K12737	P:GO:0006464; P:GO:0006457; F:GO:0016853	P:cellular protein modification process; P:protein folding; F:isomerase activity	EC:5.2.1.8	PF00160.19: Pro_isomerase	cl00197: cyclophilin
Rzam_Mc10140	936	ATG	TGA	311	Standard	TRINITY_DN37173_c6_g5_i5	Single ORF per transcript	Housekeeping protein	Housekeeping	1001587388	scaffold attachment factor b partial	5e-145	96.19	289	gi|241641976|ref|XP_002411018.1|	Scaffold attachment factor B1, putative [Ixodes scapularis]	2e-58	79.67	123	tr|A0A131ZB77|A0A131ZB77_RHIAP	Scaffold attachment factor b (Fragment) OS=Rhipicephalus appendiculatus PE=4 SV=1	2e-142	96.19	289	sp|Q15424|SAFB1_HUMAN	Scaffold attachment factor B1 OS=Homo sapiens GN=SAFB PE=1 SV=4	3e-38	60.83	120	gi|1001587388|gb|JAP87736.1|	scaffold attachment factor b, partial [Rhipicephalus appendiculatus]	5e-144	96.19	289	ISCW008767-PA	Scaffold attachment factor B1, putative|protein_coding|DS845494:12057:25459:1|gene:ISCW008767	4e-62	79.67	123	KOG4661	Hsp27-ERE-TATA-binding protein/Scaffold attachment factor (SAF-B)	Transcription	6e-42		F:GO:0003674	F:molecular_function		PF00076.20: RRM_1	cl17169: RRM_SF
Rzam_Mc10141	873	atg	aag	291	Standard	TRINITY_DN37173_c6_g5_i6	Single ORF per transcript	Housekeeping protein	Housekeeping	1001587390	scaffold attachment factor b partial	2e-169	96.3	270	gi|926609467|ref|XP_013783465.1|	PREDICTED: SAFB-like transcription modulator isoform X2 [Limulus polyphemus]	9e-20	48.28	145	tr|A0A131Z8W7|A0A131Z8W7_RHIAP	Scaffold attachment factor b (Fragment) OS=Rhipicephalus appendiculatus PE=4 SV=1	7e-167	96.3	270	sp|Q5R452|SAFB1_PONAB	Scaffold attachment factor B1 OS=Pongo abelii GN=SAFB PE=2 SV=1	2e-10	35.97	139	gi|1001587390|gb|JAP87737.1|	scaffold attachment factor b, partial [Rhipicephalus appendiculatus]	2e-168	96.3	270	ISCW006748-PA	neurofilament medium polypeptide, putative|protein_coding|DS734517:267766:269928:-1|gene:ISCW006748	4e-19	39.05	210	KOG4661	Hsp27-ERE-TATA-binding protein/Scaffold attachment factor (SAF-B)	Transcription	5e-15		F:GO:0003674	F:molecular_function		PF02037.25: SAP	cl02640: SAP
Rzam_Mc10142	852	atg	aag	284	Standard	TRINITY_DN37173_c6_g5_i8	Single ORF per transcript	Housekeeping protein	Housekeeping	1001587390	scaffold attachment factor b partial	3e-172	98.86	263	gi|926609467|ref|XP_013783465.1|	PREDICTED: SAFB-like transcription modulator isoform X2 [Limulus polyphemus]	3e-20	48.28	145	tr|A0A131Z8W7|A0A131Z8W7_RHIAP	Scaffold attachment factor b (Fragment) OS=Rhipicephalus appendiculatus PE=4 SV=1	1e-169	98.86	263	sp|Q14151|SAFB2_HUMAN	Scaffold attachment factor B2 OS=Homo sapiens GN=SAFB2 PE=1 SV=1	4e-10	45.68	81	gi|1001587390|gb|JAP87737.1|	scaffold attachment factor b, partial [Rhipicephalus appendiculatus]	3e-171	98.86	263	ISCW006748-PA	neurofilament medium polypeptide, putative|protein_coding|DS734517:267766:269928:-1|gene:ISCW006748	1e-20	38.92	203	KOG4661	Hsp27-ERE-TATA-binding protein/Scaffold attachment factor (SAF-B)	Transcription	2e-15		F:GO:0003674	F:molecular_function		PF02037.25: SAP	cl02640: SAP
Rzam_Mc10143	816	ATG	TGA	271	Standard	TRINITY_DN37174_c2_g1_i10	Single ORF per transcript	Housekeeping protein	Housekeeping	998463779	protein couch potato	0	100	262	gi|1009592706|ref|XP_015925303.1|	PREDICTED: protein couch potato-like isoform X3 [Parasteatoda tepidariorum]	4e-159	88.17	262	tr|A0A131YJ06|A0A131YJ06_RHIAP	Protein couch potato isoform X1 OS=Rhipicephalus appendiculatus PE=4 SV=1	0	100	262	sp|Q01617|CPO_DROME	Protein couch potato OS=Drosophila melanogaster GN=cpo PE=2 SV=4	1e-70	70.33	182	gi|427782383|gb|JAA56643.1|	Hypothetical protein [Rhipicephalus pulchellus]	0	100	262	ISCW022580-PA	hypothetical protein|protein_coding|DS899798:416803:420242:1|gene:ISCW022580	2e-63	82.14	140	KOG1457	RNA binding protein (contains RRM repeats)	General function prediction only	2e-44		F:GO:0003674	F:molecular_function		PF00076.20: RRM_1	cl17169: RRM_SF; cl17169: RRM_SF
Rzam_Mc10144	843	ATG	TAG	280	Standard	TRINITY_DN37174_c2_g1_i2	Single ORF per transcript	Housekeeping protein	Housekeeping	998463779	protein couch potato	0	96.36	275	gi|1009592706|ref|XP_015925303.1|	PREDICTED: protein couch potato-like isoform X3 [Parasteatoda tepidariorum]	2e-160	85.09	275	tr|A0A131YJ06|A0A131YJ06_RHIAP	Protein couch potato isoform X1 OS=Rhipicephalus appendiculatus PE=4 SV=1	0	96.36	275	sp|Q01617|CPO_DROME	Protein couch potato OS=Drosophila melanogaster GN=cpo PE=2 SV=4	3e-70	70.33	182	gi|427782383|gb|JAA56643.1|	Hypothetical protein [Rhipicephalus pulchellus]	0	96.36	275	ISCW022580-PA	hypothetical protein|protein_coding|DS899798:416803:420242:1|gene:ISCW022580	2e-63	82.14	140	KOG1457	RNA binding protein (contains RRM repeats)	General function prediction only	2e-44		F:GO:0003674	F:molecular_function		PF00076.20: RRM_1	cl17169: RRM_SF; cl17169: RRM_SF
Rzam_Mc10145	1113	ATG	TGA	370	Standard	TRINITY_DN37174_c2_g1_i5	Single ORF per transcript	Housekeeping protein	Housekeeping	998463779	protein couch potato	0	88.11	370	gi|1009592701|ref|XP_015925301.1|	PREDICTED: protein couch potato-like isoform X1 [Parasteatoda tepidariorum]	0	78.26	368	tr|A0A131YJ06|A0A131YJ06_RHIAP	Protein couch potato isoform X1 OS=Rhipicephalus appendiculatus PE=4 SV=1	0	88.11	370	sp|Q01617|CPO_DROME	Protein couch potato OS=Drosophila melanogaster GN=cpo PE=2 SV=4	1e-65	63.82	199	gi|427782383|gb|JAA56643.1|	Hypothetical protein [Rhipicephalus pulchellus]	0	88.11	370	ISCW022580-PA	hypothetical protein|protein_coding|DS899798:416803:420242:1|gene:ISCW022580	2e-59	76.82	151	KOG1457	RNA binding protein (contains RRM repeats)	General function prediction only	4e-45		F:GO:0003674	F:molecular_function		PF00076.20: RRM_1; PF00076.20: RRM_1	cl17169: RRM_SF; cl17169: RRM_SF
Rzam_Mc10146	981	ATG	TGA	326	Standard	TRINITY_DN37174_c2_g1_i6	Single ORF per transcript	Housekeeping protein	Housekeeping	998463779	protein couch potato	0	100	326	gi|1009592706|ref|XP_015925303.1|	PREDICTED: protein couch potato-like isoform X3 [Parasteatoda tepidariorum]	0	88.27	324	tr|A0A131YJ06|A0A131YJ06_RHIAP	Protein couch potato isoform X1 OS=Rhipicephalus appendiculatus PE=4 SV=1	0	100	326	sp|Q01617|CPO_DROME	Protein couch potato OS=Drosophila melanogaster GN=cpo PE=2 SV=4	1e-69	70.33	182	gi|427782383|gb|JAA56643.1|	Hypothetical protein [Rhipicephalus pulchellus]	0	100	326	ISCW022580-PA	hypothetical protein|protein_coding|DS899798:416803:420242:1|gene:ISCW022580	6e-62	82.01	139	KOG1457	RNA binding protein (contains RRM repeats)	General function prediction only	1e-69		F:GO:0003674	F:molecular_function		PF00076.20: RRM_1; PF00076.20: RRM_1	cl17169: RRM_SF; cl17169: RRM_SF
Rzam_Mc10147	1059	ATG	TGA	352	Standard	TRINITY_DN37174_c2_g1_i8	Single ORF per transcript	Housekeeping protein	Housekeeping	998463779	protein couch potato	0	92.61	352	gi|1009592701|ref|XP_015925301.1|	PREDICTED: protein couch potato-like isoform X1 [Parasteatoda tepidariorum]	0	82.29	350	tr|A0A131YJ06|A0A131YJ06_RHIAP	Protein couch potato isoform X1 OS=Rhipicephalus appendiculatus PE=4 SV=1	0	92.61	352	sp|Q01617|CPO_DROME	Protein couch potato OS=Drosophila melanogaster GN=cpo PE=2 SV=4	5e-69	70.33	182	gi|427782383|gb|JAA56643.1|	Hypothetical protein [Rhipicephalus pulchellus]	0	92.61	352	ISCW022580-PA	hypothetical protein|protein_coding|DS899798:416803:420242:1|gene:ISCW022580	6e-60	76.82	151	KOG1457	RNA binding protein (contains RRM repeats)	General function prediction only	1e-46		F:GO:0003674	F:molecular_function		PF00076.20: RRM_1; PF00076.20: RRM_1	cl17169: RRM_SF; cl17169: RRM_SF
Rzam_Mc10148	1578	ATG	TAA	525	Standard	TRINITY_DN37174_c4_g2_i1	Single ORF per transcript	Housekeeping protein	Propanoate metabolism	1001571431	methylmalonate-semialdehyde dehydrogenase	0	99.24	525	gi|762113492|ref|XP_011439505.1|	PREDICTED: probable methylmalonate-semialdehyde dehydrogenase [acylating], mitochondrial [Crassostrea gigas]	0	77.28	515	tr|A0A131YMU9|A0A131YMU9_RHIAP	Methylmalonate-semialdehyde dehydrogenase OS=Rhipicephalus appendiculatus PE=3 SV=1	0	99.24	525	sp|Q7QC84|MMSA_ANOGA	Probable methylmalonate-semialdehyde dehydrogenase [acylating], mitochondrial OS=Anopheles gambiae GN=AGAP002499 PE=3 SV=2	0	74.48	525	gi|1001571431|gb|JAP79760.1|	methylmalonate-semialdehyde dehydrogenase [Rhipicephalus appendiculatus]	0	99.24	525	ISCW017171-PA	methylmalonate semialdehyde dehydrogenase, putative|protein_coding|DS670707:17438:29484:1|gene:ISCW017171	0	69.57	460	KOG2450	Aldehyde dehydrogenase	Energy production and conversion	6e-101	K00140	F:GO:0016491; C:GO:0005739; P:GO:0006520; P:GO:0034641	F:oxidoreductase activity; C:mitochondrion; P:cellular amino acid metabolic process; P:cellular nitrogen compound metabolic process	EC:1.2.1.27; EC:1.2.1.18; EC:1.2.1.3	PF00171.20: Aldedh	cl11961: ALDH-SF
Rzam_Mc10149	861	atg	gcg	287	Standard	TRINITY_DN37174_c4_g5_i1	Single ORF per transcript	Housekeeping protein	Propanoate metabolism	1001571431	methylmalonate-semialdehyde dehydrogenase	0	98.61	287	gi|926611404|ref|XP_013793645.1|	PREDICTED: methylmalonate-semialdehyde dehydrogenase [acylating], mitochondrial-like [Limulus polyphemus]	5e-160	75.44	281	tr|A0A131YMU9|A0A131YMU9_RHIAP	Methylmalonate-semialdehyde dehydrogenase OS=Rhipicephalus appendiculatus PE=3 SV=1	0	98.61	287	sp|Q7QC84|MMSA_ANOGA	Probable methylmalonate-semialdehyde dehydrogenase [acylating], mitochondrial OS=Anopheles gambiae GN=AGAP002499 PE=3 SV=2	5e-148	69.69	287	gi|1001571431|gb|JAP79760.1|	methylmalonate-semialdehyde dehydrogenase [Rhipicephalus appendiculatus]	0	98.61	287	ISCW017171-PA	methylmalonate semialdehyde dehydrogenase, putative|protein_coding|DS670707:17438:29484:1|gene:ISCW017171	2e-146	77.99	259	KOG2450	Aldehyde dehydrogenase	Energy production and conversion	2e-56		F:GO:0016491; C:GO:0005739; P:GO:0006520; P:GO:0034641	F:oxidoreductase activity; C:mitochondrion; P:cellular amino acid metabolic process; P:cellular nitrogen compound metabolic process	EC:1.2.1.27; EC:1.2.1.18; EC:1.2.1.3	PF00171.20: Aldedh	cl11961: ALDH-SF
Rzam_Mc1015	1050	ATG	TAG	349	Standard	TRINITY_DN18639_c0_g1_i3	Single ORF per transcript	Housekeeping protein	Spliceosome	1001573247	peptidyl-prolyl cis-trans isomerase SDCCAG10	0	97.83	323	gi|676482218|ref|XP_009062627.1|	hypothetical protein LOTGIDRAFT_194800 [Lottia gigantea]	3e-116	59.13	323	tr|A0A131YQ28|A0A131YQ28_RHIAP	Peptidyl-prolyl cis-trans isomerase SDCCAG10 OS=Rhipicephalus appendiculatus PE=4 SV=1	0	97.83	323	sp|Q5R7W3|CWC27_PONAB	Peptidyl-prolyl cis-trans isomerase CWC27 homolog OS=Pongo abelii GN=CWC27 PE=2 SV=1	7e-116	54.62	357	gi|1001573247|gb|JAP80668.1|	peptidyl-prolyl cis-trans isomerase SDCCAG10 [Rhipicephalus appendiculatus]	0	97.83	323	ISCW022463-PA	cyclophilin type peptidyl-prolyl cis-trans isomerase, putative|protein_coding|DS896468:228895:233305:1|gene:ISCW022463	2e-75	87.39	119	KOG0885	Peptidyl-prolyl cis-trans isomerase	Posttranslational modification, protein turnover, chaperones	1e-102		C:GO:0005634; P:GO:0006464; P:GO:0006457; F:GO:0016853	C:nucleus; P:cellular protein modification process; P:protein folding; F:isomerase activity	EC:5.2.1.8	PF00160.19: Pro_isomerase	cl00197: cyclophilin
Rzam_Mc10150	2109	ATG	TAG	702	Standard	TRINITY_DN37176_c0_g4_i2	Single ORF per transcript	Housekeeping protein	Housekeeping	1001586484	gonadotropin inducible transcription factor gonadotropin inducible transcription factor partial	0	98.86	702	gi|926635153|ref|XP_013783454.1|	PREDICTED: zinc finger protein 25-like [Limulus polyphemus]	0	53.41	659	tr|A0A131Z7I7|A0A131Z7I7_RHIAP	Gonadotropin inducible transcription factor gonadotropin inducible transcription factor (Fragment) OS=Rhipicephalus appendiculatus PE=4 SV=1	0	98.86	702	sp|Q3ZCX4|ZN568_HUMAN	Zinc finger protein 568 OS=Homo sapiens GN=ZNF568 PE=2 SV=2	3e-69	44.91	285	gi|1001586484|gb|JAP87284.1|	gonadotropin inducible transcription factor gonadotropin inducible transcription factor, partial [Rhipicephalus appendiculatus]	0	98.86	702	ISCW001573-PA	zinc finger protein, putative|protein_coding|DS620084:46701:56949:-1|gene:ISCW001573	0	70.25	400	KOG2462	C2H2-type Zn-finger protein	Transcription	3e-32		F:GO:0001071; F:GO:0043167; P:GO:0034641; P:GO:0009058	F:nucleic acid binding transcription factor activity; F:ion binding; P:cellular nitrogen compound metabolic process; P:biosynthetic process
Rzam_Mc10151	1374	ATG	TGA	457	Standard	TRINITY_DN37179_c1_g3_i1	Single ORF per transcript	Housekeeping protein	MAPK signaling pathway	1001568801	beta-arrestin	0	99.34	457	gi|391345534|ref|XP_003747040.1|	PREDICTED: phosrestin-2-like [Metaseiulus occidentalis]	1e-135	52.62	401	tr|A0A131YIS7|A0A131YIS7_RHIAP	Beta-arrestin OS=Rhipicephalus appendiculatus PE=4 SV=1	0	99.34	457	sp|P51486|ARR1_CALVI	Phosrestin-2 OS=Calliphora vicina GN=ARR1 PE=2 SV=1	5e-69	36.04	369	gi|1001568801|gb|JAP78445.1|	beta-arrestin [Rhipicephalus appendiculatus]	0	99.34	457	ISCW006452-PA	arrestin, putative|protein_coding|DS746509:22832:24037:-1|gene:ISCW006452	9e-57	32.43	367	KOG3865	Arrestin	Signal transduction mechanisms	6e-87		P:GO:0016192; C:GO:0005737; P:GO:0007165; P:GO:0042592; P:GO:0050877	P:vesicle-mediated transport; C:cytoplasm; P:signal transduction; P:homeostatic process; P:neurological system process		PF02752.20: Arrestin_C; PF00339.27: Arrestin_N	cl02844: Arrestin_C; cl22903: Arrestin_N
Rzam_Mc10152	5955	ATG	TGA	1984	Standard	TRINITY_DN37180_c0_g3_i2	Single ORF per transcript	Housekeeping protein	Housekeeping	1001570405	calmodulin binding protein crag	0	98.99	1983	gi|926636734|ref|XP_013784313.1|	PREDICTED: DENN domain-containing protein 4C-like, partial [Limulus polyphemus]	0	56.76	1110	tr|A0A131YJX8|A0A131YJX8_RHIAP	Calmodulin binding protein crag OS=Rhipicephalus appendiculatus PE=4 SV=1	0	98.99	1983	sp|Q7Z401|MYCPP_HUMAN	C-myc promoter-binding protein OS=Homo sapiens GN=DENND4A PE=1 SV=2	0	50.37	941	gi|1001570405|gb|JAP79247.1|	calmodulin binding protein crag [Rhipicephalus appendiculatus]	0	98.99	1983	ISCW017609-PA	conserved hypothetical protein|protein_coding|DS704057:1935274:1991474:-1|gene:ISCW017609	4e-26	26.67	435	KOG2127	Calmodulin-binding protein CRAG, contains DENN domain	Signal transduction mechanisms	4e-127		F:GO:0017112; P:GO:0043547	F:Rab guanyl-nucleotide exchange factor activity; P:positive regulation of GTPase activity		PF02141.19: DENN; PF03456.16: uDENN; PF03455.17: dDENN	cl11519: DENN; cl04084: dDENN; cl04085: uDENN
Rzam_Mc10153	5928	ATG	TGA	1975	Standard	TRINITY_DN37180_c0_g3_i3	Single ORF per transcript	Housekeeping protein	Housekeeping	1001570405	calmodulin binding protein crag	0	99.44	1974	gi|926636734|ref|XP_013784313.1|	PREDICTED: DENN domain-containing protein 4C-like, partial [Limulus polyphemus]	0	44.33	2100	tr|A0A131YJX8|A0A131YJX8_RHIAP	Calmodulin binding protein crag OS=Rhipicephalus appendiculatus PE=4 SV=1	0	99.44	1974	sp|Q7Z401|MYCPP_HUMAN	C-myc promoter-binding protein OS=Homo sapiens GN=DENND4A PE=1 SV=2	0	50.37	941	gi|1001570405|gb|JAP79247.1|	calmodulin binding protein crag [Rhipicephalus appendiculatus]	0	99.44	1974	ISCW017609-PA	conserved hypothetical protein|protein_coding|DS704057:1935274:1991474:-1|gene:ISCW017609	4e-26	26.67	435	KOG2127	Calmodulin-binding protein CRAG, contains DENN domain	Signal transduction mechanisms	4e-127		F:GO:0017112; P:GO:0043547	F:Rab guanyl-nucleotide exchange factor activity; P:positive regulation of GTPase activity		PF02141.19: DENN; PF03456.16: uDENN; PF03455.17: dDENN	cl11519: DENN; cl04084: dDENN; cl04085: uDENN
Rzam_Mc10154	5919	ATG	TGA	1972	Standard	TRINITY_DN37180_c0_g3_i4	Single ORF per transcript	Housekeeping protein	Housekeeping	1001570405	calmodulin binding protein crag	0	98.39	1983	gi|926636734|ref|XP_013784313.1|	PREDICTED: DENN domain-containing protein 4C-like, partial [Limulus polyphemus]	0	57.38	1098	tr|A0A131YJX8|A0A131YJX8_RHIAP	Calmodulin binding protein crag OS=Rhipicephalus appendiculatus PE=4 SV=1	0	98.39	1983	sp|Q7Z401|MYCPP_HUMAN	C-myc promoter-binding protein OS=Homo sapiens GN=DENND4A PE=1 SV=2	0	45.69	1125	gi|1001570405|gb|JAP79247.1|	calmodulin binding protein crag [Rhipicephalus appendiculatus]	0	98.39	1983	ISCW017609-PA	conserved hypothetical protein|protein_coding|DS704057:1935274:1991474:-1|gene:ISCW017609	3e-26	26.67	435	KOG2127	Calmodulin-binding protein CRAG, contains DENN domain	Signal transduction mechanisms	4e-127					PF02141.19: DENN; PF03456.16: uDENN; PF03455.17: dDENN	cl11519: DENN; cl04084: dDENN; cl04085: uDENN
Rzam_Mc10155	948	ATG	TGA	315	Standard	TRINITY_DN37183_c0_g1_i1	Single ORF per transcript	Housekeeping protein	Housekeeping	215495490	conserved hypothetical protein [Ixodes scapularis]	4e-30	53.21	109	gi|1005431495|ref|XP_015753430.1|	PREDICTED: E3 ubiquitin-protein ligase RNF168-like [Acropora digitifera]	9e-35	46.88	160	tr|A7S5S3|A7S5S3_NEMVE	Predicted protein (Fragment) OS=Nematostella vectensis GN=v1g105618 PE=4 SV=1	6e-35	46.15	156	sp|B2RYR0|RN168_RAT	E3 ubiquitin-protein ligase RNF168 OS=Rattus norvegicus GN=Rnf168 PE=1 SV=1	5e-30	42.54	134	gi|958833742|gb|JAO86755.1|	RN168, partial [Poeciliopsis prolifica]	7e-36	45.05	182	ISCW017833-PA	conserved hypothetical protein|protein_coding|DS698177:747972:749823:1|gene:ISCW017833	4e-31	53.21	109	KOG0311	Predicted E3 ubiquitin ligase	Posttranslational modification, protein turnover, chaperones	4e-08		F:GO:0043167	F:ion binding		PF13920.4: zf-C3HC4_3	cl17238: RING
Rzam_Mc10156	348	atg	ggc	116	Standard	TRINITY_DN37183_c0_g1_i2	Single ORF per transcript	No hit protein class	Hypothetical protein
Rzam_Mc10157	456	ATG	TGA	151	Standard	TRINITY_DN37183_c1_g2_i1	Single ORF per transcript	Unknown function protein	Unknown	1001576883	putative protein containing SAM CS047 domain	1e-91	99.22	129	gi|1009524743|ref|XP_015906019.1|	PREDICTED: uncharacterized protein C19orf47-like [Parasteatoda tepidariorum]	2e-25	50	108	tr|A0A131YWE2|A0A131YWE2_RHIAP	Uncharacterized protein OS=Rhipicephalus appendiculatus PE=4 SV=1	4e-89	99.22	129	sp|Q8N9M1|CS047_HUMAN	Uncharacterized protein C19orf47 OS=Homo sapiens GN=C19orf47 PE=1 SV=1	3e-23	47.87	94	gi|1001576883|gb|JAP82486.1|	putative protein, containing SAM CS047 domain [Rhipicephalus appendiculatus]	1e-90	99.22	129						KOG3930	Uncharacterized conserved protein	Function unknown	9e-22						cl15755: SAM_superfamily
Rzam_Mc10158	4335	ATG	TAA	1444	Standard	TRINITY_DN37184_c0_g1_i1	Single ORF per transcript	Secretory protein	Lysosome	1001569023	Niemann-Pick C1 protein	0	99.03	1444	gi|242002008|ref|XP_002435647.1|	Niemann-Pick type C1 domain-containing protein, putative [Ixodes scapularis]	0	81.86	1020	tr|A0A131YKF6|A0A131YKF6_RHIAP	Niemann-Pick C1 protein OS=Rhipicephalus appendiculatus PE=4 SV=1	0	99.03	1444	sp|P56941|NPC1_PIG	Niemann-Pick C1 protein OS=Sus scrofa GN=NPC1 PE=2 SV=1	0	47.95	976	gi|1001569023|gb|JAP78556.1|	Niemann-Pick C1 protein [Rhipicephalus appendiculatus]	0	99.03	1444	ISCW006533-PA	Niemann-Pick type C1 domain-containing protein, putative|protein_coding|DS757830:10632:66099:-1|gene:ISCW006533	0	81.86	1020	KOG1933	Cholesterol transport protein (Niemann-Pick C disease protein)	Lipid transport and metabolism	0	K12385	C:GO:0005575; F:GO:0004871; P:GO:0006810	C:cellular_component; F:signal transducer activity; P:transport		PF02460.16: Patched; PF16414.3: NPC1_N	cl24844: NPC1_N; cl21543: MMPL
Rzam_Mc10159	4170	ATG	TAA	1389	Standard	TRINITY_DN37184_c0_g1_i4	Single ORF per transcript	Secretory protein	Lysosome	1001569023	Niemann-Pick C1 protein	0	94.25	1444	gi|242002008|ref|XP_002435647.1|	Niemann-Pick type C1 domain-containing protein, putative [Ixodes scapularis]	0	78.41	1269	tr|A0A131YKF6|A0A131YKF6_RHIAP	Niemann-Pick C1 protein OS=Rhipicephalus appendiculatus PE=4 SV=1	0	94.25	1444	sp|P56941|NPC1_PIG	Niemann-Pick C1 protein OS=Sus scrofa GN=NPC1 PE=2 SV=1	0	41.88	1318	gi|1001569023|gb|JAP78556.1|	Niemann-Pick C1 protein [Rhipicephalus appendiculatus]	0	94.25	1444	ISCW006533-PA	Niemann-Pick type C1 domain-containing protein, putative|protein_coding|DS757830:10632:66099:-1|gene:ISCW006533	0	78.41	1269	KOG1933	Cholesterol transport protein (Niemann-Pick C disease protein)	Lipid transport and metabolism	0	K12385	C:GO:0005575; F:GO:0004871; P:GO:0006810	C:cellular_component; F:signal transducer activity; P:transport		PF02460.16: Patched; PF16414.3: NPC1_N	cl24844: NPC1_N; cl21543: MMPL
Rzam_Mc1016	762	ATG	TAG	253	Standard	TRINITY_DN18654_c0_g5_i1	Single ORF per transcript	Secretory protein	Tick host interaction	116236062	EST [Dermacentor andersoni]	8e-78	56.02	216						tr|A0A131YV24|A0A131YV24_RHIAP	28 kDa Metastriate family member OS=Rhipicephalus appendiculatus PE=4 SV=1	1e-42	39.46	223						gi|1001575923|gb|JAP82006.1|	28 kDa Metastriate family member [Rhipicephalus appendiculatus]	4e-44	39.46	223
Rzam_Mc10160	288	ATG	TAA	95	Standard	TRINITY_DN37185_c0_g1_i1	Single ORF per transcript	No hit protein class	Hypothetical protein
Rzam_Mc10161	459	ATG	TAA	152	Standard	TRINITY_DN37185_c0_g2_i1	Single ORF per transcript	No hit protein class	Hypothetical protein
Rzam_Mc10162	972	gtc	gcc	324	Standard	TRINITY_DN37187_c1_g11_i1	Single ORF per transcript	Secretory protein	Tick host interaction	T13504_TC5638	EST Rapp [Rhipicephalus appendiculatus]	0	99.38	324	gi|241804721|ref|XP_002414543.1|	secreted salivary gland peptide, putative [Ixodes scapularis]	7e-41	44.82	415	tr|A0A023G5F2|A0A023G5F2_9ACAR	Putative secreted salivary gland peptide ixodes scapularis secreted salivary gland peptide OS=Amblyomma triste PE=2 SV=1	4e-58	60	360						gi|604813294|gb|JAC28987.1|	putative secreted salivary gland peptide ixodes scapularis secreted salivary gland peptide [Amblyomma triste]	1e-59	60	360	ISCW013779-PA	secreted salivary gland peptide, putative|protein_coding|DS937618:188622:190694:1|gene:ISCW013779	1e-44	44.82	415
Rzam_Mc10163	4350	ATG	TGA	1449	Standard	TRINITY_DN37188_c0_g1_i1	Single ORF per transcript	Housekeeping protein	Ubiquitin mediated proteolysis	1001580388	E3 ubiquitin-protein ligase TRIP12	0	99.86	1449	gi|926626164|ref|XP_013778613.1|	PREDICTED: E3 ubiquitin-protein ligase TRIP12-like isoform X2 [Limulus polyphemus]	0	61.84	1507	tr|A0A131Z199|A0A131Z199_RHIAP	E3 ubiquitin-protein ligase TRIP12 OS=Rhipicephalus appendiculatus PE=4 SV=1	0	99.86	1449	sp|G5E870|TRIPC_MOUSE	E3 ubiquitin-protein ligase TRIP12 OS=Mus musculus GN=Trip12 PE=1 SV=1	0	51.93	1473	gi|1001580388|gb|JAP84236.1|	E3 ubiquitin-protein ligase TRIP12 [Rhipicephalus appendiculatus]	0	99.86	1449	ISCW021604-PA	ubiquitin protein ligase, putative|protein_coding|DS885551:250169:274592:1|gene:ISCW021604	6e-27	32	300	KOG0170	E3 ubiquitin protein ligase	Posttranslational modification, protein turnover, chaperones	0		F:GO:0043167	F:ion binding		PF00632.23: HECT; PF02825.18: WWE	cl00077: HECTc; cl02729: WWE
Rzam_Mc10164	5262	ATG	TGA	1753	Standard	TRINITY_DN37188_c0_g1_i2	Single ORF per transcript	Housekeeping protein	Ubiquitin mediated proteolysis	1001580386	E3 ubiquitin-protein ligase TRIP12	0	99.89	1753	gi|926626160|ref|XP_013778611.1|	PREDICTED: E3 ubiquitin-protein ligase TRIP12-like isoform X1 [Limulus polyphemus]	0	64.92	1773	tr|A0A131Z0H8|A0A131Z0H8_RHIAP	E3 ubiquitin-protein ligase TRIP12 OS=Rhipicephalus appendiculatus PE=4 SV=1	0	99.89	1753	sp|G5E870|TRIPC_MOUSE	E3 ubiquitin-protein ligase TRIP12 OS=Mus musculus GN=Trip12 PE=1 SV=1	0	55.36	1745	gi|1001580386|gb|JAP84235.1|	E3 ubiquitin-protein ligase TRIP12 [Rhipicephalus appendiculatus]	0	99.89	1753	ISCW021604-PA	ubiquitin protein ligase, putative|protein_coding|DS885551:250169:274592:1|gene:ISCW021604	6e-27	32	300	KOG0170	E3 ubiquitin protein ligase	Posttranslational modification, protein turnover, chaperones	0		F:GO:0043167	F:ion binding		PF00632.23: HECT; PF02825.18: WWE	cl00077: HECTc; cl02729: WWE
Rzam_Mc10165	714	ATG	TGA	237	Standard	TRINITY_DN37189_c2_g1_i1	Single ORF per transcript	Housekeeping protein	Housekeeping	427795095	hypothetical protein	4e-150	96.2	237	gi|241152942|ref|XP_002406974.1|	Rho GTPase-activating protein RICH2, putative [Ixodes scapularis]	4e-12	37.02	181	tr|L7MII6|L7MII6_9ACAR	Uncharacterized protein (Fragment) OS=Rhipicephalus pulchellus PE=2 SV=1	1e-147	96.2	237						gi|427795095|gb|JAA62999.1|	hypothetical protein, partial [Rhipicephalus pulchellus]	4e-149	96.2	237	ISCW003282-PA	Rho GTPase-activating protein RICH2, putative|protein_coding|DS671874:114169:147148:1|gene:ISCW003282	8e-16	37.02	181
Rzam_Mc10166	2409	ACA	TGA	802	Standard	TRINITY_DN37190_c0_g1_i2	Single ORF per transcript	Housekeeping protein	Mitochondrial biogenesis	1001568269	zinc finger FYVE domain-containing protein 1	0	96.76	802	gi|1009551272|ref|XP_015911210.1|	PREDICTED: zinc finger FYVE domain-containing protein 1-like isoform X3 [Parasteatoda tepidariorum]	0	47.38	800	tr|A0A131YG08|A0A131YG08_RHIAP	Zinc finger FYVE domain-containing protein 1 OS=Rhipicephalus appendiculatus PE=4 SV=1	0	96.76	802	sp|Q9HBF4|ZFYV1_HUMAN	Zinc finger FYVE domain-containing protein 1 OS=Homo sapiens GN=ZFYVE1 PE=1 SV=1	0	47.97	790	gi|1001568269|gb|JAP78179.1|	zinc finger FYVE domain-containing protein 1 [Rhipicephalus appendiculatus]	0	96.76	802	ISCW013868-PA	zinc finger protein, putative|protein_coding|DS936078:6744:13577:-1|gene:ISCW013868	7e-46	67.92	106	KOG1818	Membrane trafficking and cell signaling protein HRS, contains VHS and FYVE domains	Signal transduction mechanisms, Intracellular trafficking, secretion, and vesicular transport	1e-38	K17603	P:GO:0006914; F:GO:0043167; P:GO:0006464; C:GO:0005783; C:GO:0005794; F:GO:0008289; C:GO:0005773; P:GO:0006950	P:autophagy; F:ion binding; P:cellular protein modification process; C:endoplasmic reticulum; C:Golgi apparatus; F:lipid binding; C:vacuole; P:response to stress		PF01363.19: FYVE; PF01363.19: FYVE	cl21455: P-loop_NTPase; cl22851: PHD_SF; cl22851: PHD_SF
Rzam_Mc10167	2457	ATG	TGA	818	Standard	TRINITY_DN37190_c0_g1_i6	Single ORF per transcript	Housekeeping protein	Mitochondrial biogenesis	1001568269	zinc finger FYVE domain-containing protein 1	0	98.78	818	gi|1009551272|ref|XP_015911210.1|	PREDICTED: zinc finger FYVE domain-containing protein 1-like isoform X3 [Parasteatoda tepidariorum]	0	47.44	820	tr|A0A131YG08|A0A131YG08_RHIAP	Zinc finger FYVE domain-containing protein 1 OS=Rhipicephalus appendiculatus PE=4 SV=1	0	98.78	818	sp|Q9HBF4|ZFYV1_HUMAN	Zinc finger FYVE domain-containing protein 1 OS=Homo sapiens GN=ZFYVE1 PE=1 SV=1	0	47.43	816	gi|1001568269|gb|JAP78179.1|	zinc finger FYVE domain-containing protein 1 [Rhipicephalus appendiculatus]	0	98.78	818	ISCW013868-PA	zinc finger protein, putative|protein_coding|DS936078:6744:13577:-1|gene:ISCW013868	7e-46	68.57	105	KOG1818	Membrane trafficking and cell signaling protein HRS, contains VHS and FYVE domains	Signal transduction mechanisms, Intracellular trafficking, secretion, and vesicular transport	2e-38	K17603	P:GO:0006914; F:GO:0043167; P:GO:0006464; C:GO:0005783; C:GO:0005794; F:GO:0008289; C:GO:0005773; P:GO:0006950	P:autophagy; F:ion binding; P:cellular protein modification process; C:endoplasmic reticulum; C:Golgi apparatus; F:lipid binding; C:vacuole; P:response to stress		PF01363.19: FYVE; PF01363.19: FYVE	cl21455: P-loop_NTPase; cl22851: PHD_SF; cl22851: PHD_SF
Rzam_Mc10168	273	ATG	TGA	90	Standard	TRINITY_DN37195_c0_g1_i1	Single ORF per transcript	Housekeeping protein	Ubiquitin ligases (E3)	82842737	EST Bmic [Rhipicephalus microplus]	1e-61	100	90	gi|675379369|gb|KFM72271.1|	E3 ubiquitin-protein ligase HECW2, partial [Stegodyphus mimosarum]	5e-53	91.11	90	tr|L7MDD9|L7MDD9_9ACAR	Putative e3 ubiquitin-protein lig (Fragment) OS=Rhipicephalus pulchellus PE=2 SV=1	6e-54	100	90	sp|Q9P2P5|HECW2_HUMAN	E3 ubiquitin-protein ligase HECW2 OS=Homo sapiens GN=HECW2 PE=1 SV=2	1e-46	83.15	89	gi|427793087|gb|JAA61995.1|	Putative e3 ubiquitin-protein lig, partial [Rhipicephalus pulchellus]	2e-55	100	90	ISCW020326-PA	E3 ubiquitin ligase, putative|protein_coding|DS828244:318273:362800:-1|gene:ISCW020326	1e-55	96.67	90	KOG0940	Ubiquitin protein ligase RSP5/NEDD4	Posttranslational modification, protein turnover, chaperones	3e-44		C:GO:0005634; C:GO:0005737; P:GO:0009056; P:GO:0006464; F:GO:0016874	C:nucleus; C:cytoplasm; P:catabolic process; P:cellular protein modification process; F:ligase activity		PF00632.23: HECT	cl00077: HECTc
Rzam_Mc10169	342	ATG	TAG	113	Standard	TRINITY_DN37196_c0_g2_i2	Single ORF per transcript	No hit protein class	Hypothetical protein
Rzam_Mc1017	1308	ATG	TAA	435	Standard	TRINITY_DN18656_c0_g1_i1	Single ORF per transcript	Housekeeping protein	Housekeeping	1001574667	synaptic vesicle membrane protein vat 1	0	100	435	gi|241834563|ref|XP_002415000.1|	quinone oxidoreductase, putative [Ixodes scapularis]	0	90.96	365	tr|A0A131YS22|A0A131YS22_RHIAP	Synaptic vesicle membrane protein vat 1 OS=Rhipicephalus appendiculatus PE=4 SV=1	0	100	435	sp|Q80TB8|VAT1L_MOUSE	Synaptic vesicle membrane protein VAT-1 homolog-like OS=Mus musculus GN=Vat1l PE=1 SV=2	9e-161	59.2	375	gi|1001574667|gb|JAP81378.1|	synaptic vesicle membrane protein vat 1 [Rhipicephalus appendiculatus]	0	100	435	ISCW023109-PA	quinone oxidoreductase, putative|protein_coding|DS946429:29984:40372:-1|gene:ISCW023109	0	90.96	365	KOG1197	Predicted quinone oxidoreductase	Energy production and conversion, General function prediction only	9e-71		F:GO:0016491; F:GO:0043167	F:oxidoreductase activity; F:ion binding	EC:1.6.5.5	PF08240.10: ADH_N; PF13602.4: ADH_zinc_N_2	cl16912: MDR
Rzam_Mc10170	2040	ATG	TAG	679	Standard	TRINITY_DN37198_c0_g2_i1	Single ORF per transcript	Housekeeping protein	Housekeeping	427779871	Putative fe s oxidoreductase [Rhipicephalus pulchellus]	0	96.6	676	gi|241792022|ref|XP_002400642.1|	conserved hypothetical protein [Ixodes scapularis]	0	78.92	555	tr|L7LUV0|L7LUV0_9ACAR	Putative fe-s oxidoreductase OS=Rhipicephalus pulchellus PE=2 SV=1	0	96.6	676	sp|Q2KHP8|TYW1_XENLA	S-adenosyl-L-methionine-dependent tRNA 4-demethylwyosine synthase OS=Xenopus laevis GN=tyw1 PE=2 SV=1	0	53.88	696	gi|427779871|gb|JAA55387.1|	Putative fe-s oxidoreductase [Rhipicephalus pulchellus]	0	96.6	676	ISCW023937-PA	conserved hypothetical protein|protein_coding|DS976103:37635:63812:-1|gene:ISCW023937	0	78.92	555	KOG1160	Fe-S oxidoreductase	Energy production and conversion	0	K15449	P:GO:0008150; F:GO:0043167	P:biological_process; F:ion binding		PF04055.19: Radical_SAM; PF08608.10: Wyosine_form; PF00258.23: Flavodoxin_1	cl15482: Wyosine_form; cl00438: FMN_red; cl18962: Radical_SAM
Rzam_Mc10171	1755	ATG	TAG	584	Standard	TRINITY_DN37199_c8_g4_i1	Single ORF per transcript	Secretory protein	Tick host interaction	1001572011	5'-Nucleotidase	0	98.46	585	gi|12644305|sp|P52307.2|5NTD_RHIMP	RecName: Full=Protein 5NUC; Includes: RecName: Full=UDP-sugar hydrolase; AltName: Full=UDP-sugar diphosphatase; AltName: Full=UDP-sugar pyrophosphatase; Includes: RecName: Full=5'-nucleotidase; Short=5'-NT; Flags: Precursor, partial [Rhipicephalus microplus]	0	92.27	569	tr|A0A131YNP1|A0A131YNP1_RHIAP	5'-Nucleotidase OS=Rhipicephalus appendiculatus PE=3 SV=1	0	98.46	585	sp|P52307|5NTD_RHIMP	Protein 5NUC (Fragment) OS=Rhipicephalus microplus PE=1 SV=2	0	92.27	569	gi|1001572011|gb|JAP80050.1|	5'-Nucleotidase [Rhipicephalus appendiculatus]	0	98.46	585	ISCW024009-PA	UDP-sugar hydrolase, putative|protein_coding|DS621444:329:2113:1|gene:ISCW024009	0	50.09	581	KOG4419	5' nucleotidase	Nucleotide transport and metabolism	2e-71	K19970	P:GO:0044281; F:GO:0016791; F:GO:0043167; P:GO:0034655; C:GO:0005886	P:small molecule metabolic process; F:phosphatase activity; F:ion binding; P:nucleobase-containing compound catabolic process; C:plasma membrane	EC:3.6.1.45; EC:3.6.1; EC:3.1; EC:3.1.3.41; EC:3.1.3.5; EC:3.1.3.31	PF02872.16: 5_nucleotid_C; PF00149.26: Metallophos	cl13995: MPP_superfamily; cl03752: 5_nucleotid_C
Rzam_Mc10172	7494	ATG	TGA	2497	Standard	TRINITY_DN37199_c8_g4_i2	Single ORF per transcript	Housekeeping protein	ErbB signaling pathway	1001574329	FKBP12-rapamycin complex-associated protein	0	99.88	2497	gi|410610622|dbj|BAM65820.1|	target of rapamycin [Haemaphysalis longicornis]	0	94.4	2520	tr|A0A131YPN9|A0A131YPN9_RHIAP	FKBP12-rapamycin complex-associated protein OS=Rhipicephalus appendiculatus PE=3 SV=1	0	99.88	2497	sp|Q9JLN9|MTOR_MOUSE	Serine/threonine-protein kinase mTOR OS=Mus musculus GN=Mtor PE=1 SV=2	0	62.46	2573	gi|1001574329|gb|JAP81209.1|	FKBP12-rapamycin complex-associated protein [Rhipicephalus appendiculatus]	0	99.88	2497	ISCW019790-PA	conserved hypothetical protein|protein_coding|DS795963:387399:423846:-1|gene:ISCW019790	1e-60	34.57	405	KOG0891	DNA-dependent protein kinase	Replication, recombination and repair	0	K06640	C:GO:0005634; P:GO:0048856; P:GO:0006259; F:GO:0016301; P:GO:0006950	C:nucleus; P:anatomical structure development; P:DNA metabolic process; F:kinase activity; P:response to stress	EC:2.7.11	PF02259.21: FAT; PF00454.25: PI3_PI4_kinase; PF11865.6: DUF3385; PF08771.9: FRB_dom; PF02260.18: FATC	cl21453: PKc_like; cl20434: DUF3385; cl07398: Rapamycin_bind; cl03505: FATC
Rzam_Mc10173	516	ATG	TGA	171	Standard	TRINITY_DN37199_c8_g5_i2	Single ORF per transcript	Housekeeping protein	Housekeeping	1001580472	ADP ribosylation factor 79F	8e-124	98.83	171	gi|241117264|ref|XP_002401863.1|	ADP ribosylation factor 79F, putative [Ixodes scapularis]	1e-51	54.71	170	tr|A0A131Z049|A0A131Z049_RHIAP	ADP ribosylation factor 79F OS=Rhipicephalus appendiculatus PE=4 SV=1	3e-121	98.83	171	sp|Q0P5N6|ARL16_HUMAN	ADP-ribosylation factor-like protein 16 OS=Homo sapiens GN=ARL16 PE=1 SV=1	1e-23	34.73	167	gi|1001580472|gb|JAP84278.1|	ADP ribosylation factor 79F [Rhipicephalus appendiculatus]	8e-123	98.83	171	ISCW016688-PA	ADP ribosylation factor 79F, putative|protein_coding|DS656787:147379:147900:1|gene:ISCW016688	2e-55	54.71	170	KOG0537	Cytochrome b5	Energy production and conversion	3e-17		P:GO:0007165; F:GO:0043167; C:GO:0005622	P:signal transduction; F:ion binding; C:intracellular		PF00025.19: Arf	cl21455: P-loop_NTPase
Rzam_Mc10174	1380	ATG	TGA	459	Standard	TRINITY_DN37200_c0_g2_i1	Single ORF per transcript	Housekeeping protein	Housekeeping	427789509	Putative zn2+ transporter [Rhipicephalus pulchellus]	0	96.73	459	gi|241655254|ref|XP_002411364.1|	Zn2+ transporter, putative [Ixodes scapularis]	0	80.41	342	tr|L7M7D9|L7M7D9_9ACAR	Putative zn2+ transporter OS=Rhipicephalus pulchellus PE=2 SV=1	0	96.73	459	sp|Q2HJ10|ZNT2_MOUSE	Zinc transporter 2 OS=Mus musculus GN=Slc30a2 PE=2 SV=1	8e-114	50.15	333	gi|427789509|gb|JAA60206.1|	Putative zn2+ transporter [Rhipicephalus pulchellus]	0	96.73	459	ISCW009736-PA	Zn2+ transporter, putative|protein_coding|DS851663:109835:138427:1|gene:ISCW009736	0	80.41	342	KOG1482	Zn2+ transporter	Inorganic ion transport and metabolism	1e-127	K14689	F:GO:0022857; F:GO:0016491; P:GO:0042592; C:GO:0016023; C:GO:0005886	F:transmembrane transporter activity; F:oxidoreductase activity; P:homeostatic process; C:cytoplasmic, membrane-bounded vesicle; C:plasma membrane	EC:1.3.1.74	PF01545.19: Cation_efflux	cl24014: Cation_efflux
Rzam_Mc10175	348	ATG	TGA	115	Standard	TRINITY_DN37200_c1_g1_i2	Single ORF per transcript	Housekeeping protein	Rap1 signaling pathway	1001578431	atrophin-1 interacting protein 1	9e-78	99.13	115	gi|241714769|ref|XP_002413519.1|	atrophin 1 interacting protein 1, aip1, putative [Ixodes scapularis]	3e-31	91.18	68	tr|A0A131YXN9|A0A131YXN9_RHIAP	Atrophin-1 interacting protein 1 OS=Rhipicephalus appendiculatus PE=4 SV=1	3e-75	99.13	115	sp|Q96QZ7|MAGI1_HUMAN	Membrane-associated guanylate kinase, WW and PDZ domain-containing protein 1 OS=Homo sapiens GN=MAGI1 PE=1 SV=3	2e-16	55.93	59	gi|1001578431|gb|JAP83260.1|	atrophin-1 interacting protein 1 [Rhipicephalus appendiculatus]	9e-77	99.13	115	ISCW022604-PA	atrophin 1 interacting protein 1, aip1, putative|protein_coding|DS912025:1803:35161:1|gene:ISCW022604	5e-35	91.18	68	KOG3209	WW domain-containing protein	General function prediction only	3e-30		F:GO:0003674	F:molecular_function		PF00595.22: PDZ	cl00117: PDZ
Rzam_Mc10176	1245	ATG	TGA	414	Standard	TRINITY_DN37201_c0_g4_i1	Single ORF per transcript	Housekeeping protein	Housekeeping	427794841	hypothetical protein	0	95.84	409	gi|241690291|ref|XP_002411750.1|	UDP-galactose transporter, putative [Ixodes scapularis]	0	71.25	393	tr|L7MGB8|L7MGB8_9ACAR	Uncharacterized protein (Fragment) OS=Rhipicephalus pulchellus PE=2 SV=1	0	95.84	409	sp|Q8TB61|S35B2_HUMAN	Adenosine 3'-phospho 5'-phosphosulfate transporter 1 OS=Homo sapiens GN=SLC35B2 PE=1 SV=1	7e-132	54.66	386	gi|427794841|gb|JAA62872.1|	hypothetical protein, partial [Rhipicephalus pulchellus]	0	95.84	409	ISCW021573-PA	UDP-galactose transporter, putative|protein_coding|DS861322:43842:52747:1|gene:ISCW021573	0	71.25	393	KOG1581	UDP-galactose transporter related protein	Carbohydrate transport and metabolism	1e-93	K15276	F:GO:0022857; C:GO:0005737; C:GO:0005794; C:GO:0005783	F:transmembrane transporter activity; C:cytoplasm; C:Golgi apparatus; C:endoplasmic reticulum		PF08449.9: UAA
Rzam_Mc10177	624	atg	cag	208	Standard	TRINITY_DN37201_c0_g4_i2	Single ORF per transcript	Housekeeping protein	Housekeeping	427794835	hypothetical protein	9e-126	98.37	184	gi|241690291|ref|XP_002411750.1|	UDP-galactose transporter, putative [Ixodes scapularis]	4e-94	74.6	189	tr|L7MI58|L7MI58_9ACAR	Uncharacterized protein (Fragment) OS=Rhipicephalus pulchellus PE=2 SV=1	3e-123	98.37	184	sp|Q8TB61|S35B2_HUMAN	Adenosine 3'-phospho 5'-phosphosulfate transporter 1 OS=Homo sapiens GN=SLC35B2 PE=1 SV=1	1e-72	63.59	184	gi|427794835|gb|JAA62869.1|	hypothetical protein, partial [Rhipicephalus pulchellus]	9e-125	98.37	184	ISCW021573-PA	UDP-galactose transporter, putative|protein_coding|DS861322:43842:52747:1|gene:ISCW021573	8e-98	74.6	189	KOG1581	UDP-galactose transporter related protein	Carbohydrate transport and metabolism	7e-60		F:GO:0022857; C:GO:0005737; C:GO:0005794; C:GO:0005783	F:transmembrane transporter activity; C:cytoplasm; C:Golgi apparatus; C:endoplasmic reticulum		PF08449.9: UAA
Rzam_Mc10178	492	ATG	TGA	163	Standard	TRINITY_DN37202_c0_g5_i4	Single ORF per transcript	No hit protein class	Hypothetical protein
Rzam_Mc10179	1455	ATG	TAA	484	Standard	TRINITY_DN37203_c0_g1_i1	Single ORF per transcript	Housekeeping protein	Transcription factors	1001576989	microphthalmia-associated transcription factor	0	99.59	484	gi|926630582|ref|XP_013780985.1|	PREDICTED: transcription factor EC-like [Limulus polyphemus]	1e-113	43.74	519	tr|A0A131YTJ0|A0A131YTJ0_RHIAP	Microphthalmia-associated transcription factor OS=Rhipicephalus appendiculatus PE=4 SV=1	0	99.59	484	sp|Q05B92|TFE3_BOVIN	Transcription factor E3 OS=Bos taurus GN=TFE3 PE=2 SV=1	1e-59	42	400	gi|1001576989|gb|JAP82539.1|	microphthalmia-associated transcription factor [Rhipicephalus appendiculatus]	0	99.59	484	ISCW011796-PA	microphthalmia-associated transcription factor, putative|protein_coding|DS872889:132988:153919:1|gene:ISCW011796	3e-102	55.39	343	KOG1318	Helix loop helix transcription factor EB	Transcription	3e-35	K09455	C:GO:0005634; F:GO:0003677; C:GO:0005737; F:GO:0001071; P:GO:0048856; P:GO:0030154; P:GO:0034641; P:GO:0009058; P:GO:0002376	C:nucleus; F:DNA binding; C:cytoplasm; F:nucleic acid binding transcription factor activity; P:anatomical structure development; P:cell differentiation; P:cellular nitrogen compound metabolic process; P:biosynthetic process; P:immune system process		PF15951.3: MITF_TFEB_C_3_N; PF00010.24: HLH	cl24504: MITF_TFEB_C_3_N; cl00081: HLH
Rzam_Mc1018	1047	ATG	TGA	348	Standard	TRINITY_DN18656_c0_g1_i2	Single ORF per transcript	Housekeeping protein	Housekeeping	1001566879	synaptic vesicle membrane protein vat 1	0	100	337	gi|241834563|ref|XP_002415000.1|	quinone oxidoreductase, putative [Ixodes scapularis]	0	92.91	268	tr|A0A131YDT6|A0A131YDT6_RHIAP	Synaptic vesicle membrane protein vat 1 OS=Rhipicephalus appendiculatus PE=4 SV=1	0	100	337	sp|Q80TB8|VAT1L_MOUSE	Synaptic vesicle membrane protein VAT-1 homolog-like OS=Mus musculus GN=Vat1l PE=1 SV=2	3e-142	59.4	335	gi|1001566879|gb|JAP77484.1|	synaptic vesicle membrane protein vat 1 [Rhipicephalus appendiculatus]	0	100	337	ISCW023109-PA	quinone oxidoreductase, putative|protein_coding|DS946429:29984:40372:-1|gene:ISCW023109	0	92.91	268	KOG1197	Predicted quinone oxidoreductase	Energy production and conversion, General function prediction only	4e-60		F:GO:0016491; F:GO:0043167	F:oxidoreductase activity; F:ion binding	EC:1.6.5.5	PF08240.10: ADH_N; PF00107.24: ADH_zinc_N	cl16912: MDR
Rzam_Mc10180	2115	ATG	TGA	704	Standard	TRINITY_DN37203_c1_g2_i1	Single ORF per transcript	Housekeeping protein	Housekeeping	1001577953	insulin receptor tyrosine kinase substrate	0	99.15	704	gi|926644676|ref|XP_013788615.1|	PREDICTED: brain-specific angiogenesis inhibitor 1-associated protein 2-like, partial [Limulus polyphemus]	4e-157	47.55	612	tr|A0A131YYM3|A0A131YYM3_RHIAP	Insulin receptor tyrosine kinase substrate OS=Rhipicephalus appendiculatus PE=4 SV=1	0	99.15	704	sp|Q60437|BAIP2_CRIGR	Brain-specific angiogenesis inhibitor 1-associated protein 2 OS=Cricetulus griseus GN=BAIAP2 PE=1 SV=1	8e-54	30.54	442	gi|1001577953|gb|JAP83021.1|	insulin receptor tyrosine kinase substrate [Rhipicephalus appendiculatus]	0	99.15	704	ISCW022863-PA	insulin receptor tyrosine kinase substrate, putative|protein_coding|DS905169:153387:179158:-1|gene:ISCW022863	2e-97	55.7	395	KOG1118	Lysophosphatidic acid acyltransferase endophilin/SH3GL, involved in synaptic vesicle formation	Lipid transport and metabolism, Signal transduction mechanisms	2e-07	K05627	P:GO:0007009; F:GO:0003674	P:plasma membrane organization; F:molecular_function		PF08397.9: IMD; PF00018.26: SH3_1	cl12013: BAR; cl17036: SH3
Rzam_Mc10181	543	ATG	TGA	180	Standard	TRINITY_DN37203_c1_g2_i2	Single ORF per transcript	Housekeeping protein	Housekeeping	1001577951	insulin receptor tyrosine kinase substrate	3e-127	100	180	gi|241698615|ref|XP_002413130.1|	insulin receptor tyrosine kinase substrate, putative [Ixodes scapularis]	1e-38	89.04	73	tr|A0A131YWY4|A0A131YWY4_RHIAP	Insulin receptor tyrosine kinase substrate OS=Rhipicephalus appendiculatus PE=4 SV=1	1e-124	100	180						gi|1001577951|gb|JAP83020.1|	insulin receptor tyrosine kinase substrate [Rhipicephalus appendiculatus]	3e-126	100	180	ISCW022863-PA	insulin receptor tyrosine kinase substrate, putative|protein_coding|DS905169:153387:179158:-1|gene:ISCW022863	2e-42	89.04	73	KOG1118	Lysophosphatidic acid acyltransferase endophilin/SH3GL, involved in synaptic vesicle formation	Lipid transport and metabolism, Signal transduction mechanisms	7e-08		C:GO:0005856; P:GO:0007010; P:GO:0007165; P:GO:0006461; C:GO:0005829; F:GO:0008092; F:GO:0030674	C:cytoskeleton; P:cytoskeleton organization; P:signal transduction; P:protein complex assembly; C:cytosol; F:cytoskeletal protein binding; F:protein binding, bridging		PF00018.26: SH3_1	cl17036: SH3
Rzam_Mc10182	1461	ATG	TGA	486	Standard	TRINITY_DN37204_c0_g1_i1	Single ORF per transcript	Housekeeping protein	Deubiquitinating enzyme	1001580910	ubiquitin carboxyl-terminal hydrolase 14	0	98.77	486	gi|241652322|ref|XP_002410386.1|	Queuine tRNA-ribosyltransferase, putative [Ixodes scapularis]	0	74.8	492	tr|A0A131YZR6|A0A131YZR6_RHIAP	Ubiquitin carboxyl-terminal hydrolase 14 OS=Rhipicephalus appendiculatus PE=3 SV=1	0	98.77	486	sp|Q9JMA1|UBP14_MOUSE	Ubiquitin carboxyl-terminal hydrolase 14 OS=Mus musculus GN=Usp14 PE=1 SV=3	0	61.94	494	gi|1001580910|gb|JAP84497.1|	ubiquitin carboxyl-terminal hydrolase 14 [Rhipicephalus appendiculatus]	0	98.77	486	ISCW019604-PA	Queuine tRNA-ribosyltransferase, putative|protein_coding|DS810858:172748:189180:-1|gene:ISCW019604	0	74.8	492	KOG1872	Ubiquitin-specific protease	Posttranslational modification, protein turnover, chaperones	0	K11843	P:GO:0040011; P:GO:0009056; P:GO:0007267; P:GO:0006464; C:GO:0016023; F:GO:0008233; C:GO:0005576; F:GO:0030234; P:GO:0006950	P:locomotion; P:catabolic process; P:cell-cell signaling; P:cellular protein modification process; C:cytoplasmic, membrane-bounded vesicle; F:peptidase activity; C:extracellular region; F:enzyme regulator activity; P:response to stress	EC:3.4; EC:3.4.19.12	PF00443.27: UCH	cl02553: Peptidase_C19; cl00155: UBQ
Rzam_Mc10183	1512	ATG	TGA	503	Standard	TRINITY_DN37205_c0_g1_i2	Single ORF per transcript	Housekeeping protein	Exosome	1001581020	2',3'-cyclic-nucleotide 3'-phosphodiesterase	0	96.46	480	gi|241732992|ref|XP_002412304.1|	conserved hypothetical protein [Ixodes scapularis]	2e-119	43.79	443	tr|A0A131Z177|A0A131Z177_RHIAP	2',3'-cyclic-nucleotide 3'-phosphodiesterase OS=Rhipicephalus appendiculatus PE=4 SV=1	0	96.46	480	sp|Q5TBK1|N42L1_HUMAN	NEDD4-binding protein 2-like 1 OS=Homo sapiens GN=N4BP2L1 PE=2 SV=1	1e-10	30.37	135	gi|1001581020|gb|JAP84552.1|	2',3'-cyclic-nucleotide 3'-phosphodiesterase [Rhipicephalus appendiculatus]	0	96.46	480	ISCW021782-PA	conserved hypothetical protein|protein_coding|DS881486:16264:22012:-1|gene:ISCW021782	4e-123	43.79	443					K01121	P:GO:0044281; P:GO:0034655; C:GO:0005622; F:GO:0003674	P:small molecule metabolic process; P:nucleobase-containing compound catabolic process; C:intracellular; F:molecular_function	EC:3.1.4; EC:3.1; EC:3.1.4.37	PF13671.4: AAA_33
Rzam_Mc10184	1572	ATG	TAG	523	Standard	TRINITY_DN37206_c0_g1_i1	Single ORF per transcript	Housekeeping protein	Housekeeping	1001564831	sugar transporter	0	94.97	497	gi|241571917|ref|XP_002402964.1|	sugar transporter, putative [Ixodes scapularis]	1e-131	51.7	383	tr|A0A131YDC4|A0A131YDC4_RHIAP	Sugar transporter OS=Rhipicephalus appendiculatus PE=3 SV=1	0	94.97	497	sp|Q8MKK4|TRE12_DROME	Facilitated trehalose transporter Tret1-2 homolog OS=Drosophila melanogaster GN=Tret1-2 PE=2 SV=1	1e-77	36.16	437	gi|1001564831|gb|JAP76460.1|	sugar transporter [Rhipicephalus appendiculatus]	0	94.97	497	ISCW008444-PA	sugar transporter, putative|protein_coding|DS780461:7985:14508:-1|gene:ISCW008444	2e-135	51.7	383	KOG0254	Predicted transporter (major facilitator superfamily)	General function prediction only	1e-77		F:GO:0022857; C:GO:0005886	F:transmembrane transporter activity; C:plasma membrane		PF00083.22: Sugar_tr	cl21472: MFS
Rzam_Mc10185	1572	ATG	TAG	523	Standard	TRINITY_DN37206_c0_g1_i2	Single ORF per transcript	Housekeeping protein	Housekeeping	1001564831	sugar transporter	0	94.97	497	gi|241571917|ref|XP_002402964.1|	sugar transporter, putative [Ixodes scapularis]	1e-131	51.7	383	tr|A0A131YDC4|A0A131YDC4_RHIAP	Sugar transporter OS=Rhipicephalus appendiculatus PE=3 SV=1	0	94.97	497	sp|Q8MKK4|TRE12_DROME	Facilitated trehalose transporter Tret1-2 homolog OS=Drosophila melanogaster GN=Tret1-2 PE=2 SV=1	3e-77	35.93	437	gi|1001564831|gb|JAP76460.1|	sugar transporter [Rhipicephalus appendiculatus]	0	94.97	497	ISCW008444-PA	sugar transporter, putative|protein_coding|DS780461:7985:14508:-1|gene:ISCW008444	2e-135	51.7	383	KOG0254	Predicted transporter (major facilitator superfamily)	General function prediction only	7e-78		F:GO:0022857; C:GO:0005886	F:transmembrane transporter activity; C:plasma membrane		PF00083.22: Sugar_tr	cl21472: MFS
Rzam_Mc10186	1164	ATG	TAG	387	Standard	TRINITY_DN37206_c0_g1_i3	Single ORF per transcript	Housekeeping protein	Housekeeping	427785701	hypothetical protein	0	91.47	387	gi|241571917|ref|XP_002402964.1|	sugar transporter, putative [Ixodes scapularis]	7e-127	51.77	367	tr|L7M355|L7M355_9ACAR	Uncharacterized protein OS=Rhipicephalus pulchellus PE=2 SV=1	0	91.47	387	sp|A9ZSY2|TRET1_APILI	Facilitated trehalose transporter Tret1 OS=Apis mellifera ligustica GN=Tret1 PE=1 SV=1	3e-66	34.57	376	gi|427785701|gb|JAA58302.1|	hypothetical protein [Rhipicephalus pulchellus]	0	91.47	387	ISCW008444-PA	sugar transporter, putative|protein_coding|DS780461:7985:14508:-1|gene:ISCW008444	1e-130	51.77	367	KOG0254	Predicted transporter (major facilitator superfamily)	General function prediction only	8e-85		F:GO:0022857; C:GO:0005886	F:transmembrane transporter activity; C:plasma membrane		PF00083.22: Sugar_tr	cl21472: MFS
Rzam_Mc10187	654	atg	gac	218	Standard	TRINITY_DN37207_c0_g2_i1	Single ORF per transcript	No hit protein class	Hypothetical protein
Rzam_Mc10188	1662	ATG	TAA	553	Standard	TRINITY_DN37207_c0_g3_i11	Single ORF per transcript	No hit protein class	Hypothetical protein
Rzam_Mc10189	1350	ATG	TAG	449	Standard	TRINITY_DN37208_c0_g12_i1	Single ORF per transcript	Housekeeping protein	Housekeeping	1001578185	mpn domain protein	0	100	449	gi|241173425|ref|XP_002410849.1|	MPN domain-containing protein, putative [Ixodes scapularis]	0	80.99	405	tr|A0A131YW01|A0A131YW01_RHIAP	Mpn domain protein OS=Rhipicephalus appendiculatus PE=4 SV=1	0	100	449	sp|Q08CH3|MPND_DANRE	MPN domain-containing protein OS=Danio rerio GN=mpnd PE=2 SV=1	7e-128	45.22	429	gi|1001578185|gb|JAP83137.1|	mpn domain protein [Rhipicephalus appendiculatus]	0	100	449	ISCW016991-PA	MPN domain-containing protein, putative|protein_coding|DS690197:3814:57849:1|gene:ISCW016991	0	80.99	405	KOG1555	26S proteasome regulatory complex, subunit RPN11	Posttranslational modification, protein turnover, chaperones	2e-23		C:GO:0005634; C:GO:0005737; C:GO:0043234; F:GO:0008233	C:nucleus; C:cytoplasm; C:protein complex; F:peptidase activity		PF01398.19: JAB	cl13996: MPN
Rzam_Mc1019	939	ATG	TGA	312	Standard	TRINITY_DN18672_c0_g1_i1	Single ORF per transcript	Housekeeping protein	Oxidative phosphorylation	1001573797	V-type H+-transporting ATPase subunit d	0	99.04	312	gi|1009550659|ref|XP_015910916.1|	PREDICTED: transmembrane protein 64-like [Parasteatoda tepidariorum]	4e-83	57.78	225	tr|A0A131YNT3|A0A131YNT3_RHIAP	V-type H+-transporting ATPase subunit d OS=Rhipicephalus appendiculatus PE=4 SV=1	0	99.04	312	sp|Q6YI46|TMM64_HUMAN	Transmembrane protein 64 OS=Homo sapiens GN=TMEM64 PE=2 SV=2	5e-50	38.33	240	gi|1001573797|gb|JAP80943.1|	V-type H+-transporting ATPase subunit d [Rhipicephalus appendiculatus]	0	99.04	312	ISCW002101-PA	vacuolar H+ ATPase, putative|protein_coding|DS661395:116340:150422:-1|gene:ISCW002101	4e-82	71.78	202						F:GO:0022857; C:GO:0043234	F:transmembrane transporter activity; C:protein complex		PF09335.9: SNARE_assoc	cl00429: SNARE_assoc
Rzam_Mc10190	276	ATG	TAA	91	Standard	TRINITY_DN37208_c0_g3_i2	Single ORF per transcript	No hit protein class	Hypothetical protein
Rzam_Mc10191	273	ATG	TAA	90	Standard	TRINITY_DN37208_c0_g6_i2	Single ORF per transcript	No hit protein class	Hypothetical protein
Rzam_Mc10192	912	ATG	TGA	303	Standard	TRINITY_DN37208_c1_g1_i1	Single ORF per transcript	Housekeeping protein	Transcription factors	1001587144	KRAB domain-containing zinc finger protein partial	4e-128	92.31	195	gi|965835839|ref|XP_011988867.2|	PREDICTED: zinc finger protein 782 [Ovis aries musimon]	3e-15	27.35	223	tr|A0A131Z8I3|A0A131Z8I3_RHIAP	KRAB domain-containing zinc finger protein (Fragment) OS=Rhipicephalus appendiculatus PE=4 SV=1	1e-125	92.31	195	sp|Q6ZMW2|ZN782_HUMAN	Zinc finger protein 782 OS=Homo sapiens GN=ZNF782 PE=2 SV=1	1e-16	28.18	220	gi|1001587144|gb|JAP87614.1|	KRAB domain-containing zinc finger protein, partial [Rhipicephalus appendiculatus]	4e-127	92.31	195	ISCW020013-PA	zinc finger protein, putative|protein_coding|DS825131:506756:512430:-1|gene:ISCW020013	1e-12	26.5	234	KOG3608	Zn finger proteins	General function prediction only	1e-08		F:GO:0043167	F:ion binding
Rzam_Mc10193	912	ATG	TGA	303	Standard	TRINITY_DN37208_c1_g1_i2	Single ORF per transcript	Housekeeping protein	Transcription factors	1001587144	KRAB domain-containing zinc finger protein partial	1e-122	90.77	195	gi|795115336|ref|XP_011831391.1|	PREDICTED: zinc finger protein 782 [Mandrillus leucophaeus]	2e-15	28.25	223	tr|A0A131Z8I3|A0A131Z8I3_RHIAP	KRAB domain-containing zinc finger protein (Fragment) OS=Rhipicephalus appendiculatus PE=4 SV=1	3e-120	90.77	195	sp|Q6ZMW2|ZN782_HUMAN	Zinc finger protein 782 OS=Homo sapiens GN=ZNF782 PE=2 SV=1	8e-17	28.24	216	gi|1001587144|gb|JAP87614.1|	KRAB domain-containing zinc finger protein, partial [Rhipicephalus appendiculatus]	9e-122	90.77	195	ISCW022469-PA	zinc finger protein, putative|protein_coding|DS896468:659326:662519:1|gene:ISCW022469	8e-12	27.17	173	KOG3608	Zn finger proteins	General function prediction only	7e-09		F:GO:0043167	F:ion binding
Rzam_Mc10194	912	ATG	TGA	303	Standard	TRINITY_DN37208_c1_g1_i3	Single ORF per transcript	Housekeeping protein	Transcription factors	1001587144	KRAB domain-containing zinc finger protein partial	1e-128	91.79	195	gi|965919727|ref|XP_011971702.2|	PREDICTED: zinc finger protein 782 [Ovis aries]	6e-14	26.46	223	tr|A0A131Z8I3|A0A131Z8I3_RHIAP	KRAB domain-containing zinc finger protein (Fragment) OS=Rhipicephalus appendiculatus PE=4 SV=1	4e-126	91.79	195	sp|Q6ZMW2|ZN782_HUMAN	Zinc finger protein 782 OS=Homo sapiens GN=ZNF782 PE=2 SV=1	1e-14	26.39	216	gi|1001587144|gb|JAP87614.1|	KRAB domain-containing zinc finger protein, partial [Rhipicephalus appendiculatus]	1e-127	91.79	195	ISCW020013-PA	zinc finger protein, putative|protein_coding|DS825131:506756:512430:-1|gene:ISCW020013	5e-12	26.07	234	KOG3608	Zn finger proteins	General function prediction only	1e-07		F:GO:0043167	F:ion binding
Rzam_Mc10195	324	ATG	TAG	107	Standard	TRINITY_DN3721_c0_g1_i1	Single ORF per transcript	Housekeeping protein	Basal transcription factors	998466251	putative transcription initiation factor iia subunit 2	8e-75	100	107	gi|241628895|ref|XP_002410024.1|	transcription initiation factor IIA gamma chain, putative [Ixodes scapularis]	2e-68	99.03	103	tr|A0A023GH03|A0A023GH03_9ACAR	Transcription initiation factor IIA subunit 2 OS=Amblyomma triste PE=2 SV=1	3e-72	100	107	sp|B7Q1Q9|T2AG_IXOSC	Transcription initiation factor IIA subunit 2 OS=Ixodes scapularis GN=IscW_ISCW010050 PE=3 SV=1	1e-70	99.03	103	gi|346473245|gb|AEO36467.1|	hypothetical protein [Amblyomma maculatum]	8e-74	100	107	ISCW010050-PA	transcription initiation factor IIA gamma chain, putative|protein_coding|DS839047:51071:61733:-1|gene:ISCW010050	3e-72	99.03	103	KOG3463	Transcription initiation factor IIA, gamma subunit	Transcription	1e-54	K03123	F:GO:0008135; C:GO:0043234; C:GO:0005654	F:translation factor activity, RNA binding; C:protein complex; C:nucleoplasm		PF02751.12: TFIIA_gamma_C; PF02268.14: TFIIA_gamma_N	cl08356: TFIIA_gamma_C; cl03508: TFIIA_gamma_N
Rzam_Mc10196	1947	ATG	TGA	648	Standard	TRINITY_DN37210_c0_g1_i1	Single ORF per transcript	Housekeeping protein	Mitochondrial biogenesis	1001577675	translation initiation factor IF-2	0	99.23	648	gi|241818232|ref|XP_002416566.1|	translational initiation factor IF2, putative [Ixodes scapularis]	0	73.38	556	tr|A0A131YWF1|A0A131YWF1_RHIAP	Translation initiation factor IF-2 OS=Rhipicephalus appendiculatus PE=3 SV=1	0	99.23	648	sp|P46198|IF2M_BOVIN	Translation initiation factor IF-2, mitochondrial OS=Bos taurus GN=MTIF2 PE=1 SV=1	0	47.63	655	gi|1001577675|gb|JAP82882.1|	translation initiation factor IF-2 [Rhipicephalus appendiculatus]	0	99.23	648	ISCW015150-PA	translational initiation factor IF2, putative|protein_coding|DS979830:649342:663878:1|gene:ISCW015150	0	73.38	556	KOG1145	Mitochondrial translation initiation factor 2 (IF-2; GTPase)	Translation, ribosomal structure and biogenesis	0	K02519	F:GO:0003924; C:GO:0005739; F:GO:0043167; F:GO:0008135; P:GO:0007005	F:GTPase activity; C:mitochondrion; F:ion binding; F:translation factor activity, RNA binding; P:mitochondrion organization	EC:3.6.1; EC:3.6.1.15	PF00009.25: GTP_EFTU; PF11987.6: IF-2	cl21455: P-loop_NTPase; cl02787: Translation_Factor_II_like; cl13429: IF-2; cl02787: Translation_Factor_II_like
Rzam_Mc10197	831	ATG	TAA	276	Standard	TRINITY_DN37212_c5_g20_i1	Single ORF per transcript	Housekeeping protein	Retinol metabolism	604815649	putative dehydrogenase with different specificities related to short chain alcohol dehydrogenase partial [Amblyomma triste]	3e-89	79.52	166	gi|241837605|ref|XP_002415185.1|	dehydrogenase, putative [Ixodes scapularis]	5e-51	60.39	154	tr|A0A023G8T1|A0A023G8T1_9ACAR	Putative dehydrogenase with different specificities related to short-chain alcohol dehydrogenase (Fragment) OS=Amblyomma triste PE=2 SV=1	1e-86	79.52	166	sp|Q9QYF1|RDH11_MOUSE	Retinol dehydrogenase 11 OS=Mus musculus GN=Rdh11 PE=1 SV=2	2e-34	33.22	292	gi|604815649|gb|JAC30164.1|	putative dehydrogenase with different specificities related to short-chain alcohol dehydrogenase, partial [Amblyomma triste]	3e-88	79.52	166	ISCW014854-PA	dehydrogenase, putative|protein_coding|DS949088:49931:58715:1|gene:ISCW014854	1e-54	60.39	154	KOG1208	Dehydrogenases with different specificities (related to short-chain alcohol dehydrogenases)	Secondary metabolites biosynthesis, transport and catabolism	6e-44		F:GO:0016491; P:GO:0006629; C:GO:0005783	F:oxidoreductase activity; P:lipid metabolic process; C:endoplasmic reticulum	EC:1.1.1.300; EC:1.1.1; EC:1.1.1.2	PF00106.23: adh_short	cl21454: NADB_Rossmann
Rzam_Mc10198	1026	ATG	TAA	341	Standard	TRINITY_DN37212_c5_g20_i2	Single ORF per transcript	Housekeeping protein	Retinol metabolism	604815649	putative dehydrogenase with different specificities related to short chain alcohol dehydrogenase partial [Amblyomma triste]	0	80	340	gi|240980657|ref|XP_002403518.1|	dehydrogenase, putative [Ixodes scapularis]	5e-106	57.28	323	tr|A0A023G8T1|A0A023G8T1_9ACAR	Putative dehydrogenase with different specificities related to short-chain alcohol dehydrogenase (Fragment) OS=Amblyomma triste PE=2 SV=1	0	80	340	sp|Q8BYK4|RDH12_MOUSE	Retinol dehydrogenase 12 OS=Mus musculus GN=Rdh12 PE=2 SV=1	2e-58	40.96	293	gi|604815649|gb|JAC30164.1|	putative dehydrogenase with different specificities related to short-chain alcohol dehydrogenase, partial [Amblyomma triste]	0	80	340	ISCW016462-PA	dehydrogenase, putative|protein_coding|DS626398:62355:75689:1|gene:ISCW016462	8e-110	57.28	323	KOG1208	Dehydrogenases with different specificities (related to short-chain alcohol dehydrogenases)	Secondary metabolites biosynthesis, transport and catabolism	2e-74	K11153	F:GO:0016491; C:GO:0005575	F:oxidoreductase activity; C:cellular_component		PF13561.4: adh_short_C2	cl21454: NADB_Rossmann
Rzam_Mc10199	465	ATG	TAA	154	Standard	TRINITY_DN37213_c0_g2_i2	Single ORF per transcript	Unknown function protein	Unknown	49539894	EST Rapp [Rhipicephalus appendiculatus]	5e-29	58.49	106
Rzam_Mc102	432	ATG	TGA	143	Standard	TRINITY_DN9761_c0_g1_i1	Single ORF per transcript	Housekeeping protein	Ribosome	1001567871	small subunit ribosomal protein S23e	4e-101	100	143	gi|54039492|sp|Q86FP7.1|RS23_DERVA	RecName: Full=40S ribosomal protein S23	2e-98	100	143	tr|A0A023GE31|A0A023GE31_9ACAR	Putative 40s ribosomal protein s23 OS=Amblyomma triste PE=2 SV=1	2e-98	100	143	sp|Q86FP7|RS23_DERVA	40S ribosomal protein S23 OS=Dermacentor variabilis GN=RpS23 PE=2 SV=1	1e-100	100	143	gi|427786473|gb|JAA58688.1|	Putative ribosomal protein s23 [Rhipicephalus pulchellus]	4e-100	100	143	ISCW012634-PA	40S ribosomal protein S23, putative|protein_coding|DS900785:71479:77589:1|gene:ISCW012634	6e-99	98.6	143	KOG1749	40S ribosomal protein S23	Translation, ribosomal structure and biogenesis	3e-106	K02973	F:GO:0003677; F:GO:0003735; P:GO:0007010; C:GO:0005829; C:GO:0005840; P:GO:0007049; P:GO:0006412	F:DNA binding; F:structural constituent of ribosome; P:cytoskeleton organization; C:cytosol; C:ribosome; P:cell cycle; P:translation		PF00164.23: Ribosom_S12_S23	cl00312: Ribosomal_S12_like
Rzam_Mc1020	1230	CCG	TAA	409	Standard	TRINITY_DN18674_c0_g1_i1	Single ORF per transcript	Secretory protein	Tick host interaction	1001586924	Bovine pancreatic trypsin inhibitor partial	9e-119	72.95	292						tr|A0A131Z868|A0A131Z868_RHIAP	Pancreatic trypsin inhibitor (Fragment) OS=Rhipicephalus appendiculatus PE=4 SV=1	3e-116	72.95	292						gi|1001586924|gb|JAP87504.1|	Bovine pancreatic trypsin inhibitor, partial [Rhipicephalus appendiculatus]	9e-118	72.95	292
Rzam_Mc10200	3048	ATG	TGA	1015	Standard	TRINITY_DN37214_c1_g1_i1	Single ORF per transcript	Housekeeping protein	Ubiquitin mediated proteolysis	1001581766	ubiquitin-activating enzyme E1	0	100	1015	gi|91094331|ref|XP_966352.1|	PREDICTED: ubiquitin-like modifier-activating enzyme 1 [Tribolium castaneum]	0	68.37	1015	tr|A0A131Z2F0|A0A131Z2F0_RHIAP	Ubiquitin-activating enzyme E1 OS=Rhipicephalus appendiculatus PE=3 SV=1	0	100	1015	sp|A3KMV5|UBA1_BOVIN	Ubiquitin-like modifier-activating enzyme 1 OS=Bos taurus GN=UBA1 PE=2 SV=1	0	65.36	1022	gi|1001581766|gb|JAP84925.1|	ubiquitin-activating enzyme E1 [Rhipicephalus appendiculatus]	0	100	1015	ISCW019123-PA	ubiquitin-activating enzyme E1, putative|protein_coding|DS770988:136674:152800:-1|gene:ISCW019123	0	81.67	671	KOG2012	Ubiquitin activating enzyme UBA1	Posttranslational modification, protein turnover, chaperones	0	K03178	C:GO:0005634; P:GO:0009056; P:GO:0000902; F:GO:0043167; P:GO:0006464; P:GO:0030154; C:GO:0005829; F:GO:0016874	C:nucleus; P:catabolic process; P:cell morphogenesis; F:ion binding; P:cellular protein modification process; P:cell differentiation; C:cytosol; F:ligase activity		PF10585.7: UBA_e1_thiolCys; PF00899.19: ThiF; PF09358.8: E1_UFD; PF00899.19: ThiF; PF16190.3: E1_FCCH; PF16191.3: E1_4HB	cl22428: E1_enzyme_family; cl22428: E1_enzyme_family; cl23865: E1_4HB
Rzam_Mc10201	1329	atg	cgt	443	Standard	TRINITY_DN37216_c0_g1_i1	Single ORF per transcript	Housekeeping protein	Housekeeping	1001570235	acyltransferase required for palmitoylation of hedgehog hh family of secreted signaling	0	95.03	443	gi|325303024|tpg|DAA34546.1|	TPA_inf: acyltransferase [Amblyomma variegatum]	2e-54	47.96	196	tr|A0A131YKY5|A0A131YKY5_RHIAP	Acyltransferase required for palmitoylation of hedgehog hh family of secreted signaling OS=Rhipicephalus appendiculatus PE=3 SV=1	0	95.03	443	sp|Q9VZU2|HHAT_DROME	Protein-cysteine N-palmitoyltransferase Rasp OS=Drosophila melanogaster GN=rasp PE=2 SV=1	9e-26	25.76	361	gi|1001570235|gb|JAP79162.1|	acyltransferase required for palmitoylation of hedgehog hh family of secreted signaling [Rhipicephalus appendiculatus]	0	95.03	443	ISCW004631-PA	secreted protein, putative|protein_coding|DS692634:15411:22991:1|gene:ISCW004631	3e-23	39.38	160	KOG3860	Acyltransferase required for palmitoylation of Hedgehog (Hh) family of secreted signaling proteins	Signal transduction mechanisms	7e-54		P:GO:0008152; C:GO:0016020; C:GO:0016021; F:GO:0016740	P:metabolic process; C:membrane; C:integral component of membrane; F:transferase activity		PF03062.17: MBOAT	cl00738: MBOAT
Rzam_Mc10202	1590	ATG	TGA	529	Standard	TRINITY_DN37216_c0_g1_i2	Single ORF per transcript	Housekeeping protein	Housekeeping	1001570235	acyltransferase required for palmitoylation of hedgehog hh family of secreted signaling	0	95.65	529	gi|926642376|ref|XP_013787361.1|	PREDICTED: protein-cysteine N-palmitoyltransferase HHAT-like [Limulus polyphemus]	4e-66	28.92	491	tr|A0A131YKY5|A0A131YKY5_RHIAP	Acyltransferase required for palmitoylation of hedgehog hh family of secreted signaling OS=Rhipicephalus appendiculatus PE=3 SV=1	0	95.65	529	sp|Q5VTY9|HHAT_HUMAN	Protein-cysteine N-palmitoyltransferase HHAT OS=Homo sapiens GN=HHAT PE=1 SV=1	9e-27	28.27	283	gi|1001570235|gb|JAP79162.1|	acyltransferase required for palmitoylation of hedgehog hh family of secreted signaling [Rhipicephalus appendiculatus]	0	95.65	529	ISCW004632-PA	hedgehog acyltransferase, putative|protein_coding|DS692634:27396:46159:1|gene:ISCW004632	2e-29	36.63	172	KOG3860	Acyltransferase required for palmitoylation of Hedgehog (Hh) family of secreted signaling proteins	Signal transduction mechanisms	4e-53		C:GO:0016020; C:GO:0016021	C:membrane; C:integral component of membrane		PF03062.17: MBOAT	cl00738: MBOAT
Rzam_Mc10203	1590	ATG	TGA	529	Standard	TRINITY_DN37216_c0_g1_i3	Single ORF per transcript	Housekeeping protein	Housekeeping	1001570235	acyltransferase required for palmitoylation of hedgehog hh family of secreted signaling	0	94.52	529	gi|926642376|ref|XP_013787361.1|	PREDICTED: protein-cysteine N-palmitoyltransferase HHAT-like [Limulus polyphemus]	2e-65	28.51	491	tr|A0A131YKY5|A0A131YKY5_RHIAP	Acyltransferase required for palmitoylation of hedgehog hh family of secreted signaling OS=Rhipicephalus appendiculatus PE=3 SV=1	0	94.52	529	sp|Q5VTY9|HHAT_HUMAN	Protein-cysteine N-palmitoyltransferase HHAT OS=Homo sapiens GN=HHAT PE=1 SV=1	3e-26	27.92	283	gi|1001570235|gb|JAP79162.1|	acyltransferase required for palmitoylation of hedgehog hh family of secreted signaling [Rhipicephalus appendiculatus]	0	94.52	529	ISCW004632-PA	hedgehog acyltransferase, putative|protein_coding|DS692634:27396:46159:1|gene:ISCW004632	2e-29	36.63	172	KOG3860	Acyltransferase required for palmitoylation of Hedgehog (Hh) family of secreted signaling proteins	Signal transduction mechanisms	8e-54		C:GO:0016020; C:GO:0016021	C:membrane; C:integral component of membrane		PF03062.17: MBOAT	cl00738: MBOAT
Rzam_Mc10204	1587	ATG	TGA	528	Standard	TRINITY_DN37216_c0_g1_i4	Single ORF per transcript	Housekeeping protein	Housekeeping	1001570235	acyltransferase required for palmitoylation of hedgehog hh family of secreted signaling	0	95.83	528	gi|926642376|ref|XP_013787361.1|	PREDICTED: protein-cysteine N-palmitoyltransferase HHAT-like [Limulus polyphemus]	4e-66	28.86	492	tr|A0A131YKY5|A0A131YKY5_RHIAP	Acyltransferase required for palmitoylation of hedgehog hh family of secreted signaling OS=Rhipicephalus appendiculatus PE=3 SV=1	0	95.83	528	sp|Q5VTY9|HHAT_HUMAN	Protein-cysteine N-palmitoyltransferase HHAT OS=Homo sapiens GN=HHAT PE=1 SV=1	4e-27	28.52	291	gi|1001570235|gb|JAP79162.1|	acyltransferase required for palmitoylation of hedgehog hh family of secreted signaling [Rhipicephalus appendiculatus]	0	95.83	528	ISCW004632-PA	hedgehog acyltransferase, putative|protein_coding|DS692634:27396:46159:1|gene:ISCW004632	5e-29	36.05	172	KOG3860	Acyltransferase required for palmitoylation of Hedgehog (Hh) family of secreted signaling proteins	Signal transduction mechanisms	6e-53		C:GO:0016020; C:GO:0016021	C:membrane; C:integral component of membrane		PF03062.17: MBOAT	cl00738: MBOAT
Rzam_Mc10205	1554	ATG	TGA	517	Standard	TRINITY_DN37216_c0_g1_i5	Single ORF per transcript	Housekeeping protein	Housekeeping	1001570235	acyltransferase required for palmitoylation of hedgehog hh family of secreted signaling	0	92.06	529	gi|926642376|ref|XP_013787361.1|	PREDICTED: protein-cysteine N-palmitoyltransferase HHAT-like [Limulus polyphemus]	4e-55	26.76	497	tr|A0A131YKY5|A0A131YKY5_RHIAP	Acyltransferase required for palmitoylation of hedgehog hh family of secreted signaling OS=Rhipicephalus appendiculatus PE=3 SV=1	0	92.06	529	sp|Q9VZU2|HHAT_DROME	Protein-cysteine N-palmitoyltransferase Rasp OS=Drosophila melanogaster GN=rasp PE=2 SV=1	3e-19	23.87	398	gi|1001570235|gb|JAP79162.1|	acyltransferase required for palmitoylation of hedgehog hh family of secreted signaling [Rhipicephalus appendiculatus]	0	92.06	529	ISCW004632-PA	hedgehog acyltransferase, putative|protein_coding|DS692634:27396:46159:1|gene:ISCW004632	2e-29	35.88	170	KOG3860	Acyltransferase required for palmitoylation of Hedgehog (Hh) family of secreted signaling proteins	Signal transduction mechanisms	4e-45		F:GO:0016746; P:GO:0008152; C:GO:0016020; C:GO:0016021; F:GO:0016740	F:transferase activity, transferring acyl groups; P:metabolic process; C:membrane; C:integral component of membrane; F:transferase activity			cl00738: MBOAT
Rzam_Mc10206	1914	ATG	TAA	637	Standard	TRINITY_DN37217_c0_g1_i1	Single ORF per transcript	Housekeeping protein	Housekeeping	1001571287	translation elongation factor ef 1 alpha/tu	0	99.84	637	gi|241859239|ref|XP_002416208.1|	translation elongation factor EF-1 alpha/Tu, putative [Ixodes scapularis]	0	92.19	512	tr|A0A131YM92|A0A131YM92_RHIAP	Translation elongation factor ef 1 alpha/tu OS=Rhipicephalus appendiculatus PE=4 SV=1	0	99.84	637	sp|D2XV59|GTPB1_RAT	GTP-binding protein 1 OS=Rattus norvegicus GN=Gtpbp1 PE=1 SV=1	0	68.2	588	gi|1001571287|gb|JAP79688.1|	translation elongation factor ef 1 alpha/tu [Rhipicephalus appendiculatus]	0	99.84	637	ISCW023091-PA	translation elongation factor EF-1 alpha/Tu, putative|protein_coding|DS968596:662603:684499:1|gene:ISCW023091	0	92.19	512	KOG0463	GTP-binding protein GP-1	General function prediction only	0		F:GO:0003924; F:GO:0043167; F:GO:0008135; C:GO:0005622	F:GTPase activity; F:ion binding; F:translation factor activity, RNA binding; C:intracellular	EC:3.6.1; EC:3.6.1.15	PF00009.25: GTP_EFTU	cl21455: P-loop_NTPase; cl02786: Translation_factor_III; cl02787: Translation_Factor_II_like
Rzam_Mc10207	402	ATG	TGA	133	Standard	TRINITY_DN37218_c0_g1_i1	Single ORF per transcript	Housekeeping protein	Housekeeping	1001576691	na + /h + hydrogen exchanger 3	2e-06	43.28	67
Rzam_Mc10208	408	ATG	TGA	135	Standard	TRINITY_DN37219_c0_g1_i3	Single ORF per transcript	Unknown function protein	Unknown	222403443	EST Bmic [Rhipicephalus microplus]	6e-38	78.21	78
Rzam_Mc10209	1209	ATG	TGA	402	Standard	TRINITY_DN37220_c0_g1_i1	Single ORF per transcript	Housekeeping protein	Housekeeping	1001584366	fmrfamide receptor like protein	0	99.75	402	gi|444744909|gb|AGE11604.1|	myoinhibitory peptide receptor, partial [Ixodes scapularis]	0	91.36	382	tr|A0A131Z615|A0A131Z615_RHIAP	Fmrfamide receptor like protein OS=Rhipicephalus appendiculatus PE=4 SV=1	0	99.75	402	sp|Q8SWR3|SPR_DROME	Sex peptide receptor OS=Drosophila melanogaster GN=SPR PE=1 SV=1	5e-132	51.13	354	gi|1001584366|gb|JAP86225.1|	fmrfamide receptor like protein [Rhipicephalus appendiculatus]	0	99.75	402	ISCW008779-PA	GPRals(B)1: allatostatin B|protein_coding|DS814451:498437:515165:1|gene:ISCW008779	0	91.36	382	KOG4219	G protein-coupled receptor	Signal transduction mechanisms	4e-10		P:GO:0006464; F:GO:0004871; F:GO:0016301; C:GO:0005886; P:GO:0000003	P:cellular protein modification process; F:signal transducer activity; F:kinase activity; C:plasma membrane; P:reproduction	EC:2.7.11.14	PF10324.7: 7TM_GPCR_Srw	cl21561: 7tm_4
Rzam_Mc1021	1518	ATG	TAG	505	Standard	TRINITY_DN18676_c1_g1_i1	Single ORF per transcript	Housekeeping protein	Purine metabolism	1001573549	amidophosphoribosyltransferase	0	99.6	505	gi|241044071|ref|XP_002407165.1|	glutamine phosphoribosylpyrophosphate amidotransferase, putative [Ixodes scapularis]	0	93.03	502	tr|A0A131YNI9|A0A131YNI9_RHIAP	Amidophosphoribosyltransferase OS=Rhipicephalus appendiculatus PE=3 SV=1	0	99.6	505	sp|Q06203|PUR1_HUMAN	Amidophosphoribosyltransferase OS=Homo sapiens GN=PPAT PE=1 SV=1	0	65.24	515	gi|1001573549|gb|JAP80819.1|	amidophosphoribosyltransferase [Rhipicephalus appendiculatus]	0	99.6	505	ISCW015613-PA	glutamine phosphoribosylpyrophosphate amidotransferase, putative|protein_coding|DS639853:73201:82731:1|gene:ISCW015613	0	93.03	502	KOG0572	Glutamine phosphoribosylpyrophosphate amidotransferase	Nucleotide transport and metabolism	0	K00764	P:GO:0044281; F:GO:0016757; F:GO:0043167; P:GO:0034641; P:GO:0009058	P:small molecule metabolic process; F:transferase activity, transferring glycosyl groups; F:ion binding; P:cellular nitrogen compound metabolic process; P:biosynthetic process	EC:2.4.2.14	PF13522.4: GATase_6; PF00156.25: Pribosyltran	cl00319: Gn_AT_II; cl00309: PRTases_typeI
Rzam_Mc10210	339	ATG	TAG	112	Standard	TRINITY_DN37221_c2_g3_i4	Single ORF per transcript	Housekeeping protein	Housekeeping	427798095	Putative tick transposon partial [Rhipicephalus pulchellus]	5e-26	50.53	95	gi|557028850|ref|XP_006014435.1|	PREDICTED: zinc finger MYM-type protein 1-like, partial [Latimeria chalumnae]	2e-20	44.21	95	tr|H2ZW03|H2ZW03_LATCH	Uncharacterized protein OS=Latimeria chalumnae PE=4 SV=1	1e-23	50	86						gi|427798095|gb|JAA64499.1|	Putative tick transposon, partial [Rhipicephalus pulchellus]	5e-25	50.53	95														PF14291.4: DUF4371	cl16778: DUF4371
Rzam_Mc10211	2016	ATG	TGA	671	Standard	TRINITY_DN37222_c0_g1_i1	Single ORF per transcript	Housekeeping protein	Exosome	1001569605	transmembrane 9 superfamily member 2/4	0	99.7	671	gi|241756731|ref|XP_002406457.1|	endosomal membrane protein EMP70, putative [Ixodes scapularis]	0	82.01	667	tr|A0A131YIR8|A0A131YIR8_RHIAP	Transmembrane 9 superfamily member OS=Rhipicephalus appendiculatus PE=3 SV=1	0	99.7	671	sp|Q66HG5|TM9S2_RAT	Transmembrane 9 superfamily member 2 OS=Rattus norvegicus GN=Tm9sf2 PE=2 SV=1	0	65.88	639	gi|1001569605|gb|JAP78847.1|	transmembrane 9 superfamily member 2/4 [Rhipicephalus appendiculatus]	0	99.7	671	ISCW021262-PA	endosomal membrane protein EMP70, putative|protein_coding|DS891706:207095:244427:1|gene:ISCW021262	0	82.01	667	KOG1278	Endosomal membrane proteins, EMP70	Intracellular trafficking, secretion, and vesicular transport	0	K17086	C:GO:0005575	C:cellular_component		PF02990.14: EMP70	cl09289: EMP70
Rzam_Mc10212	1494	ATG	TGA	497	Standard	TRINITY_DN37222_c1_g2_i1	Single ORF per transcript	Housekeeping protein	Endocytosis	1001580420	epsin	0	99.4	497	gi|675388204|gb|KFM81101.1|	Epsin-2, partial [Stegodyphus mimosarum]	2e-142	53.93	471	tr|A0A131Z0E2|A0A131Z0E2_RHIAP	Epsin OS=Rhipicephalus appendiculatus PE=4 SV=1	0	99.4	497	sp|Q8CHU3|EPN2_MOUSE	Epsin-2 OS=Mus musculus GN=Epn2 PE=1 SV=1	1e-120	50	426	gi|1001580420|gb|JAP84252.1|	epsin [Rhipicephalus appendiculatus]	0	99.4	497	ISCW016224-PA	liquid facets, putative|protein_coding|DS612847:885551:898259:1|gene:ISCW016224	1e-112	55.37	410	KOG2056	Equilibrative nucleoside transporter protein	Nucleotide transport and metabolism	7e-89	K12471	C:GO:0030128; P:GO:0006897	C:clathrin coat of endocytic vesicle; P:endocytosis		PF01417.18: ENTH	cl02544: VHS_ENTH_ANTH
Rzam_Mc10213	1659	ATG	TGA	552	Standard	TRINITY_DN37222_c1_g2_i2	Single ORF per transcript	Housekeeping protein	Endocytosis	1001565455	epsin	0	99.46	552	gi|1009589505|ref|XP_015923917.1|	PREDICTED: epsin-2-like isoform X1 [Parasteatoda tepidariorum]	3e-155	53.71	512	tr|A0A131YE44|A0A131YE44_RHIAP	Epsin OS=Rhipicephalus appendiculatus PE=4 SV=1	0	99.46	552	sp|Q8CHU3|EPN2_MOUSE	Epsin-2 OS=Mus musculus GN=Epn2 PE=1 SV=1	5e-134	45.41	621	gi|1001565455|gb|JAP76772.1|	epsin [Rhipicephalus appendiculatus]	0	99.46	552	ISCW016224-PA	liquid facets, putative|protein_coding|DS612847:885551:898259:1|gene:ISCW016224	2e-97	61.07	298	KOG2056	Equilibrative nucleoside transporter protein	Nucleotide transport and metabolism	1e-88		P:GO:0016192; C:GO:0016023; C:GO:0043234	P:vesicle-mediated transport; C:cytoplasmic, membrane-bounded vesicle; C:protein complex		PF01417.18: ENTH	cl02544: VHS_ENTH_ANTH
Rzam_Mc10214	1677	ATG	TGA	558	Standard	TRINITY_DN37222_c1_g2_i6	Single ORF per transcript	Housekeeping protein	Endocytosis	1001580422	epsin	0	99.46	558	gi|926609112|ref|XP_013781627.1|	PREDICTED: epsin-2-like [Limulus polyphemus]	7e-156	50	566	tr|A0A131YYJ6|A0A131YYJ6_RHIAP	Epsin OS=Rhipicephalus appendiculatus PE=4 SV=1	0	99.46	558	sp|Q8CHU3|EPN2_MOUSE	Epsin-2 OS=Mus musculus GN=Epn2 PE=1 SV=1	2e-134	45.5	622	gi|1001580422|gb|JAP84253.1|	epsin [Rhipicephalus appendiculatus]	0	99.46	558	ISCW016224-PA	liquid facets, putative|protein_coding|DS612847:885551:898259:1|gene:ISCW016224	9e-95	59.87	304	KOG2056	Equilibrative nucleoside transporter protein	Nucleotide transport and metabolism	9e-88		P:GO:0016192; C:GO:0016023; C:GO:0043234	P:vesicle-mediated transport; C:cytoplasmic, membrane-bounded vesicle; C:protein complex		PF01417.18: ENTH	cl02544: VHS_ENTH_ANTH
Rzam_Mc10215	1944	ATG	TGA	647	Standard	TRINITY_DN37223_c0_g1_i1	Single ORF per transcript	Housekeeping protein	Housekeeping	1001576803	transcriptional repressor p66 alpha like isoform 3	0	99.38	647	gi|241119248|ref|XP_002402516.1|	conserved hypothetical protein [Ixodes scapularis]	1e-148	58.81	590	tr|A0A131YWA3|A0A131YWA3_RHIAP	Transcriptional repressor p66 alpha like isoform 3 OS=Rhipicephalus appendiculatus PE=4 SV=1	0	99.38	647	sp|Q8WXI9|P66B_HUMAN	Transcriptional repressor p66-beta OS=Homo sapiens GN=GATAD2B PE=1 SV=1	1e-47	44.26	296	gi|1001576803|gb|JAP82446.1|	transcriptional repressor p66 alpha like isoform 3 [Rhipicephalus appendiculatus]	0	99.38	647	ISCW016643-PA	conserved hypothetical protein|protein_coding|DS658583:108460:124488:-1|gene:ISCW016643	3e-152	58.81	590	KOG3740	Uncharacterized conserved protein	Function unknown	7e-36		F:GO:0003677; C:GO:0043234; P:GO:0009058; P:GO:0006259; C:GO:0005654	F:DNA binding; C:protein complex; P:biosynthetic process; P:DNA metabolic process; C:nucleoplasm		PF16563.3: P66_CC	cl24959: P66_CC
Rzam_Mc10216	336	atg	ttt	112	Standard	TRINITY_DN37223_c0_g3_i1	Single ORF per transcript	No hit protein class	Hypothetical protein
Rzam_Mc10217	2160	ATG	TGA	719	Standard	TRINITY_DN37226_c1_g1_i1	Single ORF per transcript	Housekeeping protein	Centrosome formation and ciliogenesis proteins	1001569539	Rab-3A-interacting protein	0	95.69	720	gi|675384812|gb|KFM77709.1|	Rab-3A-interacting protein, partial [Stegodyphus mimosarum]	4e-131	59.71	345	tr|A0A131YHQ5|A0A131YHQ5_RHIAP	Rab-3A-interacting protein OS=Rhipicephalus appendiculatus PE=4 SV=1	0	95.69	720	sp|Q96QF0|RAB3I_HUMAN	Rab-3A-interacting protein OS=Homo sapiens GN=RAB3IP PE=1 SV=1	2e-79	43.24	333	gi|1001569539|gb|JAP78814.1|	Rab-3A-interacting protein [Rhipicephalus appendiculatus]	0	95.69	720	ISCW014818-PA	rabin, putative|protein_coding|DS957328:48633:72594:-1|gene:ISCW014818	8e-70	64.26	235	KOG4324	Guanine nucleotide exchange factor	Intracellular trafficking, secretion, and vesicular transport	6e-64	K16779				PF06428.9: Sec2p	cl05764: Sec2p
Rzam_Mc10218	2214	ATG	TGA	737	Standard	TRINITY_DN37227_c0_g1_i1	Single ORF per transcript	Housekeeping protein	Housekeeping	427788859	Putative alpha glucosidase alpha glucosidase [Rhipicephalus pulchellus]	0	100	737	gi|241252420|ref|XP_002403664.1|	conserved hypothetical protein [Ixodes scapularis]	0	78.57	672	tr|L7M6F1|L7M6F1_9ACAR	Putative alpha-glucosidase alpha-glucosidase OS=Rhipicephalus pulchellus PE=2 SV=1	0	100	737	sp|Q6NSJ0|K1161_HUMAN	Uncharacterized family 31 glucosidase KIAA1161 OS=Homo sapiens GN=KIAA1161 PE=1 SV=2	8e-63	31.03	535	gi|427788859|gb|JAA59881.1|	Putative alpha-glucosidase alpha-glucosidase [Rhipicephalus pulchellus]	0	100	737	ISCW004435-PA	conserved hypothetical protein|protein_coding|DS715193:84089:103096:1|gene:ISCW004435	0	78.57	672	KOG1723	60s ribosomal protein L30 isolog	Translation, ribosomal structure and biogenesis	1e-63		P:GO:0005975; C:GO:0005575; F:GO:0016798	P:carbohydrate metabolic process; C:cellular_component; F:hydrolase activity, acting on glycosyl bonds		PF01055.24: Glyco_hydro_31	cl07893: AmyAc_family
Rzam_Mc10219	2814	ATG	TAA	937	Standard	TRINITY_DN37231_c3_g3_i2	Single ORF per transcript	Housekeeping protein	Housekeeping	1001571279	translocase of outer membrane 34	0	98.93	937	gi|242001014|ref|XP_002435150.1|	heat shock protein 70 (HSP70)-interacting protein, putative [Ixodes scapularis]	0	72.28	927	tr|A0A131YK78|A0A131YK78_RHIAP	Translocase of outer membrane 34 OS=Rhipicephalus appendiculatus PE=4 SV=1	0	98.93	937	sp|Q8CGY6|UN45B_MOUSE	Protein unc-45 homolog B OS=Mus musculus GN=Unc45b PE=1 SV=1	0	39.63	931	gi|1001571279|gb|JAP79684.1|	translocase of outer membrane 34 [Rhipicephalus appendiculatus]	0	98.93	937	ISCW018499-PA	heat shock protein 70 (HSP70)-interacting protein, putative|protein_coding|DS749722:39439:58497:1|gene:ISCW018499	0	72.28	927	KOG4151	Myosin assembly protein/sexual cycle protein and related proteins	Posttranslational modification, protein turnover, chaperones, Cell cycle control, cell division, chromosome partitioning, General function prediction only	9e-120		F:GO:0003674	F:molecular_function		PF11701.6: UNC45-central; PF00515.26: TPR_1	cl13196: UNC45-central; cl22454: ARM
Rzam_Mc1022	2073	ATG	TGA	690	Standard	TRINITY_DN18683_c0_g1_i1	Single ORF per transcript	Housekeeping protein	Aminoacyl-tRNA synthetase	1001581854	aspartyl-tRNA synthetase	0	97.83	690	gi|241845294|ref|XP_002415522.1|	aspartyl-tRNA synthetase, putative [Ixodes scapularis]	0	61.88	606	tr|A0A131Z0L0|A0A131Z0L0_RHIAP	Aspartyl-tRNA synthetase OS=Rhipicephalus appendiculatus PE=4 SV=1	0	97.83	690	sp|Q6PI48|SYDM_HUMAN	Aspartate--tRNA ligase, mitochondrial OS=Homo sapiens GN=DARS2 PE=1 SV=1	0	49.51	610	gi|1001581854|gb|JAP84969.1|	aspartyl-tRNA synthetase [Rhipicephalus appendiculatus]	0	97.83	690	ISCW013693-PA	aspartyl-tRNA synthetase, putative|protein_coding|DS956103:15965:43741:-1|gene:ISCW013693	0	61.88	606	KOG2411	Aspartyl-tRNA synthetase, mitochondrial	Translation, ribosomal structure and biogenesis	0	K01876	C:GO:0005737; F:GO:0043167; P:GO:0006399; P:GO:0006520; F:GO:0016874; P:GO:0006412	C:cytoplasm; F:ion binding; P:tRNA metabolic process; P:cellular amino acid metabolic process; F:ligase activity; P:translation	EC:6.1.1	PF00152.18: tRNA-synt_2; PF01336.23: tRNA_anti-codon	cl00268: class_II_aaRS-like_core; cl09930: RPA_2b-aaRSs_OBF_like
Rzam_Mc10220	2814	ATG	TAA	937	Standard	TRINITY_DN37231_c3_g3_i6	Single ORF per transcript	Housekeeping protein	Housekeeping	1001571279	translocase of outer membrane 34	0	99.04	937	gi|242001014|ref|XP_002435150.1|	heat shock protein 70 (HSP70)-interacting protein, putative [Ixodes scapularis]	0	72.28	927	tr|A0A131YK78|A0A131YK78_RHIAP	Translocase of outer membrane 34 OS=Rhipicephalus appendiculatus PE=4 SV=1	0	99.04	937	sp|Q8CGY6|UN45B_MOUSE	Protein unc-45 homolog B OS=Mus musculus GN=Unc45b PE=1 SV=1	0	39.63	931	gi|1001571279|gb|JAP79684.1|	translocase of outer membrane 34 [Rhipicephalus appendiculatus]	0	99.04	937	ISCW018499-PA	heat shock protein 70 (HSP70)-interacting protein, putative|protein_coding|DS749722:39439:58497:1|gene:ISCW018499	0	72.28	927	KOG4151	Myosin assembly protein/sexual cycle protein and related proteins	Posttranslational modification, protein turnover, chaperones, Cell cycle control, cell division, chromosome partitioning, General function prediction only	2e-119		F:GO:0003674	F:molecular_function		PF11701.6: UNC45-central; PF00515.26: TPR_1	cl13196: UNC45-central; cl22454: ARM
Rzam_Mc10221	5424	ATG	TAA	1807	Standard	TRINITY_DN37233_c0_g1_i1	Single ORF per transcript	Unknown function protein	Unknown	604813792	putative secreted protein precursor [Amblyomma triste]	0	81.04	1340	gi|241859179|ref|XP_002416178.1|	hypothetical protein IscW_ISCW023058 [Ixodes scapularis]	1e-131	42.14	681	tr|A0A023G4S2|A0A023G4S2_9ACAR	Putative secreted protein OS=Amblyomma triste PE=2 SV=1	0	81.04	1340						gi|604813792|gb|JAC29236.1|	putative secreted protein precursor [Amblyomma triste]	0	81.04	1340	ISCW023058-PA	hypothetical protein|protein_coding|DS968596:14622:49707:-1|gene:ISCW023058	2e-135	42.14	681						C:GO:0005887; P:GO:0043252; C:GO:0016020; C:GO:0016021; P:GO:0006810; F:GO:0005215; F:GO:0015347	C:integral component of plasma membrane; P:sodium-independent organic anion transport; C:membrane; C:integral component of membrane; P:transport; F:transporter activity; F:sodium-independent organic anion transmembrane transporter activity		PF03736.15: EPTP
Rzam_Mc10222	369	ATG	TAA	122	Standard	TRINITY_DN37234_c0_g1_i3	Single ORF per transcript	Unknown function protein	Unknown	1001568511	Fasciculation and elongation protein zeta-2	1e-82	100	122	gi|241860262|ref|XP_002416277.1|	zygin, putative [Ixodes scapularis]	5e-54	76.23	122	tr|A0A131YIL4|A0A131YIL4_RHIAP	Fasciculation and elongation protein zeta-2 OS=Rhipicephalus appendiculatus PE=4 SV=1	5e-80	100	122						gi|1001568511|gb|JAP78300.1|	Fasciculation and elongation protein zeta-2 [Rhipicephalus appendiculatus]	1e-81	100	122	ISCW013578-PA	zygin, putative|protein_coding|DS969481:25272:25613:-1|gene:ISCW013578	9e-58	76.23	122	KOG3919	Kinesin-associated fasciculation and elongation protein involved in axonal transport	Intracellular trafficking, secretion, and vesicular transport	2e-11		P:GO:0016192; P:GO:0030705; P:GO:0030154; P:GO:0048856; F:GO:0008092; P:GO:0050877	P:vesicle-mediated transport; P:cytoskeleton-dependent intracellular transport; P:cell differentiation; P:anatomical structure development; F:cytoskeletal protein binding; P:neurological system process		PF07763.11: FEZ	cl06682: FEZ
Rzam_Mc10223	321	ATG	TGA	106	Standard	TRINITY_DN37235_c1_g2_i1	Single ORF per transcript	Housekeeping protein	ACOT13 acyl-coenzyme A thioesterase 13 [EC:3.1.2.-]	1001571335	hypothetical protein	2e-69	99.06	106	gi|242001444|ref|XP_002435365.1|	conserved hypothetical protein [Ixodes scapularis]	3e-40	73.96	96	tr|A0A131YME3|A0A131YME3_RHIAP	Uncharacterized protein OS=Rhipicephalus appendiculatus PE=4 SV=1	6e-67	99.06	106	sp|Q5R833|ACO13_PONAB	Acyl-coenzyme A thioesterase 13 OS=Pongo abelii GN=ACOT13 PE=2 SV=1	2e-18	50	86	gi|1001571335|gb|JAP79712.1|	hypothetical protein [Rhipicephalus appendiculatus]	2e-68	99.06	106	ISCW005778-PA	conserved hypothetical protein|protein_coding|DS753583:235467:237719:1|gene:ISCW005778	6e-44	73.96	96	KOG3328	HGG motif-containing thioesterase	General function prediction only	2e-34	K17362	C:GO:0005634; C:GO:0070062; P:GO:0051289; P:GO:0008152; C:GO:0005739; F:GO:0047617	C:nucleus; C:extracellular exosome; P:protein homotetramerization; P:metabolic process; C:mitochondrion; F:acyl-CoA hydrolase activity		PF03061.20: 4HBT	cl00509: hot_dog
Rzam_Mc10224	3453	ATG	TGA	1150	Standard	TRINITY_DN37236_c0_g1_i1	Single ORF per transcript	Housekeeping protein	Primary bile acid biosynthesis	1001579858	3-hydroxyacyl-CoA dehydrogenase / 3a,7a,12a-trihydroxy-5b-cholest-24-enoyl-CoA hydratase	0	98.87	1150	gi|391341287|ref|XP_003744962.1|	PREDICTED: peroxisomal multifunctional enzyme type 2-like [Metaseiulus occidentalis]	0	61.81	1160	tr|A0A131Z1F4|A0A131Z1F4_RHIAP	3-hydroxyacyl-CoA dehydrogenase / 3a,7a,12a-trihydroxy-5b-cholest-24-enoyl-CoA hydratase OS=Rhipicephalus appendiculatus PE=4 SV=1	0	98.87	1150	sp|P51659|DHB4_HUMAN	Peroxisomal multifunctional enzyme type 2 OS=Homo sapiens GN=HSD17B4 PE=1 SV=3	0	51.76	740	gi|1001579858|gb|JAP83971.1|	3-hydroxyacyl-CoA dehydrogenase / 3a,7a,12a-trihydroxy-5b-cholest-24-enoyl-CoA hydratase [Rhipicephalus appendiculatus]	0	98.87	1150	ISCW005296-PA	estradiol 17-beta-dehydrogenase, putative|protein_coding|DS741077:226623:266312:-1|gene:ISCW005296	0	66.9	861	KOG1206	Peroxisomal multifunctional beta-oxidation protein and related enzymes	Lipid transport and metabolism	2e-75	K12405	F:GO:0016491; F:GO:0016829	F:oxidoreductase activity; F:lyase activity	EC:4.2.1.107	PF00106.23: adh_short; PF01575.17: MaoC_dehydratas; PF02036.15: SCP2; PF02036.15: SCP2; PF02036.15: SCP2; PF13452.4: MaoC_dehydrat_N; PF02036.15: SCP2	cl21454: NADB_Rossmann; cl00509: hot_dog; cl01225: SCP2; cl01225: SCP2; cl01225: SCP2; cl01225: SCP2; cl00509: hot_dog
Rzam_Mc10225	1509	ATG	TGA	502	Standard	TRINITY_DN37237_c1_g1_i1	Single ORF per transcript	Unknown function protein	Hippo signaling pathway	427797203	Putative myosin class ii heavy chain partial [Rhipicephalus pulchellus]	0	96.63	505	gi|241114907|ref|XP_002400496.1|	angiomotin, putative [Ixodes scapularis]	0	83.11	373	tr|L7MLC9|L7MLC9_9ACAR	Putative myosin class ii heavy chain (Fragment) OS=Rhipicephalus pulchellus PE=2 SV=1	0	96.63	505	sp|Q9D4H4|AMOL1_MOUSE	Angiomotin-like protein 1 OS=Mus musculus GN=Amotl1 PE=1 SV=2	3e-61	39.12	386	gi|427797203|gb|JAA64053.1|	Putative myosin class ii heavy chain, partial [Rhipicephalus pulchellus]	0	96.63	505	ISCW016798-PA	angiomotin, putative|protein_coding|DS654682:116285:129670:1|gene:ISCW016798	0	83.11	373	KOG0161	Myosin class II heavy chain	Cytoskeleton	1e-15	K16819				PF12240.6: Angiomotin_C	cl13649: Angiomotin_C
Rzam_Mc10226	726	ATG	TGA	241	Standard	TRINITY_DN37238_c1_g3_i1	Single ORF per transcript	Housekeeping protein	Housekeeping	1001569071	carbonyl reductase family member 4-like protein	2e-174	100	241	gi|926646179|ref|XP_013789425.1|	PREDICTED: carbonyl reductase family member 4-like isoform X1 [Limulus polyphemus]	1e-71	47.52	242	tr|A0A131YJF5|A0A131YJF5_RHIAP	Carbonyl reductase family member 4-like protein OS=Rhipicephalus appendiculatus PE=4 SV=1	8e-172	100	241	sp|Q6NUE2|CBR4_XENLA	Carbonyl reductase family member 4 OS=Xenopus laevis GN=cbr4 PE=2 SV=1	6e-63	44.4	241	gi|1001569071|gb|JAP78580.1|	carbonyl reductase family member 4-like protein [Rhipicephalus appendiculatus]	2e-173	100	241	ISCW016036-PA	beta-ketoacyl-ACP reductase, putative|protein_coding|DS644550:365129:367401:-1|gene:ISCW016036	4e-34	33.47	248	KOG1200	Mitochondrial/plastidial beta-ketoacyl-ACP reductase	Lipid transport and metabolism	2e-69		P:GO:0044281; F:GO:0016491; P:GO:0006629	P:small molecule metabolic process; F:oxidoreductase activity; P:lipid metabolic process	EC:1.1.1	PF13561.4: adh_short_C2	cl21454: NADB_Rossmann
Rzam_Mc10227	267	ATG	TGA	88	Standard	TRINITY_DN37239_c0_g1_i1	Single ORF per transcript	No hit protein class	Hypothetical protein
Rzam_Mc10228	255	ATG	TGA	84	Standard	TRINITY_DN3724_c0_g1_i1	Single ORF per transcript	No hit protein class	Hypothetical protein
Rzam_Mc10229	261	ATG	TGA	86	Standard	TRINITY_DN37241_c0_g2_i1	Single ORF per transcript	Housekeeping protein	Pyrimidine metabolism	1001569123	CTP synthase	6e-53	98.84	86						tr|A0A131YKL1|A0A131YKL1_RHIAP	CTP synthase OS=Rhipicephalus appendiculatus PE=3 SV=1	2e-50	98.84	86						gi|1001569123|gb|JAP78606.1|	CTP synthase [Rhipicephalus appendiculatus]	5e-52	98.84	86
Rzam_Mc1023	324	atg	gcg	108	Standard	TRINITY_DN18693_c0_g2_i1	Single ORF per transcript	Secretory protein	Tick host interaction	1001576247	Lipocalin	3e-54	73.83	107						tr|A0A131YU94|A0A131YU94_RHIAP	Lipocalin OS=Rhipicephalus appendiculatus PE=4 SV=1	1e-51	73.83	107						gi|1001576247|gb|JAP82168.1|	Lipocalin [Rhipicephalus appendiculatus]	3e-53	73.83	107
Rzam_Mc10230	1059	ATG	TGA	352	Standard	TRINITY_DN37244_c1_g1_i1	Single ORF per transcript	Housekeeping protein	Glycine, serine and threonine metabolism	1001577079	threonine 3-dehydrogenase	0	99.15	352	gi|241599280|ref|XP_002404973.1|	threonine dehydrogenase, putative [Ixodes scapularis]	0	90.46	283	tr|A0A131YTP7|A0A131YTP7_RHIAP	Threonine 3-dehydrogenase OS=Rhipicephalus appendiculatus PE=4 SV=1	0	99.15	352	sp|Q2KIR8|TDH_BOVIN	L-threonine 3-dehydrogenase, mitochondrial OS=Bos taurus GN=TDH PE=2 SV=1	3e-154	66.98	315	gi|1001577079|gb|JAP82584.1|	threonine 3-dehydrogenase [Rhipicephalus appendiculatus]	0	99.15	352	ISCW020011-PA	threonine dehydrogenase, putative|protein_coding|DS825131:451432:461183:1|gene:ISCW020011	0	90.46	283	KOG2774	NAD dependent epimerase	General function prediction only	5e-169	K15789	P:GO:0008150; F:GO:0016853	P:biological_process; F:isomerase activity	EC:5.1.3.2	PF01370.19: Epimerase	cl21454: NADB_Rossmann
Rzam_Mc10231	267	ATG	TGA	88	Standard	TRINITY_DN3725_c0_g1_i1	Single ORF per transcript	No hit protein class	Hypothetical protein
Rzam_Mc10232	330	ATG	TAG	109	Standard	TRINITY_DN37250_c0_g2_i1	Single ORF per transcript	No hit protein class	Hypothetical protein
Rzam_Mc10233	579	ATG	TAA	192	Standard	TRINITY_DN37250_c0_g3_i1	Single ORF per transcript	Housekeeping protein	Protein processing in endoplasmic reticulum	1001588452	apoptosis regulator BCL-2 partial	2e-141	100	192	gi|241682078|ref|XP_002411625.1|	conserved hypothetical protein [Ixodes scapularis]	4e-85	84.03	144	tr|A0A131ZBE1|A0A131ZBE1_RHIAP	Apoptosis regulator BCL-2 (Fragment) OS=Rhipicephalus appendiculatus PE=4 SV=1	8e-139	100	192	sp|Q00709|BCL2_CHICK	Apoptosis regulator Bcl-2 OS=Gallus gallus GN=BCL2 PE=2 SV=1	4e-27	37.5	160	gi|1001588452|gb|JAP88268.1|	apoptosis regulator BCL-2, partial [Rhipicephalus appendiculatus]	2e-140	100	192	ISCW021516-PA	conserved hypothetical protein|protein_coding|DS857629:164171:165028:-1|gene:ISCW021516	7e-89	84.03	144	KOG4728	Anti-apoptotic Bcl-2 family proteins, prevent opening of mitochondrial porin channel	Signal transduction mechanisms	2e-07	K02161	P:GO:0007165; P:GO:0048856; C:GO:0043234; P:GO:0044403; P:GO:0006810; P:GO:0007049; P:GO:0000003; P:GO:0007005; P:GO:0006950; P:GO:0051301; P:GO:0007009; P:GO:0008219; C:GO:0005815; C:GO:0005739; F:GO:0019899	P:signal transduction; P:anatomical structure development; C:protein complex; P:symbiosis, encompassing mutualism through parasitism; P:transport; P:cell cycle; P:reproduction; P:mitochondrion organization; P:response to stress; P:cell division; P:plasma membrane organization; P:cell death; C:microtubule organizing center; C:mitochondrion; F:enzyme binding		PF00452.17: Bcl-2	cl02575: Bcl-2_like
Rzam_Mc10234	756	ATG	TGA	251	Standard	TRINITY_DN37252_c0_g3_i4	Single ORF per transcript	Housekeeping protein	Vitamin B6 metabolism	1001570837	pyridoxamine 5'-phosphate oxidase	0	97.61	251	gi|391340228|ref|XP_003744446.1|	PREDICTED: pyridoxine-5'-phosphate oxidase-like [Metaseiulus occidentalis]	7e-85	55.46	229	tr|A0A131YJI8|A0A131YJI8_RHIAP	Pyridoxamine 5'-phosphate oxidase OS=Rhipicephalus appendiculatus PE=3 SV=1	0	97.61	251	sp|Q5E9K3|PNPO_BOVIN	Pyridoxine-5'-phosphate oxidase OS=Bos taurus GN=PNPO PE=2 SV=1	8e-73	51.05	237	gi|1001570837|gb|JAP79463.1|	pyridoxamine 5'-phosphate oxidase [Rhipicephalus appendiculatus]	0	97.61	251	ISCW013206-PA	hypothetical protein|protein_coding|DS894264:43325:43987:-1|gene:ISCW013206	9e-27	82.76	58	KOG2586	Pyridoxamine-phosphate oxidase	Coenzyme transport and metabolism	9e-71		P:GO:0044281; P:GO:0009056; F:GO:0016491; P:GO:0006914; C:GO:0005829; P:GO:0009058; P:GO:0034641; C:GO:0005576; P:GO:0006950; P:GO:0002376; P:GO:0007005; C:GO:0005654	P:small molecule metabolic process; P:catabolic process; F:oxidoreductase activity; P:autophagy; C:cytosol; P:biosynthetic process; P:cellular nitrogen compound metabolic process; C:extracellular region; P:response to stress; P:immune system process; P:mitochondrion organization; C:nucleoplasm	EC:1.4.3.5	PF01243.18: Pyridox_oxidase; PF10590.7: PNPOx_C	cl00381: PNPOx/FlaRed_like; cl11212: PNPOx_C
Rzam_Mc10235	993	ATG	TAG	330	Standard	TRINITY_DN37253_c0_g1_i1	Single ORF per transcript	Housekeeping protein	Exosome	427797417	Putative toll interacting protein partial [Rhipicephalus pulchellus]	0	98.72	313	gi|241159759|ref|XP_002408626.1|	TOLLIP protein, putative [Ixodes scapularis]	7e-104	81.56	179	tr|L7MJM4|L7MJM4_9ACAR	Putative toll-interacting protein (Fragment) OS=Rhipicephalus pulchellus PE=2 SV=1	0	98.72	313	sp|Q9H0E2|TOLIP_HUMAN	Toll-interacting protein OS=Homo sapiens GN=TOLLIP PE=1 SV=1	2e-83	51.58	285	gi|427797417|gb|JAA64160.1|	Putative toll-interacting protein, partial [Rhipicephalus pulchellus]	0	98.72	313	ISCW002962-PA	TOLLIP protein, putative|protein_coding|DS677923:23655:34342:1|gene:ISCW002962	1e-107	81.56	179					K05402	P:GO:0007165; P:GO:0007267; P:GO:0030154; P:GO:0048856; C:GO:0005829; C:GO:0043226; C:GO:0005576; P:GO:0002376; F:GO:0019899	P:signal transduction; P:cell-cell signaling; P:cell differentiation; P:anatomical structure development; C:cytosol; C:organelle; C:extracellular region; P:immune system process; F:enzyme binding		PF02845.14: CUE; PF00168.28: C2	cl14603: C2; cl21463: UBA_like_SF
Rzam_Mc10236	888	ATG	TAG	295	Standard	TRINITY_DN37253_c0_g1_i3	Single ORF per transcript	Housekeeping protein	Exosome	427792297	Putative toll interacting protein partial [Rhipicephalus pulchellus]	0	98.64	295	gi|241159759|ref|XP_002408626.1|	TOLLIP protein, putative [Ixodes scapularis]	1e-104	83.91	174	tr|L7MCA9|L7MCA9_9ACAR	Putative toll-interacting protein (Fragment) OS=Rhipicephalus pulchellus PE=2 SV=1	0	98.64	295	sp|Q9H0E2|TOLIP_HUMAN	Toll-interacting protein OS=Homo sapiens GN=TOLLIP PE=1 SV=1	9e-85	51.03	290	gi|427792297|gb|JAA61600.1|	Putative toll-interacting protein, partial [Rhipicephalus pulchellus]	0	98.64	295	ISCW002962-PA	TOLLIP protein, putative|protein_coding|DS677923:23655:34342:1|gene:ISCW002962	2e-108	83.91	174					K05402	P:GO:0007165; P:GO:0007267; P:GO:0030154; P:GO:0048856; C:GO:0005829; C:GO:0043226; C:GO:0005576; P:GO:0002376; F:GO:0019899	P:signal transduction; P:cell-cell signaling; P:cell differentiation; P:anatomical structure development; C:cytosol; C:organelle; C:extracellular region; P:immune system process; F:enzyme binding		PF02845.14: CUE; PF00168.28: C2	cl14603: C2; cl21463: UBA_like_SF
Rzam_Mc10237	1572	ATG	TAA	523	Standard	TRINITY_DN37254_c0_g1_i1	Single ORF per transcript	Secretory protein	Tick host interaction	1001577061	Reprolysin	0	86.62	523	gi|170285595|emb|CAO00627.1|	Metis3 protein [Ixodes ricinus]	1e-46	27.65	510	tr|A0A131YVM6|A0A131YVM6_RHIAP	Reprolysin OS=Rhipicephalus appendiculatus PE=4 SV=1	0	86.62	523	sp|V9ZAY0|VMPA1_TITTR	Venom metalloproteinase antarease-like TtrivMP_A OS=Tityus trivittatus PE=2 SV=1	5e-10	24.86	358	gi|1001577061|gb|JAP82575.1|	Reprolysin [Rhipicephalus appendiculatus]	0	86.62	523	ISCW023638-PA	conserved hypothetical protein|protein_coding|DS969935:380843:407171:-1|gene:ISCW023638	1e-40	24.27	478	KOG3607	Meltrins, fertilins and related Zn-dependent metalloproteinases of the ADAMs family	Posttranslational modification, protein turnover, chaperones	2e-08		F:GO:0008233	F:peptidase activity	EC:3.4.24	PF13688.4: Reprolysin_5	cl00064: ZnMc
Rzam_Mc10238	3702	ATG	TGA	1233	Standard	TRINITY_DN37255_c1_g2_i1	Single ORF per transcript	Secretory protein	Tick host interaction	1001574543	TIL domain containing protein	0	89.16	1273						tr|A0A131YT52|A0A131YT52_RHIAP	TIL domain containing protein OS=Rhipicephalus appendiculatus PE=4 SV=1	0	89.16	1273						gi|1001574543|gb|JAP81316.1|	TIL domain containing protein [Rhipicephalus appendiculatus]	0	89.16	1273	ISCW024078-PA	secreted protein, putative|protein_coding|DS648079:1018:1392:-1|gene:ISCW024078	2e-10	31.68	101									PF01826.15: TIL; PF01826.15: TIL	cl20226: TIL; cl20226: TIL
Rzam_Mc10239	3417	ATG	TGA	1138	Standard	TRINITY_DN37255_c1_g4_i1	Single ORF per transcript	Secretory protein	Tick host interaction	1001574543	TIL domain containing protein	0	87.86	1178						tr|A0A131YT52|A0A131YT52_RHIAP	TIL domain containing protein OS=Rhipicephalus appendiculatus PE=4 SV=1	0	87.86	1178						gi|1001574543|gb|JAP81316.1|	TIL domain containing protein [Rhipicephalus appendiculatus]	0	87.86	1178	ISCW015500-PA	secreted protein, putative|protein_coding|DS981011:56402:63659:1|gene:ISCW015500	9e-07	35.44	79									PF01826.15: TIL	cl20226: TIL; cl20226: TIL
Rzam_Mc1024	531	atg	gac	177	Standard	TRINITY_DN18701_c0_g1_i1	Single ORF per transcript	Housekeeping protein	Tyrosine metabolism	222413663	EST Bmic [Rhipicephalus microplus]	2e-118	92.09	177	gi|241862486|ref|XP_002416387.1|	glutathione S-transferase, putative [Ixodes scapularis]	2e-62	55.43	175	tr|A0A131X8J9|A0A131X8J9_9ACAR	Putative glutathione s-transferase OS=Hyalomma excavatum PE=2 SV=1	4e-113	90.4	177	sp|Q9WVL0|MAAI_MOUSE	Maleylacetoacetate isomerase OS=Mus musculus GN=Gstz1 PE=1 SV=1	1e-62	53.71	175	gi|998457022|gb|JAP63824.1|	putative glutathione s-transferase [Hyalomma excavatum]	1e-114	90.4	177	ISCW023198-PA	glutathione S-transferase, putative|protein_coding|DS971485:238813:246084:1|gene:ISCW023198	4e-66	55.43	175	KOG0868	Glutathione S-transferase	Posttranslational modification, protein turnover, chaperones	2e-75		P:GO:0006790; F:GO:0016491; P:GO:0009056; C:GO:0005739; P:GO:0006520; P:GO:0034641; F:GO:0016765; F:GO:0016853	P:sulfur compound metabolic process; F:oxidoreductase activity; P:catabolic process; C:mitochondrion; P:cellular amino acid metabolic process; P:cellular nitrogen compound metabolic process; F:transferase activity, transferring alkyl or aryl (other than methyl) groups; F:isomerase activity	EC:2.5.1.18; EC:5.2.1.2; EC:1.11.1.9; EC:1.11.1.7	PF13417.4: GST_N_3	cl02776: GST_C_family; cl00388: Thioredoxin_like
Rzam_Mc10240	3738	ATG	TGA	1245	Standard	TRINITY_DN37255_c1_g6_i1	Single ORF per transcript	Secretory protein	Tick host interaction	1001574547	TIL domain containing protein	0	86.29	1247	gi|325302602|tpg|DAA34675.1|	TPA_inf: hypothetical secreted protein 204 [Amblyomma variegatum]	2e-42	42.68	164	tr|A0A131YRV9|A0A131YRV9_RHIAP	TIL domain containing protein OS=Rhipicephalus appendiculatus PE=4 SV=1	0	86.29	1247						gi|1001574547|gb|JAP81318.1|	TIL domain containing protein [Rhipicephalus appendiculatus]	0	86.29	1247	ISCW024058-PA	secreted protein, putative|protein_coding|DS626766:1389:4459:1|gene:ISCW024058	2e-13	35.9	78	KOG1218	Proteins containing Ca2+-binding EGF-like domains	Signal transduction mechanisms	5e-06					PF01826.15: TIL	cl20226: TIL; cl20226: TIL
Rzam_Mc10241	3735	ATG	TGA	1244	Standard	TRINITY_DN37255_c1_g6_i2	Single ORF per transcript	Secretory protein	Tick host interaction	1001574547	TIL domain containing protein	0	85.26	1248	gi|325302602|tpg|DAA34675.1|	TPA_inf: hypothetical secreted protein 204 [Amblyomma variegatum]	3e-42	42.68	164	tr|A0A131YRV9|A0A131YRV9_RHIAP	TIL domain containing protein OS=Rhipicephalus appendiculatus PE=4 SV=1	0	85.26	1248						gi|1001574547|gb|JAP81318.1|	TIL domain containing protein [Rhipicephalus appendiculatus]	0	85.26	1248	ISCW024058-PA	secreted protein, putative|protein_coding|DS626766:1389:4459:1|gene:ISCW024058	1e-13	35.9	78	KOG1218	Proteins containing Ca2+-binding EGF-like domains	Signal transduction mechanisms	5e-06					PF01826.15: TIL	cl20226: TIL; cl20226: TIL
Rzam_Mc10242	2883	ATG	TGA	960	Standard	TRINITY_DN37256_c0_g1_i1	Single ORF per transcript	Housekeeping protein	Ribosome biogenesis	1001578253	proline- glutamic acid- and leucine-rich protein 1	0	98.13	962	gi|241149107|ref|XP_002406002.1|	hypothetical protein IscW_ISCW024106 [Ixodes scapularis]	2e-37	47.6	208	tr|A0A131YZ48|A0A131YZ48_RHIAP	Proline-, glutamic acid-and leucine-rich protein 1 OS=Rhipicephalus appendiculatus PE=4 SV=1	0	98.13	962	sp|Q1W1Y5|PELP1_MACMU	Proline-, glutamic acid- and leucine-rich protein 1 OS=Macaca mulatta GN=PELP1 PE=2 SV=1	8e-39	30.07	552	gi|1001578253|gb|JAP83171.1|	proline-, glutamic acid- and leucine-rich protein 1 [Rhipicephalus appendiculatus]	0	98.13	962	ISCW024106-PA	hypothetical protein|protein_coding|DS668443:4939:9472:1|gene:ISCW024106	3e-41	47.6	208						C:GO:0005634; P:GO:0008150; F:GO:0003674	C:nucleus; P:biological_process; F:molecular_function
Rzam_Mc10243	2013	ATG	TAG	670	Standard	TRINITY_DN37257_c0_g1_i1	Single ORF per transcript	Housekeeping protein	Housekeeping	1001579505	monocarboxylate transporter 1	0	98.36	670	gi|241842796|ref|XP_002415430.1|	monocarboxylate transporter, putative [Ixodes scapularis]	0	80.43	649	tr|A0A131YXU4|A0A131YXU4_RHIAP	Monocarboxylate transporter 1 OS=Rhipicephalus appendiculatus PE=4 SV=1	0	98.36	670	sp|Q8BGC3|MOT12_MOUSE	Monocarboxylate transporter 12 OS=Mus musculus GN=Slc16a12 PE=2 SV=1	5e-44	41.5	200	gi|1001579505|gb|JAP83797.1|	monocarboxylate transporter 1 [Rhipicephalus appendiculatus]	0	98.36	670	ISCW023788-PA	monocarboxylate transporter, putative|protein_coding|DS953789:61781:76876:-1|gene:ISCW023788	0	80.43	649	KOG2504	Monocarboxylate transporter	Carbohydrate transport and metabolism	2e-64		F:GO:0022857; C:GO:0005575	F:transmembrane transporter activity; C:cellular_component		PF07690.14: MFS_1; PF07690.14: MFS_1	cl21472: MFS; cl21472: MFS
Rzam_Mc10244	639	ATG	TGA	212	Standard	TRINITY_DN37258_c0_g1_i1	Single ORF per transcript	Housekeeping protein	Small (Monomeric) G-proteins	998458554	putative rab subfamily protein of small gtpase	2e-156	100	212	gi|241643394|ref|XP_002411061.1|	RAS-related protein, putative [Ixodes scapularis]	1e-145	97.58	207	tr|A0A131YU67|A0A131YU67_RHIAP	Ras-related protein Rab-4B OS=Rhipicephalus appendiculatus PE=4 SV=1	9e-154	100	212	sp|Q68EK7|RAB4B_DANRE	Ras-related protein Rab-4B OS=Danio rerio GN=rab4b PE=2 SV=1	8e-131	84.26	216	gi|427787247|gb|JAA59075.1|	Hypothetical protein [Rhipicephalus pulchellus]	2e-155	100	212	ISCW020598-PA	RAS-related protein, putative|protein_coding|DS846142:294328:303986:-1|gene:ISCW020598	2e-149	97.58	207	KOG0086	GTPase Rab4, small G protein superfamily	Intracellular trafficking, secretion, and vesicular transport	2e-142	K07880	P:GO:0007165; F:GO:0043167; F:GO:0008565; C:GO:0005576; C:GO:0005886; P:GO:0002376; P:GO:0006913; C:GO:0005768; P:GO:0016192; F:GO:0003924; C:GO:0005829; C:GO:0016023; F:GO:0030234; F:GO:0019899	P:signal transduction; F:ion binding; F:protein transporter activity; C:extracellular region; C:plasma membrane; P:immune system process; P:nucleocytoplasmic transport; C:endosome; P:vesicle-mediated transport; F:GTPase activity; C:cytosol; C:cytoplasmic, membrane-bounded vesicle; F:enzyme regulator activity; F:enzyme binding	EC:3.6.1; EC:3.1; EC:3.1.4.12; EC:3.1.1; EC:3.6.1.15	PF00071.20: Ras	cl21455: P-loop_NTPase
Rzam_Mc10245	339	ATG	TGA	112	Standard	TRINITY_DN37258_c2_g1_i1	Single ORF per transcript	No hit protein class	Hypothetical protein
Rzam_Mc10246	552	ATG	TAG	183	Standard	TRINITY_DN37260_c0_g1_i1	Single ORF per transcript	Secretory protein	Tick host interaction	1001580686	Glycine rich superfamily member	1e-122	100	183	gi|242000510|ref|XP_002434898.1|	conserved hypothetical protein [Ixodes scapularis]	9e-41	72.57	113	tr|A0A131Z0X5|A0A131Z0X5_RHIAP	Glycine rich superfamily member OS=Rhipicephalus appendiculatus PE=4 SV=1	4e-120	100	183						gi|1001580686|gb|JAP84385.1|	Glycine rich superfamily member [Rhipicephalus appendiculatus]	1e-121	100	183	ISCW018971-PA	conserved hypothetical protein|protein_coding|DS746464:6540:20530:1|gene:ISCW018971	2e-44	72.57	113
Rzam_Mc10247	249	ATG	TAA	82	Standard	TRINITY_DN37261_c2_g2_i1	Single ORF per transcript	Unknown function protein	Unknown	49551580	EST Rapp [Rhipicephalus appendiculatus]	7e-29	65.82	79						tr|A0A131Z9L1|A0A131Z9L1_RHIAP	Uncharacterized protein (Fragment) OS=Rhipicephalus appendiculatus PE=4 SV=1	1e-10	59.38	64						gi|1001586900|gb|JAP87492.1|	hypothetical protein, partial [Rhipicephalus appendiculatus]	3e-12	59.38	64
Rzam_Mc10248	1191	ATG	TGA	396	Standard	TRINITY_DN37263_c1_g1_i4	Single ORF per transcript	Housekeeping protein	Calcium signaling pathway	1001571579	myosin-light-chain kinase	0	98.99	396	gi|926608409|ref|XP_013777852.1|	PREDICTED: myosin light chain kinase, smooth muscle-like [Limulus polyphemus]	1e-133	57.66	333	tr|A0A131YKN1|A0A131YKN1_RHIAP	Myosin-light-chain kinase OS=Rhipicephalus appendiculatus PE=3 SV=1	0	98.99	396	sp|Q28824|MYLK_BOVIN	Myosin light chain kinase, smooth muscle OS=Bos taurus GN=MYLK PE=1 SV=1	4e-102	47.92	313	gi|1001571579|gb|JAP79834.1|	myosin-light-chain kinase [Rhipicephalus appendiculatus]	0	98.99	396	ISCW020494-PA	Ser/Thr protein kinase, putative|protein_coding|DS843990:98054:124737:1|gene:ISCW020494	3e-115	51.07	327	KOG0032	Ca2+/calmodulin-dependent protein kinase, EF-Hand protein superfamily	Signal transduction mechanisms	1e-79	K00907	P:GO:0044281; P:GO:0005975; C:GO:0005856; F:GO:0043167; P:GO:0006464; C:GO:0043234; F:GO:0016301	P:small molecule metabolic process; P:carbohydrate metabolic process; C:cytoskeleton; F:ion binding; P:cellular protein modification process; C:protein complex; F:kinase activity	EC:2.7.11; EC:2.7.11.18; EC:2.7.11.17	PF00069.23: Pkinase	cl21453: PKc_like
Rzam_Mc10249	303	ATG	TAA	100	Standard	TRINITY_DN37264_c0_g1_i1	Single ORF per transcript	Unknown function protein	Unknown	82850415	EST Bmic [Rhipicephalus microplus]	4e-42	75.82	91
Rzam_Mc1025	531	atg	gac	177	Standard	TRINITY_DN18701_c0_g2_i1	Single ORF per transcript	Housekeeping protein	Tyrosine metabolism	222413663	EST Bmic [Rhipicephalus microplus]	3e-119	92.66	177	gi|241862486|ref|XP_002416387.1|	glutathione S-transferase, putative [Ixodes scapularis]	2e-62	55.43	175	tr|A0A131X8J9|A0A131X8J9_9ACAR	Putative glutathione s-transferase OS=Hyalomma excavatum PE=2 SV=1	7e-114	90.96	177	sp|Q9WVL0|MAAI_MOUSE	Maleylacetoacetate isomerase OS=Mus musculus GN=Gstz1 PE=1 SV=1	2e-63	54.29	175	gi|998457022|gb|JAP63824.1|	putative glutathione s-transferase [Hyalomma excavatum]	2e-115	90.96	177	ISCW023198-PA	glutathione S-transferase, putative|protein_coding|DS971485:238813:246084:1|gene:ISCW023198	4e-66	55.43	175	KOG0868	Glutathione S-transferase	Posttranslational modification, protein turnover, chaperones	3e-75		P:GO:0006790; F:GO:0016491; P:GO:0009056; C:GO:0005739; P:GO:0006520; P:GO:0034641; F:GO:0016765; F:GO:0016853	P:sulfur compound metabolic process; F:oxidoreductase activity; P:catabolic process; C:mitochondrion; P:cellular amino acid metabolic process; P:cellular nitrogen compound metabolic process; F:transferase activity, transferring alkyl or aryl (other than methyl) groups; F:isomerase activity	EC:2.5.1.18; EC:5.2.1.2; EC:1.11.1.9; EC:1.11.1.7	PF13417.4: GST_N_3	cl02776: GST_C_family; cl00388: Thioredoxin_like
Rzam_Mc10250	1803	ATG	TAA	600	Standard	TRINITY_DN37264_c0_g1_i2	Single ORF per transcript	Housekeeping protein	Housekeeping	1001571011	sorbin and sh3 domain containing protein	0	98.33	600	gi|241574515|ref|XP_002403103.1|	hypothetical protein IscW_ISCW009099 [Ixodes scapularis]	1e-179	65.18	537	tr|A0A131YM83|A0A131YM83_RHIAP	Sorbin and sh3 domain containing protein OS=Rhipicephalus appendiculatus PE=4 SV=1	0	98.33	600	sp|Q5HYK7|SH319_HUMAN	SH3 domain-containing protein 19 OS=Homo sapiens GN=SH3D19 PE=1 SV=2	4e-35	31.08	296	gi|1001571011|gb|JAP79550.1|	sorbin and sh3 domain containing protein [Rhipicephalus appendiculatus]	0	98.33	600	ISCW009099-PA	variant sh3 domaincontaining protein|protein_coding|DS820001:1291:21896:-1|gene:ISCW009099	0	65.18	537	KOG0945	Alpha-aminoadipic semialdehyde dehydrogenase-phosphopantetheinyl transferase	Amino acid transport and metabolism, Coenzyme transport and metabolism	5e-62		F:GO:0043167; P:GO:0006520; P:GO:0009058	F:ion binding; P:cellular amino acid metabolic process; P:biosynthetic process	EC:2.7.8.7	PF00018.26: SH3_1; PF00018.26: SH3_1; PF00018.26: SH3_1; PF00018.26: SH3_1	cl17036: SH3; cl17036: SH3; cl17036: SH3; cl17036: SH3
Rzam_Mc10251	4368	ATG	TAG	1455	Standard	TRINITY_DN37265_c0_g1_i1	Single ORF per transcript	Housekeeping protein	CD molecules	1001563768	CD109 antigen (Gov platelet alloantigens)	0	99.73	1455	gi|241625783|ref|XP_002409560.1|	thioester-containing protein, putative [Ixodes scapularis]	0	78.74	1477	tr|A0A131YBW2|A0A131YBW2_RHIAP	CD109 antigen (Gov platelet alloantigens) OS=Rhipicephalus appendiculatus PE=4 SV=1	0	99.73	1455	sp|Q6YHK3|CD109_HUMAN	CD109 antigen OS=Homo sapiens GN=CD109 PE=1 SV=2	0	34.04	1410	gi|1001563768|gb|JAP75930.1|	CD109 antigen (Gov platelet alloantigens) [Rhipicephalus appendiculatus]	0	99.73	1455	ISCW020822-PA	thioester-containing protein, putative|protein_coding|DS837598:3653:100934:1|gene:ISCW020822	0	78.74	1477	KOG1366	Alpha-macroglobulin	Posttranslational modification, protein turnover, chaperones	0	K06530	C:GO:0005615; F:GO:0030234	C:extracellular space; F:enzyme regulator activity		PF07678.12: A2M_comp; PF00207.20: A2M; PF07677.12: A2M_recep; PF07703.12: A2M_N_2; PF01835.17: A2M_N; PF10569.7: Thiol-ester_cl	cl08267: ISOPREN_C2_like; cl08251: A2M; cl08457: A2M_recep; cl19929: A2M_N; cl19929: A2M_N
Rzam_Mc10252	312	ATG	TAA	103	Standard	TRINITY_DN37268_c0_g4_i3	Single ORF per transcript	No hit protein class	Hypothetical protein
Rzam_Mc10253	1020	ATG	TGA	339	Standard	TRINITY_DN37269_c0_g1_i1	Single ORF per transcript	Unknown function protein	Unknown	1001568833	hypothetical protein	0	97.94	339	gi|241646772|ref|XP_002411122.1|	conserved hypothetical protein [Ixodes scapularis]	2e-133	63.32	319	tr|A0A131YKM5|A0A131YKM5_RHIAP	Uncharacterized protein OS=Rhipicephalus appendiculatus PE=4 SV=1	0	97.94	339						gi|1001568833|gb|JAP78461.1|	hypothetical protein [Rhipicephalus appendiculatus]	0	97.94	339	ISCW008934-PA	conserved hypothetical protein|protein_coding|DS847654:404590:426188:-1|gene:ISCW008934	4e-137	63.32	319						C:GO:0005575	C:cellular_component
Rzam_Mc10254	4050	ATG	TAA	1349	Standard	TRINITY_DN37273_c0_g3_i3	Single ORF per transcript	Housekeeping protein	Housekeeping	1001570129	myosin viia and rab	0	98.44	1349	gi|241710998|ref|XP_002413406.1|	titin, putative [Ixodes scapularis]	0	61.04	847	tr|A0A131YIM5|A0A131YIM5_RHIAP	Myosin viia and rab OS=Rhipicephalus appendiculatus PE=4 SV=1	0	98.44	1349	sp|Q8NFW9|MYRIP_HUMAN	Rab effector MyRIP OS=Homo sapiens GN=MYRIP PE=1 SV=2	4e-30	43.45	145	gi|1001570129|gb|JAP79109.1|	myosin viia and rab [Rhipicephalus appendiculatus]	0	98.44	1349	ISCW013430-PA	titin, putative|protein_coding|DS910428:11360:47792:-1|gene:ISCW013430	0	61.04	847	KOG4222	Axon guidance receptor Dscam	Signal transduction mechanisms	2e-09		P:GO:0006810; F:GO:0019899	P:transport; F:enzyme binding		PF02318.14: FYVE_2; PF07679.14: I-set; PF07679.14: I-set	cl22851: PHD_SF; cl11960: Ig
Rzam_Mc10255	3891	ATG	TAA	1296	Standard	TRINITY_DN37273_c0_g3_i5	Single ORF per transcript	Housekeeping protein	Housekeeping	1001570137	myosin viia and rab	0	98.38	1296	gi|241710998|ref|XP_002413406.1|	titin, putative [Ixodes scapularis]	0	61.04	847	tr|A0A131YIH2|A0A131YIH2_RHIAP	Myosin viia and rab OS=Rhipicephalus appendiculatus PE=4 SV=1	0	98.38	1296	sp|Q8NFW9|MYRIP_HUMAN	Rab effector MyRIP OS=Homo sapiens GN=MYRIP PE=1 SV=2	4e-30	43.45	145	gi|1001570137|gb|JAP79113.1|	myosin viia and rab [Rhipicephalus appendiculatus]	0	98.38	1296	ISCW013430-PA	titin, putative|protein_coding|DS910428:11360:47792:-1|gene:ISCW013430	0	61.04	847	KOG4222	Axon guidance receptor Dscam	Signal transduction mechanisms	2e-09		P:GO:0006810; F:GO:0019899	P:transport; F:enzyme binding		PF02318.14: FYVE_2; PF07679.14: I-set; PF07679.14: I-set	cl22851: PHD_SF; cl11960: Ig
Rzam_Mc10256	4080	ATG	TAA	1359	Standard	TRINITY_DN37273_c0_g3_i6	Single ORF per transcript	Housekeeping protein	Housekeeping	1001570135	myosin viia and rab	0	97.95	1366	gi|241710998|ref|XP_002413406.1|	titin, putative [Ixodes scapularis]	0	61.04	847	tr|A0A131YKT3|A0A131YKT3_RHIAP	Myosin viia and rab OS=Rhipicephalus appendiculatus PE=4 SV=1	0	97.95	1366	sp|Q8NFW9|MYRIP_HUMAN	Rab effector MyRIP OS=Homo sapiens GN=MYRIP PE=1 SV=2	4e-30	43.45	145	gi|1001570135|gb|JAP79112.1|	myosin viia and rab [Rhipicephalus appendiculatus]	0	97.95	1366	ISCW013430-PA	titin, putative|protein_coding|DS910428:11360:47792:-1|gene:ISCW013430	0	61.04	847	KOG4222	Axon guidance receptor Dscam	Signal transduction mechanisms	2e-09		P:GO:0006810; F:GO:0019899	P:transport; F:enzyme binding		PF02318.14: FYVE_2; PF07679.14: I-set; PF07679.14: I-set	cl22851: PHD_SF; cl11960: Ig
Rzam_Mc10257	4101	ATG	TAA	1366	Standard	TRINITY_DN37273_c0_g3_i7	Single ORF per transcript	Housekeeping protein	Housekeeping	1001570135	myosin viia and rab	0	98.46	1366	gi|241710998|ref|XP_002413406.1|	titin, putative [Ixodes scapularis]	0	61.04	847	tr|A0A131YKT3|A0A131YKT3_RHIAP	Myosin viia and rab OS=Rhipicephalus appendiculatus PE=4 SV=1	0	98.46	1366	sp|Q8NFW9|MYRIP_HUMAN	Rab effector MyRIP OS=Homo sapiens GN=MYRIP PE=1 SV=2	3e-30	43.45	145	gi|1001570135|gb|JAP79112.1|	myosin viia and rab [Rhipicephalus appendiculatus]	0	98.46	1366	ISCW013430-PA	titin, putative|protein_coding|DS910428:11360:47792:-1|gene:ISCW013430	0	61.04	847	KOG4222	Axon guidance receptor Dscam	Signal transduction mechanisms	2e-09		P:GO:0006810; F:GO:0019899	P:transport; F:enzyme binding		PF02318.14: FYVE_2; PF07679.14: I-set; PF07679.14: I-set	cl22851: PHD_SF; cl11960: Ig
Rzam_Mc10258	1185	ATG	TAA	394	Standard	TRINITY_DN37274_c0_g1_i2	Single ORF per transcript	Unknown function protein	Unknown	427794867	hypothetical protein	0	98.48	394	gi|241619226|ref|XP_002407092.1|	hydrolase/acyltransferase, putative [Ixodes scapularis]	1e-147	82.87	251	tr|L7MFW2|L7MFW2_9ACAR	Uncharacterized protein (Fragment) OS=Rhipicephalus pulchellus PE=2 SV=1	0	98.48	394						gi|427794867|gb|JAA62885.1|	Hypothetical protein, partial [Rhipicephalus pulchellus]	0	98.48	394	ISCW007734-PA	hydrolase/acyltransferase, putative|protein_coding|DS796666:16846:42590:-1|gene:ISCW007734	2e-151	82.87	251						P:GO:0008150; F:GO:0016746	P:biological_process; F:transferase activity, transferring acyl groups		PF06342.10: DUF1057	cl21494: Abhydrolase
Rzam_Mc10259	2709	ATG	TGA	902	Standard	TRINITY_DN37275_c1_g1_i1	Single ORF per transcript	Housekeeping protein	RNA transport	1001570067	nuclear pore complex protein Nup107	0	97.56	902	gi|241779170|ref|XP_002399855.1|	nuclear pore complex protein nup107, putative [Ixodes scapularis]	0	57.57	905	tr|A0A131YKJ5|A0A131YKJ5_RHIAP	Nuclear pore complex protein Nup107 OS=Rhipicephalus appendiculatus PE=4 SV=1	0	97.56	902	sp|Q8BH74|NU107_MOUSE	Nuclear pore complex protein Nup107 OS=Mus musculus GN=Nup107 PE=1 SV=1	0	37.96	922	gi|1001570067|gb|JAP79078.1|	nuclear pore complex protein Nup107 [Rhipicephalus appendiculatus]	0	97.56	902	ISCW023177-PA	nuclear pore complex protein nup107, putative|protein_coding|DS932186:226665:229367:-1|gene:ISCW023177	0	57.57	905	KOG1964	Nuclear pore complex, rNup107 component (sc Nup84)	Nuclear structure, Intracellular trafficking, secretion, and vesicular transport	3e-137	K14301	C:GO:0005635; P:GO:0006913; P:GO:0006605; P:GO:0051276; F:GO:0005198; C:GO:0043234; P:GO:0034641; P:GO:0009058	C:nuclear envelope; P:nucleocytoplasmic transport; P:protein targeting; P:chromosome organization; F:structural molecule activity; C:protein complex; P:cellular nitrogen compound metabolic process; P:biosynthetic process		PF04121.11: Nup84_Nup100	cl20263: Nup84_Nup100
Rzam_Mc1026	291	ATG	TAA	96	Standard	TRINITY_DN18740_c0_g1_i1	Single ORF per transcript	Secretory protein	Tick host interaction	1001579834	Lipocalin	7e-64	94.95	99						tr|A0A131YXN1|A0A131YXN1_RHIAP	Lipocalin OS=Rhipicephalus appendiculatus PE=4 SV=1	3e-61	94.95	99						gi|1001579834|gb|JAP83959.1|	Lipocalin [Rhipicephalus appendiculatus]	7e-63	94.95	99
Rzam_Mc10260	966	ATG	TAG	321	Standard	TRINITY_DN37276_c0_g1_i2	Single ORF per transcript	Housekeeping protein	Sulfur metabolism	1001580470	3'(2') 5'-bisphosphate nucleotidase	0	100	321	gi|55846015|gb|AAV67032.1|	nucleotidase 4F8 [Ixodes scapularis]	0	92.09	316	tr|A0A131YZ56|A0A131YZ56_RHIAP	3'(2'), 5'-bisphosphate nucleotidase OS=Rhipicephalus appendiculatus PE=4 SV=1	0	100	321	sp|O95861|BPNT1_HUMAN	3'(2'),5'-bisphosphate nucleotidase 1 OS=Homo sapiens GN=BPNT1 PE=1 SV=1	2e-120	54.55	308	gi|1001580470|gb|JAP84277.1|	3'(2'), 5'-bisphosphate nucleotidase [Rhipicephalus appendiculatus]	0	100	321	ISCW002395-PA	nucleotidase 4F8, putative|protein_coding|DS684008:202285:210703:-1|gene:ISCW002395	4e-124	90.27	185	KOG3099	Bisphosphate 3'-nucleotidase BPNT1/Inositol polyphosphate 1-phosphatase	Nucleotide transport and metabolism	3e-104	K01082	C:GO:0005737; P:GO:0006629; F:GO:0043167; F:GO:0016791; P:GO:0034641	C:cytoplasm; P:lipid metabolic process; F:ion binding; F:phosphatase activity; P:cellular nitrogen compound metabolic process	EC:3.1; EC:3.1.3.7; EC:3.1.3.41; EC:3.1.3.31	PF00459.23: Inositol_P	cl00289: FIG
Rzam_Mc10261	1278	ATG	TGA	425	Standard	TRINITY_DN37278_c1_g2_i2	Single ORF per transcript	Housekeeping protein	Ubiquitin ligases (E3)	1001569373	F-box protein 3	0	99.53	427	gi|241754610|ref|XP_002406266.1|	Mg2+ and Co2+ transporter, putative [Ixodes scapularis]	0	77.72	377	tr|A0A131YLE5|A0A131YLE5_RHIAP	F-box protein 3 OS=Rhipicephalus appendiculatus PE=4 SV=1	0	99.53	427	sp|A6H7H7|FBX3_BOVIN	F-box only protein 3 OS=Bos taurus GN=FBXO3 PE=2 SV=1	1e-122	45.43	416	gi|1001569373|gb|JAP78731.1|	F-box protein 3 [Rhipicephalus appendiculatus]	0	99.53	427	ISCW021233-PA	Mg2+ and Co2+ transporter, putative|protein_coding|DS890811:32835:87415:1|gene:ISCW021233	0	77.72	377	KOG4408	Putative Mg2+ and Co2+ transporter CorD	Inorganic ion transport and metabolism	3e-65	K10290	C:GO:0005634; F:GO:0003674	C:nucleus; F:molecular_function		PF04379.12: DUF525; PF09346.8: SMI1_KNR4; PF12937.5: F-box-like	cl01119: DUF525; cl01747: SMI1_KNR4
Rzam_Mc10262	966	ATG	TAG	321	Standard	TRINITY_DN37281_c0_g2_i1	Single ORF per transcript	Housekeeping protein	Housekeeping	427798439	Putative tick transposon partial [Rhipicephalus pulchellus]	4e-177	75.39	321	gi|599127480|gb|AHN53418.1|	pol polyprotein [Nuttalliella namaqua]	5e-106	53.5	329	tr|L7MKE1|L7MKE1_9ACAR	Putative tick transposon (Fragment) OS=Rhipicephalus pulchellus PE=2 SV=1	2e-174	75.39	321	sp|P04323|POL3_DROME	Retrovirus-related Pol polyprotein from transposon 17.6 OS=Drosophila melanogaster GN=pol PE=3 SV=1	1e-43	43.23	192	gi|427798439|gb|JAA64671.1|	Putative tick transposon, partial [Rhipicephalus pulchellus]	4e-176	75.39	321	ISCW023748-PA	polyprotein of retroviral origin, putative|protein_coding|DS934994:603192:603758:1|gene:ISCW023748	4e-38	40.32	186						F:GO:0003674	F:molecular_function			cl14782: RNase_H_like
Rzam_Mc10263	1821	ATG	TGA	606	Standard	TRINITY_DN37281_c0_g5_i1	Single ORF per transcript	Housekeeping protein	Basal transcription factors	1001581140	transcription initiation factor TFIID subunit 5	0	98.84	606	gi|926619592|ref|XP_013775052.1|	PREDICTED: TAF5-like RNA polymerase II p300/CBP-associated factor-associated factor 65 kDa subunit 5L [Limulus polyphemus]	0	51.79	614	tr|A0A131Z1E1|A0A131Z1E1_RHIAP	Transcription initiation factor TFIID subunit 5 OS=Rhipicephalus appendiculatus PE=4 SV=1	0	98.84	606	sp|O75529|TAF5L_HUMAN	TAF5-like RNA polymerase II p300/CBP-associated factor-associated factor 65 kDa subunit 5L OS=Homo sapiens GN=TAF5L PE=1 SV=1	2e-159	40.54	597	gi|1001581140|gb|JAP84612.1|	transcription initiation factor TFIID subunit 5 [Rhipicephalus appendiculatus]	0	98.84	606	ISCW007297-PA	WD-repeat protein, putative|protein_coding|DS772378:46937:60734:1|gene:ISCW007297	0	76.59	346	KOG0263	Transcription initiation factor TFIID, subunit TAF5 (also component of histone acetyltransferase SAGA)	Transcription	1e-120	K03130	C:GO:0005634; F:GO:0016746; P:GO:0051276; P:GO:0006464; P:GO:0034641; P:GO:0009058	C:nucleus; F:transferase activity, transferring acyl groups; P:chromosome organization; P:cellular protein modification process; P:cellular nitrogen compound metabolic process; P:biosynthetic process	EC:2.3.1.48; EC:2.3.1	PF04494.13: TFIID_NTD2; PF00400.30: WD40; PF00400.30: WD40; PF00400.30: WD40	cl02567: WD40; cl08418: TAF5_NTD2
Rzam_Mc10264	345	ATG	TAA	114	Standard	TRINITY_DN37284_c0_g2_i5	Single ORF per transcript	Unknown function protein	Unknown	82840931	EST Bmic [Rhipicephalus microplus]	5e-06	62.16	37
Rzam_Mc10265	321	ATG	TAA	106	Standard	TRINITY_DN37284_c0_g2_i6	Single ORF per transcript	No hit protein class	Hypothetical protein
Rzam_Mc10266	405	ATG	TGA	134	Standard	TRINITY_DN37284_c0_g3_i1	Single ORF per transcript	No hit protein class	Hypothetical protein
Rzam_Mc10267	6288	ATG	TAG	2095	Standard	TRINITY_DN37285_c0_g1_i1	Single ORF per transcript	Housekeeping protein	Housekeeping	1001574453	Protein transport protein Sec16A	0	97.57	2097	gi|1009533859|ref|XP_015903914.1|	PREDICTED: COPII coat assembly protein sec16-like [Parasteatoda tepidariorum]	0	39.02	1384	tr|A0A131YTN3|A0A131YTN3_RHIAP	Protein transport protein Sec16A OS=Rhipicephalus appendiculatus PE=4 SV=1	0	97.57	2097	sp|O15027|SC16A_HUMAN	Protein transport protein Sec16A OS=Homo sapiens GN=SEC16A PE=1 SV=3	1e-115	46.45	465	gi|1001574453|gb|JAP81271.1|	Protein transport protein Sec16A [Rhipicephalus appendiculatus]	0	97.57	2097	ISCW010671-PA	hypothetical protein|protein_coding|DS865372:17179:40220:-1|gene:ISCW010671	1e-94	54.29	326	KOG1913	Regucalcin gene promoter region-related protein (RGPR)	Transcription	2e-39	K20353	P:GO:0061024; P:GO:0016192; P:GO:0006461	P:membrane organization; P:vesicle-mediated transport; P:protein complex assembly		PF12931.5: Sec16_C; PF12932.5: Sec16	cl14807: ACE1-Sec16-like
Rzam_Mc10268	5964	ATG	TGA	1987	Standard	TRINITY_DN37285_c0_g1_i2	Single ORF per transcript	Housekeeping protein	Housekeeping	1001566787	Protein transport protein Sec16A	0	95.33	2033	gi|675367228|gb|KFM60130.1|	Protein transport protein Sec16A, partial [Stegodyphus mimosarum]	0	42.83	1116	tr|A0A131YFX2|A0A131YFX2_RHIAP	Protein transport protein Sec16A OS=Rhipicephalus appendiculatus PE=4 SV=1	0	95.33	2033	sp|O15027|SC16A_HUMAN	Protein transport protein Sec16A OS=Homo sapiens GN=SEC16A PE=1 SV=3	1e-115	46.45	465	gi|1001566787|gb|JAP77438.1|	Protein transport protein Sec16A [Rhipicephalus appendiculatus]	0	95.33	2033	ISCW010671-PA	hypothetical protein|protein_coding|DS865372:17179:40220:-1|gene:ISCW010671	9e-76	57.45	235	KOG1913	Regucalcin gene promoter region-related protein (RGPR)	Transcription	2e-39		P:GO:0061024; P:GO:0016192; P:GO:0006461	P:membrane organization; P:vesicle-mediated transport; P:protein complex assembly		PF12931.5: Sec16_C; PF12932.5: Sec16	cl14807: ACE1-Sec16-like
Rzam_Mc10269	6156	ATG	TAG	2051	Standard	TRINITY_DN37285_c0_g1_i3	Single ORF per transcript	Housekeeping protein	Housekeeping	1001574451	Protein transport protein Sec16A	0	97.52	2053	gi|675367228|gb|KFM60130.1|	Protein transport protein Sec16A, partial [Stegodyphus mimosarum]	0	41.99	1193	tr|A0A131YS20|A0A131YS20_RHIAP	Protein transport protein Sec16A OS=Rhipicephalus appendiculatus PE=4 SV=1	0	97.52	2053	sp|O15027|SC16A_HUMAN	Protein transport protein Sec16A OS=Homo sapiens GN=SEC16A PE=1 SV=3	9e-116	46.45	465	gi|1001574451|gb|JAP81270.1|	Protein transport protein Sec16A [Rhipicephalus appendiculatus]	0	97.52	2053	ISCW010671-PA	hypothetical protein|protein_coding|DS865372:17179:40220:-1|gene:ISCW010671	9e-95	54.29	326	KOG1913	Regucalcin gene promoter region-related protein (RGPR)	Transcription	2e-39	K20353	P:GO:0061024; P:GO:0016192; P:GO:0006461	P:membrane organization; P:vesicle-mediated transport; P:protein complex assembly		PF12931.5: Sec16_C; PF12932.5: Sec16	cl14807: ACE1-Sec16-like
Rzam_Mc1027	354	TCT	TGA	117	Standard	TRINITY_DN18755_c0_g3_i1	Single ORF per transcript	Secretory protein	Tick host interaction	1001573793	Lipocalin	2e-11	63.64	44						tr|A0A131YSR1|A0A131YSR1_RHIAP	Lipocalin OS=Rhipicephalus appendiculatus PE=4 SV=1	6e-09	63.64	44						gi|1001573793|gb|JAP80941.1|	Lipocalin [Rhipicephalus appendiculatus]	2e-10	63.64	44
Rzam_Mc10270	240	ATG	TAG	79	Standard	TRINITY_DN37285_c2_g1_i1	Single ORF per transcript	Housekeeping protein	RNA transport	82836058	EST Bmic [Rhipicephalus microplus]	7e-19	68	50	gi|241998554|ref|XP_002433920.1|	conserved hypothetical protein [Ixodes scapularis]	5e-11	55.1	49	tr|A0A147BAG9|A0A147BAG9_IXORI	Uncharacterized protein (Fragment) OS=Ixodes ricinus PE=4 SV=1	3e-12	63.27	49						gi|1016841884|gb|JAR87743.1|	hypothetical protein, partial [Ixodes ricinus]	9e-14	63.27	49	ISCW003758-PA	conserved hypothetical protein|protein_coding|DS702079:2032:16658:1|gene:ISCW003758	9e-15	55.1	49						C:GO:0005635; P:GO:0006913; P:GO:0006605; F:GO:0003723; P:GO:0051276; F:GO:0005198; C:GO:0043234	C:nuclear envelope; P:nucleocytoplasmic transport; P:protein targeting; F:RNA binding; P:chromosome organization; F:structural molecule activity; C:protein complex
Rzam_Mc10271	1263	ATG	TGA	420	Standard	TRINITY_DN37285_c2_g1_i8	Single ORF per transcript	Housekeeping protein	RNA transport	1016841844	hypothetical protein	1e-112	42.82	432	gi|241998554|ref|XP_002433920.1|	conserved hypothetical protein [Ixodes scapularis]	4e-29	49.56	113	tr|A0A147BAF1|A0A147BAF1_IXORI	Uncharacterized protein OS=Ixodes ricinus PE=4 SV=1	5e-110	42.82	432	sp|Q3B8D4|BEND5_XENLA	BEN domain-containing protein 5 OS=Xenopus laevis GN=bend5 PE=2 SV=1	2e-08	37.5	88	gi|1016841844|gb|JAR87723.1|	hypothetical protein [Ixodes ricinus]	1e-111	42.82	432	ISCW003758-PA	conserved hypothetical protein|protein_coding|DS702079:2032:16658:1|gene:ISCW003758	8e-33	49.56	113						C:GO:0005635; P:GO:0006913; P:GO:0006605; F:GO:0003723; P:GO:0051276; F:GO:0005198; C:GO:0043234	C:nuclear envelope; P:nucleocytoplasmic transport; P:protein targeting; F:RNA binding; P:chromosome organization; F:structural molecule activity; C:protein complex
Rzam_Mc10272	1068	ATG	TGA	355	Standard	TRINITY_DN37285_c3_g1_i1	Single ORF per transcript	Housekeeping protein	Fatty acid elongation	1001579992	17beta-estradiol 17-dehydrogenase / very-long-chain 3-oxoacyl-CoA reductase	0	100	355	gi|385655219|gb|AFI64324.1|	putative 17 beta-hydroxysteroid dehydrogenase [Haemaphysalis longicornis]	0	82.81	349	tr|A0A131YZE9|A0A131YZE9_RHIAP	17beta-estradiol 17-dehydrogenase / very-long-chain 3-oxoacyl-CoA reductase OS=Rhipicephalus appendiculatus PE=3 SV=1	0	100	355	sp|O57314|DHB12_ANAPL	Very-long-chain 3-oxoacyl-CoA reductase OS=Anas platyrhynchos GN=HSD17B12 PE=2 SV=1	3e-92	54.51	266	gi|1001579992|gb|JAP84038.1|	17beta-estradiol 17-dehydrogenase / very-long-chain 3-oxoacyl-CoA reductase [Rhipicephalus appendiculatus]	0	100	355	ISCW003401-PA	hydroxysteroid (17-beta) dehydrogenase, putative|protein_coding|DS684503:203775:213258:-1|gene:ISCW003401	0	73.1	342	KOG1014	17 beta-hydroxysteroid dehydrogenase type 3, HSD17B3	Lipid transport and metabolism	2e-94	K10251	F:GO:0016491; P:GO:0006629; P:GO:0009058; C:GO:0005575	F:oxidoreductase activity; P:lipid metabolic process; P:biosynthetic process; C:cellular_component	EC:1.1.1; EC:1.1.1.62	PF00106.23: adh_short	cl21454: NADB_Rossmann
Rzam_Mc10273	618	ATG	TAA	205	Standard	TRINITY_DN37285_c4_g1_i1	Single ORF per transcript	Housekeeping protein	Chaperone	1001582182	DnaJ-like protein subfamily B member 6	3e-141	100	191	gi|241651052|ref|XP_002411268.1|	conserved hypothetical protein [Ixodes scapularis]	1e-87	75.66	189	tr|A0A131Z137|A0A131Z137_RHIAP	DnaJ-like protein subfamily B member 6 OS=Rhipicephalus appendiculatus PE=4 SV=1	1e-138	100	191	sp|Q9QYI5|DNJB2_MOUSE	DnaJ homolog subfamily B member 2 OS=Mus musculus GN=Dnajb2 PE=1 SV=2	2e-40	54.35	138	gi|1001582182|gb|JAP85133.1|	DnaJ-like protein subfamily B member 6 [Rhipicephalus appendiculatus]	3e-140	100	191	ISCW010256-PA	conserved hypothetical protein|protein_coding|DS849465:159614:178665:-1|gene:ISCW010256	3e-91	75.66	189	KOG0714	Molecular chaperone (DnaJ superfamily)	Posttranslational modification, protein turnover, chaperones	4e-30		P:GO:0048856	P:anatomical structure development		PF00226.29: DnaJ	cl02542: DnaJ
Rzam_Mc10274	795	ATG	TGA	264	Standard	TRINITY_DN37285_c4_g1_i2	Single ORF per transcript	Housekeeping protein	Chaperone	1001582182	DnaJ-like protein subfamily B member 6	0	100	264	gi|241651052|ref|XP_002411268.1|	conserved hypothetical protein [Ixodes scapularis]	7e-129	77.99	268	tr|A0A131Z137|A0A131Z137_RHIAP	DnaJ-like protein subfamily B member 6 OS=Rhipicephalus appendiculatus PE=4 SV=1	0	100	264	sp|Q5FWN8|DNJ6A_XENLA	DnaJ homolog subfamily B member 6-A OS=Xenopus laevis GN=dnajb6-a PE=2 SV=1	3e-52	40.14	294	gi|1001582182|gb|JAP85133.1|	DnaJ-like protein subfamily B member 6 [Rhipicephalus appendiculatus]	0	100	264	ISCW010256-PA	conserved hypothetical protein|protein_coding|DS849465:159614:178665:-1|gene:ISCW010256	1e-132	77.99	268	KOG0714	Molecular chaperone (DnaJ superfamily)	Posttranslational modification, protein turnover, chaperones	4e-27	K09512	F:GO:0051082; P:GO:0006457; C:GO:0005575	F:unfolded protein binding; P:protein folding; C:cellular_component		PF00226.29: DnaJ	cl02542: DnaJ
Rzam_Mc10275	882	ATG	TGA	293	Standard	TRINITY_DN37285_c4_g1_i3	Single ORF per transcript	Housekeeping protein	Chaperone	1001582180	DnaJ-like protein subfamily B member 6	0	100	293	gi|241651052|ref|XP_002411268.1|	conserved hypothetical protein [Ixodes scapularis]	1e-122	70.37	297	tr|A0A131Z2W2|A0A131Z2W2_RHIAP	DnaJ-like protein subfamily B member 6 OS=Rhipicephalus appendiculatus PE=4 SV=1	0	100	293	sp|O54946|DNJB6_MOUSE	DnaJ homolog subfamily B member 6 OS=Mus musculus GN=Dnajb6 PE=1 SV=4	1e-47	41.3	293	gi|1001582180|gb|JAP85132.1|	DnaJ-like protein subfamily B member 6 [Rhipicephalus appendiculatus]	0	100	293	ISCW010256-PA	conserved hypothetical protein|protein_coding|DS849465:159614:178665:-1|gene:ISCW010256	3e-126	70.37	297	KOG0714	Molecular chaperone (DnaJ superfamily)	Posttranslational modification, protein turnover, chaperones	5e-27	K09512	C:GO:0005634; C:GO:0048471; C:GO:0005737; C:GO:0016020; C:GO:0016021	C:nucleus; C:perinuclear region of cytoplasm; C:cytoplasm; C:membrane; C:integral component of membrane		PF00226.29: DnaJ	cl02542: DnaJ
Rzam_Mc10276	354	ATG	TAG	117	Standard	TRINITY_DN37285_c4_g2_i1	Single ORF per transcript	No hit protein class	Hypothetical protein
Rzam_Mc10277	456	ATG	TAA	151	Standard	TRINITY_DN37286_c4_g1_i1	Single ORF per transcript	Unknown function protein	Unknown	1001576805	hypothetical protein	1e-110	100	151	gi|325304006|tpg|DAA34704.1|	TPA_inf: hypothetical protein 456 [Amblyomma variegatum]	7e-59	74.34	152	tr|A0A131YU11|A0A131YU11_RHIAP	Uncharacterized protein OS=Rhipicephalus appendiculatus PE=4 SV=1	4e-108	100	151	sp|Q9D722|OSER1_MOUSE	Oxidative stress-responsive serine-rich protein 1 OS=Mus musculus GN=Oser1 PE=2 SV=1	1e-09	55.1	49	gi|1001576805|gb|JAP82447.1|	hypothetical protein [Rhipicephalus appendiculatus]	1e-109	100	151	ISCW005773-PA	conserved hypothetical protein|protein_coding|DS753583:131191:134750:1|gene:ISCW005773	5e-39	59.59	146						P:GO:0006950	P:response to stress
Rzam_Mc10278	285	ATG	TAA	94	Standard	TRINITY_DN37286_c5_g1_i3	Single ORF per transcript	Unknown function protein	Unknown	82850988	EST Bmic [Rhipicephalus microplus]	5e-30	83.58	67
Rzam_Mc10279	1017	ATG	TAG	338	Standard	TRINITY_DN37289_c5_g1_i1	Single ORF per transcript	Housekeeping protein	Housekeeping	1001569007	UDP-N-acetylglucosamine transporter	0	98.22	338	gi|926633114|ref|XP_013782349.1|	PREDICTED: UDP-N-acetylglucosamine transporter-like [Limulus polyphemus]	9e-128	61.78	314	tr|A0A131YJ08|A0A131YJ08_RHIAP	UDP-N-acetylglucosamine transporter OS=Rhipicephalus appendiculatus PE=4 SV=1	0	98.22	338	sp|Q9Y2D2|S35A3_HUMAN	UDP-N-acetylglucosamine transporter OS=Homo sapiens GN=SLC35A3 PE=1 SV=1	3e-111	55.02	309	gi|1001569007|gb|JAP78548.1|	UDP-N-acetylglucosamine transporter [Rhipicephalus appendiculatus]	0	98.22	338	ISCW010850-PA	UDP-galactose transporter, putative|protein_coding|DS854843:33931:44564:-1|gene:ISCW010850	9e-68	49.57	232	KOG2234	Predicted UDP-galactose transporter	Carbohydrate transport and metabolism	4e-111		F:GO:0022857; C:GO:0005737; C:GO:0005794	F:transmembrane transporter activity; C:cytoplasm; C:Golgi apparatus		PF04142.13: Nuc_sug_transp	cl23754: EamA
Rzam_Mc1028	324	ATG	TAA	107	Standard	TRINITY_DN18773_c0_g1_i1	Single ORF per transcript	No hit protein class	Hypothetical protein
Rzam_Mc10280	993	ATG	TAG	330	Standard	TRINITY_DN37289_c5_g1_i2	Single ORF per transcript	Housekeeping protein	Housekeeping	1001564122	UDP-N-acetylglucosamine transporter	0	98.79	330	gi|926633114|ref|XP_013782349.1|	PREDICTED: UDP-N-acetylglucosamine transporter-like [Limulus polyphemus]	8e-128	61.78	314	tr|A0A131YDG4|A0A131YDG4_RHIAP	UDP-N-acetylglucosamine transporter OS=Rhipicephalus appendiculatus PE=4 SV=1	0	98.79	330	sp|Q9Y2D2|S35A3_HUMAN	UDP-N-acetylglucosamine transporter OS=Homo sapiens GN=SLC35A3 PE=1 SV=1	2e-111	55.02	309	gi|1001564122|gb|JAP76106.1|	UDP-N-acetylglucosamine transporter [Rhipicephalus appendiculatus]	0	98.79	330	ISCW010850-PA	UDP-galactose transporter, putative|protein_coding|DS854843:33931:44564:-1|gene:ISCW010850	1e-67	49.57	232	KOG2234	Predicted UDP-galactose transporter	Carbohydrate transport and metabolism	2e-112		F:GO:0022857; C:GO:0005737; C:GO:0005794; P:GO:0034641	F:transmembrane transporter activity; C:cytoplasm; C:Golgi apparatus; P:cellular nitrogen compound metabolic process		PF04142.13: Nuc_sug_transp	cl23754: EamA
Rzam_Mc10281	1602	ATG	TGA	533	Standard	TRINITY_DN37289_c6_g12_i2	Single ORF per transcript	Unknown function protein	Unknown	1001581066	putative protein containing DUF719 domain	0	99.25	533	gi|241155715|ref|XP_002407621.1|	conserved hypothetical protein [Ixodes scapularis]	0	70.85	542	tr|A0A131Z1F8|A0A131Z1F8_RHIAP	Uncharacterized protein OS=Rhipicephalus appendiculatus PE=4 SV=1	0	99.25	533	sp|Q9NRY5|F1142_HUMAN	Protein FAM114A2 OS=Homo sapiens GN=FAM114A2 PE=1 SV=4	8e-77	36.54	468	gi|1001581066|gb|JAP84575.1|	putative protein, containing DUF719 domain [Rhipicephalus appendiculatus]	0	99.25	533	ISCW017511-PA	conserved hypothetical protein|protein_coding|DS674345:373606:388463:1|gene:ISCW017511	0	70.85	542						P:GO:0008150; F:GO:0017076; C:GO:0005575	P:biological_process; F:purine nucleotide binding; C:cellular_component		PF05334.11: DUF719	cl09572: DUF719
Rzam_Mc10282	690	ATG	TAG	229	Standard	TRINITY_DN37289_c6_g18_i1	Single ORF per transcript	Secretory protein	Tick host interaction	427776757	Putative monolaris [Rhipicephalus pulchellus]	1e-60	45	220	gi|40890046|gb|AAR97367.1|	thrombin inhibitor [Amblyomma hebraeum]	7e-13	29.59	169	tr|L7LQ99|L7LQ99_9ACAR	Putative monolaris OS=Rhipicephalus pulchellus PE=2 SV=1	5e-58	45	220	sp|P0C8W3|VKT11_HADGE	Kunitz-type serine protease inhibitor Hg1 OS=Hadrurus gertschi PE=1 SV=1	1e-06	39.29	56	gi|427776757|gb|JAA53830.1|	Putative monolaris [Rhipicephalus pulchellus]	1e-59	45	220	ISCW012412-PA	Kunitz domain protein, putative|protein_coding|DS901362:54888:61481:1|gene:ISCW012412	1e-07	43.14	51						F:GO:0030234	F:enzyme regulator activity		PF00014.21: Kunitz_BPTI	cl00101: KU
Rzam_Mc10283	735	ATG	TGA	244	Standard	TRINITY_DN37289_c6_g4_i4	Single ORF per transcript	Housekeeping protein	RNA polymerase II system	1001575551	mediator of RNA polymerase II transcription subunit 8	4e-178	99.18	244	gi|241748784|ref|XP_002412474.1|	mediator of RNA polymerase II transcription subunit, putative [Ixodes scapularis]	5e-138	73.72	274	tr|A0A131YTK7|A0A131YTK7_RHIAP	Mediator of RNA polymerase II transcription subunit 8 OS=Rhipicephalus appendiculatus PE=4 SV=1	1e-175	99.18	244	sp|Q08BU1|MED8_XENTR	Mediator of RNA polymerase II transcription subunit 8 OS=Xenopus tropicalis GN=med8 PE=2 SV=1	5e-79	49.63	270	gi|1001575551|gb|JAP81820.1|	mediator of RNA polymerase II transcription subunit 8 [Rhipicephalus appendiculatus]	4e-177	99.18	244	ISCW021461-PA	mediator of RNA polymerase II transcription subunit, putative|protein_coding|DS888185:7824:28454:-1|gene:ISCW021461	1e-141	73.72	274	KOG3583	Uncharacterized conserved protein	Function unknown	8e-65	K15129	F:GO:0000988; C:GO:0043234; P:GO:0034641; P:GO:0009058; C:GO:0005654	F:transcription factor activity, protein binding; C:protein complex; P:cellular nitrogen compound metabolic process; P:biosynthetic process; C:nucleoplasm		PF10232.7: Med8	cl10917: Med8
Rzam_Mc10284	330	ATG	TAA	109	Standard	TRINITY_DN37289_c6_g9_i1	Single ORF per transcript	No hit protein class	Hypothetical protein
Rzam_Mc10285	2646	ATG	TGA	881	Standard	TRINITY_DN37292_c0_g4_i1	Single ORF per transcript	Housekeeping protein	Housekeeping	1001577493	52 kD repressor of inhibitor of protein kinase	0	96.71	882	gi|241238985|ref|XP_002401441.1|	52 kD repressor of inhibitor of protein kinase, putative [Ixodes scapularis]	2e-97	66.26	243	tr|A0A131YXZ2|A0A131YXZ2_RHIAP	52 kD repressor of inhibitor of protein kinase OS=Rhipicephalus appendiculatus PE=4 SV=1	0	96.71	882	sp|O43422|P52K_HUMAN	52 kDa repressor of the inhibitor of the protein kinase OS=Homo sapiens GN=THAP12 PE=1 SV=2	3e-14	48.19	83	gi|1001577493|gb|JAP82791.1|	52 kD repressor of inhibitor of protein kinase [Rhipicephalus appendiculatus]	0	96.71	882	ISCW018303-PA	52 kD repressor of inhibitor of protein kinase, putative|protein_coding|DS709658:204716:219570:1|gene:ISCW018303	3e-101	66.26	243	KOG3576	Ovo and related transcription factors	Transcription	1e-09		C:GO:0005634; F:GO:0003677; F:GO:0043167	C:nucleus; F:DNA binding; F:ion binding		PF05485.10: THAP; PF00605.15: IRF	cl02739: THAP; cl00096: IRF
Rzam_Mc10286	1560	ATG	TAG	519	Standard	TRINITY_DN37295_c1_g1_i1	Single ORF per transcript	Housekeeping protein	Amino sugar and nucleotide sugar metabolism	1001583698	chitinase	0	95.21	522	gi|241713456|ref|XP_002413492.1|	chitinase, putative [Ixodes scapularis]	0	52.51	518	tr|A0A131Z6V2|A0A131Z6V2_RHIAP	Chitinase OS=Rhipicephalus appendiculatus PE=3 SV=1	0	95.21	522	sp|Q13231|CHIT1_HUMAN	Chitotriosidase-1 OS=Homo sapiens GN=CHIT1 PE=1 SV=1	5e-106	38.37	490	gi|1001583698|gb|JAP85891.1|	chitinase [Rhipicephalus appendiculatus]	0	95.21	522	ISCW012986-PA	chitinase, putative|protein_coding|DS911446:198665:252941:1|gene:ISCW012986	0	52.51	518	KOG2806	Chitinase	Carbohydrate transport and metabolism	4e-98	K01183	P:GO:0005975; P:GO:0009056; C:GO:0005576; F:GO:0016798	P:carbohydrate metabolic process; P:catabolic process; C:extracellular region; F:hydrolase activity, acting on glycosyl bonds	EC:3.2.1.14	PF00704.26: Glyco_hydro_18; PF01607.22: CBM_14	cl10447: GH18_chitinase-like; cl02629: CBM_14
Rzam_Mc10287	1848	ATG	TGA	615	Standard	TRINITY_DN37296_c0_g3_i2	Single ORF per transcript	Housekeeping protein	Basal transcription factors	1001570303	transcription initiation factor TFIID subunit 6	0	99.51	615	gi|327290084|ref|XP_003229754.1|	PREDICTED: TAF6-like RNA polymerase II p300/CBP-associated factor-associated factor 65 kDa subunit 6L [Anolis carolinensis]	5e-93	43.78	402	tr|A0A131YM91|A0A131YM91_RHIAP	Transcription initiation factor TFIID subunit 6 OS=Rhipicephalus appendiculatus PE=4 SV=1	0	99.51	615	sp|Q8R2K4|TAF6L_MOUSE	TAF6-like RNA polymerase II p300/CBP-associated factor-associated factor 65 kDa subunit 6L OS=Mus musculus GN=Taf6l PE=2 SV=1	7e-89	44.19	387	gi|1001570303|gb|JAP79196.1|	transcription initiation factor TFIID subunit 6 [Rhipicephalus appendiculatus]	0	99.51	615	ISCW012210-PA	hypothetical protein|protein_coding|DS925894:4116:20775:-1|gene:ISCW012210	2e-55	46.39	263	KOG2549	Transcription initiation factor TFIID, subunit TAF6 (also component of histone acetyltransferase SAGA)	Transcription	8e-69	K03131	C:GO:0005634; P:GO:0034641; P:GO:0009058; F:GO:0003674	C:nucleus; P:cellular nitrogen compound metabolic process; P:biosynthetic process; F:molecular_function		PF02969.15: TAF; PF07571.11: TAF6_C	cl21736: TAF6
Rzam_Mc10288	1089	ATG	TGA	362	Standard	TRINITY_DN37297_c0_g1_i1	Single ORF per transcript	Unknown function protein	Unknown	49534551	EST Rapp [Rhipicephalus appendiculatus]	3e-08	63.46	52																gi|427791379|gb|JAA61141.1|	Hypothetical protein, partial [Rhipicephalus pulchellus]	7e-06	37.55	245											F:GO:0003677; F:GO:0001071; P:GO:0034641; P:GO:0009058	F:DNA binding; F:nucleic acid binding transcription factor activity; P:cellular nitrogen compound metabolic process; P:biosynthetic process
Rzam_Mc10289	1602	ATG	TAG	533	Standard	TRINITY_DN37300_c0_g3_i2	Single ORF per transcript	Secretory protein	Tick host interaction	427777535	Putative heptalaris [Rhipicephalus pulchellus]	0	77.64	501	gi|194246039|gb|ACF35511.1|	putative Kunitz-BPTI protein [Dermacentor variabilis]	1e-08	37.23	94	tr|L7LTQ9|L7LTQ9_9ACAR	Putative heptalaris OS=Rhipicephalus pulchellus PE=2 SV=1	0	77.64	501	sp|Q60559|AMBP_MESAU	Protein AMBP OS=Mesocricetus auratus GN=AMBP PE=1 SV=1	4e-06	35.42	96	gi|427777535|gb|JAA54219.1|	Putative heptalaris [Rhipicephalus pulchellus]	0	77.64	501	ISCW022147-PA	secreted salivary gland peptide, putative|protein_coding|DS916551:204077:215855:1|gene:ISCW022147	5e-07	33.33	96						F:GO:0030234	F:enzyme regulator activity
Rzam_Mc1029	624	ATG	TAG	207	Standard	TRINITY_DN18821_c0_g1_i1	Single ORF per transcript	Secretory protein	Tick host interaction	1001584630	Reprolysin	2e-101	95.24	147	gi|662165710|gb|AIE44755.1|	metalloprotease 4 [Rhipicephalus microplus]	1e-83	69.27	179	tr|A0A131Z4X4|A0A131Z4X4_RHIAP	Reprolysin OS=Rhipicephalus appendiculatus PE=4 SV=1	6e-99	95.24	147						gi|1001584630|gb|JAP86357.1|	Reprolysin [Rhipicephalus appendiculatus]	2e-100	95.24	147	ISCW006692-PA	metalloprotease, putative|protein_coding|DS757587:92550:140900:1|gene:ISCW006692	6e-25	30.41	171	KOG3658	Tumor necrosis factor-alpha-converting enzyme (TACE/ADAM17) and related metalloproteases	Extracellular structures	8e-09		F:GO:0008233	F:peptidase activity	EC:3.4.24	PF13574.4: Reprolysin_2	cl00064: ZnMc
Rzam_Mc10290	1605	ATG	TAA	534	Standard	TRINITY_DN37300_c0_g3_i3	Single ORF per transcript	Secretory protein	Tick host interaction	1001584356	Bovine pancreatic trypsin inhibitor	0	69.52	538	gi|194246039|gb|ACF35511.1|	putative Kunitz-BPTI protein [Dermacentor variabilis]	5e-08	32.48	117	tr|A0A131Z640|A0A131Z640_RHIAP	Pancreatic trypsin inhibitor OS=Rhipicephalus appendiculatus PE=4 SV=1	0	69.52	538						gi|1001584356|gb|JAP86220.1|	Bovine pancreatic trypsin inhibitor [Rhipicephalus appendiculatus]	0	69.52	538	ISCW007812-PA	serine protease inhibitor, putative|protein_coding|DS792799:1969:2137:-1|gene:ISCW007812	2e-06	37.74	53	KOG4295	Serine proteinase inhibitor (KU family)	Posttranslational modification, protein turnover, chaperones	2e-07		F:GO:0030234	F:enzyme regulator activity			cl00101: KU; cl00101: KU
Rzam_Mc10291	1605	ATG	TAA	534	Standard	TRINITY_DN37300_c0_g3_i5	Single ORF per transcript	Secretory protein	Tick host interaction	1001584356	Bovine pancreatic trypsin inhibitor	0	70.45	538	gi|194246039|gb|ACF35511.1|	putative Kunitz-BPTI protein [Dermacentor variabilis]	5e-08	34.17	120	tr|A0A131Z640|A0A131Z640_RHIAP	Pancreatic trypsin inhibitor OS=Rhipicephalus appendiculatus PE=4 SV=1	0	70.45	538						gi|1001584356|gb|JAP86220.1|	Bovine pancreatic trypsin inhibitor [Rhipicephalus appendiculatus]	0	70.45	538	ISCW007812-PA	serine protease inhibitor, putative|protein_coding|DS792799:1969:2137:-1|gene:ISCW007812	5e-06	37.74	53						F:GO:0030234	F:enzyme regulator activity			cl00101: KU; cl00101: KU
Rzam_Mc10292	897	ATG	TGA	298	Standard	TRINITY_DN37301_c0_g1_i1	Single ORF per transcript	Unknown function protein	Unknown	1001578197	Kielin/chordin-like protein	0	98.32	298	gi|926608208|ref|XP_013776680.1|	PREDICTED: kielin/chordin-like protein [Limulus polyphemus]	2e-48	39.92	258	tr|A0A131YV88|A0A131YV88_RHIAP	Kielin/chordin-like protein OS=Rhipicephalus appendiculatus PE=4 SV=1	0	98.32	298						gi|1001578197|gb|JAP83143.1|	Kielin/chordin-like protein [Rhipicephalus appendiculatus]	0	98.32	298
Rzam_Mc10293	897	ATG	TGA	298	Standard	TRINITY_DN37301_c0_g1_i3	Single ORF per transcript	Unknown function protein	Unknown	1001578197	Kielin/chordin-like protein	0	98.32	298	gi|926608208|ref|XP_013776680.1|	PREDICTED: kielin/chordin-like protein [Limulus polyphemus]	5e-48	39.92	258	tr|A0A131YV88|A0A131YV88_RHIAP	Kielin/chordin-like protein OS=Rhipicephalus appendiculatus PE=4 SV=1	0	98.32	298						gi|1001578197|gb|JAP83143.1|	Kielin/chordin-like protein [Rhipicephalus appendiculatus]	0	98.32	298
Rzam_Mc10294	309	ATG	TAG	102	Standard	TRINITY_DN37302_c1_g1_i1	Single ORF per transcript	Secretory protein	Tick host interaction	1001567787	Lipocalin	6e-50	75.96	104						tr|A0A131YHB9|A0A131YHB9_RHIAP	Lipocalin OS=Rhipicephalus appendiculatus PE=4 SV=1	2e-47	75.96	104						gi|1001567787|gb|JAP77938.1|	Lipocalin [Rhipicephalus appendiculatus]	6e-49	75.96	104											P:GO:0044403; F:GO:0003674	P:symbiosis, encompassing mutualism through parasitism; F:molecular_function		PF02098.14: His_binding
Rzam_Mc10295	309	ATG	TAG	102	Standard	TRINITY_DN37302_c1_g2_i1	Single ORF per transcript	Secretory protein	Tick host interaction	1001567787	Lipocalin	1e-48	71.15	104						tr|A0A131YHB9|A0A131YHB9_RHIAP	Lipocalin OS=Rhipicephalus appendiculatus PE=4 SV=1	5e-46	71.15	104						gi|1001567787|gb|JAP77938.1|	Lipocalin [Rhipicephalus appendiculatus]	1e-47	71.15	104											P:GO:0044403; F:GO:0003674	P:symbiosis, encompassing mutualism through parasitism; F:molecular_function
Rzam_Mc10296	1653	ATG	TAG	550	Standard	TRINITY_DN37302_c4_g4_i1	Single ORF per transcript	Housekeeping protein	Housekeeping	1001586842	monocarboxylate transporter partial	0	100	548	gi|241728328|ref|XP_002412248.1|	monocarboxylate transporter, putative [Ixodes scapularis]	0	73.63	603	tr|A0A131Z7Y6|A0A131Z7Y6_RHIAP	Monocarboxylate transporter (Fragment) OS=Rhipicephalus appendiculatus PE=4 SV=1	0	100	548	sp|Q7RTX9|MOT14_HUMAN	Monocarboxylate transporter 14 OS=Homo sapiens GN=SLC16A14 PE=2 SV=1	4e-15	22.26	530	gi|1001586842|gb|JAP87463.1|	monocarboxylate transporter, partial [Rhipicephalus appendiculatus]	0	100	548	ISCW011403-PA	monocarboxylate transporter, putative|protein_coding|DS879303:9799:38102:1|gene:ISCW011403	0	73.63	603	KOG2504	Monocarboxylate transporter	Carbohydrate transport and metabolism	8e-22		F:GO:0022857; C:GO:0005575	F:transmembrane transporter activity; C:cellular_component		PF07690.14: MFS_1	cl21472: MFS
Rzam_Mc10297	279	atg	cga	93	Standard	TRINITY_DN37302_c4_g9_i1	Single ORF per transcript	No hit protein class	Hypothetical protein
Rzam_Mc10298	999	ATG	TAG	332	Standard	TRINITY_DN37302_c5_g2_i1	Single ORF per transcript	Housekeeping protein	Steroid biosynthesis	1001571461	methylsterol monooxygenase	0	99.1	333	gi|1009567447|ref|XP_015916116.1|	PREDICTED: fatty acid hydroxylase domain-containing protein 2-like [Parasteatoda tepidariorum]	3e-159	68.39	329	tr|A0A131YMG6|A0A131YMG6_RHIAP	Methylsterol monooxygenase OS=Rhipicephalus appendiculatus PE=3 SV=1	0	99.1	333	sp|Q9GKT2|FXDC2_MACFA	Fatty acid hydroxylase domain-containing protein 2 OS=Macaca fascicularis GN=FAXDC2 PE=2 SV=1	1e-108	47.42	329	gi|1001571461|gb|JAP79775.1|	methylsterol monooxygenase [Rhipicephalus appendiculatus]	0	99.1	333	ISCW007511-PA	sterol desaturase, putative|protein_coding|DS804811:898:6417:1|gene:ISCW007511	2e-41	84.78	92	KOG0873	C-4 sterol methyl oxidase	Lipid transport and metabolism	1e-73	K07750	P:GO:0044281; F:GO:0016491; P:GO:0006629; F:GO:0043167; P:GO:0009058; C:GO:0005575	P:small molecule metabolic process; F:oxidoreductase activity; P:lipid metabolic process; F:ion binding; P:biosynthetic process; C:cellular_component		PF04116.11: FA_hydroxylase	cl01132: FA_hydroxylase
Rzam_Mc10299	3513	ATG	TAA	1170	Standard	TRINITY_DN37303_c0_g1_i1	Single ORF per transcript	Housekeeping protein	Housekeeping	1001570295	crooked legs	0	95.38	1169	gi|241830749|ref|XP_002414826.1|	zinc finger protein, putative [Ixodes scapularis]	2e-70	29.95	621	tr|A0A131YL16|A0A131YL16_RHIAP	Crooked legs OS=Rhipicephalus appendiculatus PE=4 SV=1	0	95.38	1169	sp|P08045|XFIN_XENLA	Zinc finger protein Xfin OS=Xenopus laevis PE=1 SV=1	1e-13	24.37	476	gi|1001570295|gb|JAP79192.1|	crooked legs [Rhipicephalus appendiculatus]	0	95.38	1169	ISCW014155-PA	zinc finger protein, putative|protein_coding|DS942963:54422:57687:1|gene:ISCW014155	3e-74	29.95	621	KOG3608	Zn finger proteins	General function prediction only	7e-10		F:GO:0043167	F:ion binding
Rzam_Mc103	513	TTC	TGA	170	Standard	TRINITY_DN64060_c0_g1_i1	Multiple ORFs per transcript	Secretory protein	Tick host interaction	T13503_TC6596	EST Rapp [Rhipicephalus appendiculatus]	5e-16	64.52	62
Rzam_Mc1030	624	ATG	TAG	207	Standard	TRINITY_DN18821_c0_g2_i1	Single ORF per transcript	Secretory protein	Tick host interaction	1001584630	Reprolysin	7e-103	96.58	146	gi|662165710|gb|AIE44755.1|	metalloprotease 4 [Rhipicephalus microplus]	2e-83	70.45	176	tr|A0A131Z4X4|A0A131Z4X4_RHIAP	Reprolysin OS=Rhipicephalus appendiculatus PE=4 SV=1	3e-100	96.58	146						gi|1001584630|gb|JAP86357.1|	Reprolysin [Rhipicephalus appendiculatus]	7e-102	96.58	146	ISCW006692-PA	metalloprotease, putative|protein_coding|DS757587:92550:140900:1|gene:ISCW006692	2e-24	30.41	171	KOG3658	Tumor necrosis factor-alpha-converting enzyme (TACE/ADAM17) and related metalloproteases	Extracellular structures	8e-09		F:GO:0008233	F:peptidase activity	EC:3.4.24	PF13574.4: Reprolysin_2	cl00064: ZnMc
Rzam_Mc10300	1098	ATG	TGA	365	Standard	TRINITY_DN37304_c1_g5_i1	Single ORF per transcript	Housekeeping protein	Voltage-gated cation channels	1001579003	potassium channel subfamily K member 1	0	99.73	365	gi|926629839|ref|XP_013780582.1|	PREDICTED: potassium channel subfamily K member 1-like [Limulus polyphemus]	4e-128	62.37	295	tr|A0A131YZ97|A0A131YZ97_RHIAP	Potassium channel subfamily K member 1 OS=Rhipicephalus appendiculatus PE=3 SV=1	0	99.73	365	sp|Q5UE96|KCNK1_RABIT	Potassium channel subfamily K member 1 OS=Oryctolagus cuniculus GN=KCNK1 PE=2 SV=1	9e-65	37.9	314	gi|1001579003|gb|JAP83546.1|	potassium channel subfamily K member 1 [Rhipicephalus appendiculatus]	0	99.73	365	ISCW005408-PA	potassium channel, putative|protein_coding|DS756114:79176:98033:1|gene:ISCW005408	3e-119	95.38	195	KOG4404	Tandem pore domain K+ channel TASK3/THIK-1	Inorganic ion transport and metabolism	9e-29	K04912	F:GO:0022857; C:GO:0005886	F:transmembrane transporter activity; C:plasma membrane		PF07885.14: Ion_trans_2; PF07885.14: Ion_trans_2	cl21560: Ion_trans_2; cl21560: Ion_trans_2
Rzam_Mc10301	945	ATG	TGA	314	Standard	TRINITY_DN37304_c1_g5_i2	Single ORF per transcript	Housekeeping protein	Voltage-gated cation channels	1001579001	potassium channel subfamily K member 1	0	99.68	314	gi|926629839|ref|XP_013780582.1|	PREDICTED: potassium channel subfamily K member 1-like [Limulus polyphemus]	1e-143	67.46	295	tr|A0A131YYI6|A0A131YYI6_RHIAP	Potassium channel subfamily K member 1 OS=Rhipicephalus appendiculatus PE=3 SV=1	0	99.68	314	sp|Q5UE96|KCNK1_RABIT	Potassium channel subfamily K member 1 OS=Oryctolagus cuniculus GN=KCNK1 PE=2 SV=1	1e-68	38.41	289	gi|1001579001|gb|JAP83545.1|	potassium channel subfamily K member 1 [Rhipicephalus appendiculatus]	0	99.68	314	ISCW005408-PA	potassium channel, putative|protein_coding|DS756114:79176:98033:1|gene:ISCW005408	2e-120	95.38	195	KOG4404	Tandem pore domain K+ channel TASK3/THIK-1	Inorganic ion transport and metabolism	5e-31	K04912	F:GO:0022857; C:GO:0005886	F:transmembrane transporter activity; C:plasma membrane		PF07885.14: Ion_trans_2; PF07885.14: Ion_trans_2	cl21560: Ion_trans_2; cl21560: Ion_trans_2
Rzam_Mc10302	678	atg	cac	226	Standard	TRINITY_DN37304_c2_g1_i1	Single ORF per transcript	Unknown function protein	Unknown	1001583994	putative protein containing ELP6 domain	2e-157	96.9	226	gi|241604707|ref|XP_002405938.1|	conserved hypothetical protein [Ixodes scapularis]	2e-69	55.75	226	tr|A0A131Z3Q4|A0A131Z3Q4_RHIAP	Uncharacterized protein OS=Rhipicephalus appendiculatus PE=4 SV=1	6e-155	96.9	226	sp|B2RYG8|ELP6_RAT	Elongator complex protein 6 OS=Rattus norvegicus GN=Elp6 PE=2 SV=1	8e-11	26.67	225	gi|1001583994|gb|JAP86039.1|	putative protein, containing ELP6 domain [Rhipicephalus appendiculatus]	2e-156	96.9	226	ISCW009787-PA	conserved hypothetical protein|protein_coding|DS827347:161793:163210:-1|gene:ISCW009787	5e-73	55.75	226						C:GO:0043234; C:GO:0005622	C:protein complex; C:intracellular		PF09807.7: ELP6	cl10780: ELP6
Rzam_Mc10303	822	ATG	TAG	273	Standard	TRINITY_DN37304_c2_g1_i2	Single ORF per transcript	Unknown function protein	Unknown	1001583994	putative protein containing ELP6 domain	0	96.7	273	gi|241604707|ref|XP_002405938.1|	conserved hypothetical protein [Ixodes scapularis]	1e-96	57.88	273	tr|A0A131Z3Q4|A0A131Z3Q4_RHIAP	Uncharacterized protein OS=Rhipicephalus appendiculatus PE=4 SV=1	0	96.7	273	sp|B2RYG8|ELP6_RAT	Elongator complex protein 6 OS=Rattus norvegicus GN=Elp6 PE=2 SV=1	6e-18	26.37	273	gi|1001583994|gb|JAP86039.1|	putative protein, containing ELP6 domain [Rhipicephalus appendiculatus]	0	96.7	273	ISCW009787-PA	conserved hypothetical protein|protein_coding|DS827347:161793:163210:-1|gene:ISCW009787	2e-100	57.88	273						C:GO:0043234; C:GO:0005622	C:protein complex; C:intracellular		PF09807.7: ELP6	cl10780: ELP6
Rzam_Mc10304	1047	atg	tat	349	Standard	TRINITY_DN37305_c2_g3_i2	Single ORF per transcript	Housekeeping protein	Glycosyltransferases	427781425	Putative beta 14 mannosyl glycoprotein 4 beta n acetylglucosaminyltransferase [Rhipicephalus pulchellus]	0	78.51	349	gi|240981498|ref|XP_002403751.1|	beta-1,4-mannosyl-glycoprotein beta-1,4-N-acetylglucosaminyl-transferase, putative [Ixodes scapularis]	5e-85	46.53	288	tr|L7LZ93|L7LZ93_9ACAR	Putative beta-14-mannosyl-glycoprotein 4-beta-n-acetylglucosaminyltransferase OS=Rhipicephalus pulchellus PE=2 SV=1	0	78.51	349	sp|Q02527|MGAT3_RAT	Beta-1,4-mannosyl-glycoprotein 4-beta-N-acetylglucosaminyltransferase OS=Rattus norvegicus GN=Mgat3 PE=1 SV=2	4e-49	38.67	256	gi|427781425|gb|JAA56164.1|	Putative beta-14-mannosyl-glycoprotein 4-beta-n-acetylglucosaminyltransferase [Rhipicephalus pulchellus]	0	78.51	349	ISCW001411-PA	beta-1,4-mannosyl-glycoprotein beta-1,4-N-acetylglucosaminyl-transferase, putative|protein_coding|DS627105:222579:230029:-1|gene:ISCW001411	9e-89	46.53	288						F:GO:0003830; F:GO:0016757; C:GO:0016020; C:GO:0016021; P:GO:0006487; C:GO:0000139; F:GO:0016740	F:beta-1,4-mannosylglycoprotein 4-beta-N-acetylglucosaminyltransferase activity; F:transferase activity, transferring glycosyl groups; C:membrane; C:integral component of membrane; P:protein N-linked glycosylation; C:Golgi membrane; F:transferase activity		PF04724.11: Glyco_transf_17	cl04706: Glyco_transf_17
Rzam_Mc10305	1293	ATG	TAG	430	Standard	TRINITY_DN37305_c2_g3_i3	Single ORF per transcript	Housekeeping protein	Glycosyltransferases	1001569515	beta-1,4-mannosyl-glycoprotein beta-1,4-N-acetylglucosaminyltransferase	0	90.23	430	gi|240981498|ref|XP_002403751.1|	beta-1,4-mannosyl-glycoprotein beta-1,4-N-acetylglucosaminyl-transferase, putative [Ixodes scapularis]	3e-123	47.86	374	tr|A0A131YJW7|A0A131YJW7_RHIAP	Beta-1,4-mannosyl-glycoprotein beta-1,4-N-acetylglucosaminyltransferase OS=Rhipicephalus appendiculatus PE=4 SV=1	0	90.23	430	sp|Q02527|MGAT3_RAT	Beta-1,4-mannosyl-glycoprotein 4-beta-N-acetylglucosaminyltransferase OS=Rattus norvegicus GN=Mgat3 PE=1 SV=2	1e-74	41.07	336	gi|1001569515|gb|JAP78802.1|	beta-1,4-mannosyl-glycoprotein beta-1,4-N-acetylglucosaminyltransferase [Rhipicephalus appendiculatus]	0	90.23	430	ISCW001411-PA	beta-1,4-mannosyl-glycoprotein beta-1,4-N-acetylglucosaminyl-transferase, putative|protein_coding|DS627105:222579:230029:-1|gene:ISCW001411	6e-127	47.86	374						P:GO:0005975; F:GO:0016757; P:GO:0006464; P:GO:0009058; C:GO:0005575	P:carbohydrate metabolic process; F:transferase activity, transferring glycosyl groups; P:cellular protein modification process; P:biosynthetic process; C:cellular_component	EC:2.4.1.144; EC:2.4.1	PF04724.11: Glyco_transf_17	cl04706: Glyco_transf_17
Rzam_Mc10306	951	atg	ttg	317	Standard	TRINITY_DN37305_c2_g3_i4	Single ORF per transcript	Housekeeping protein	Glycosyltransferases	427781425	Putative beta 14 mannosyl glycoprotein 4 beta n acetylglucosaminyltransferase [Rhipicephalus pulchellus]	0	78.55	317	gi|240981498|ref|XP_002403751.1|	beta-1,4-mannosyl-glycoprotein beta-1,4-N-acetylglucosaminyl-transferase, putative [Ixodes scapularis]	2e-83	52.38	231	tr|L7LZ93|L7LZ93_9ACAR	Putative beta-14-mannosyl-glycoprotein 4-beta-n-acetylglucosaminyltransferase OS=Rhipicephalus pulchellus PE=2 SV=1	0	78.55	317	sp|Q02527|MGAT3_RAT	Beta-1,4-mannosyl-glycoprotein 4-beta-N-acetylglucosaminyltransferase OS=Rattus norvegicus GN=Mgat3 PE=1 SV=2	1e-46	40.81	223	gi|427781425|gb|JAA56164.1|	Putative beta-14-mannosyl-glycoprotein 4-beta-n-acetylglucosaminyltransferase [Rhipicephalus pulchellus]	0	78.55	317	ISCW001411-PA	beta-1,4-mannosyl-glycoprotein beta-1,4-N-acetylglucosaminyl-transferase, putative|protein_coding|DS627105:222579:230029:-1|gene:ISCW001411	3e-87	52.38	231						F:GO:0016757; C:GO:0005575	F:transferase activity, transferring glycosyl groups; C:cellular_component		PF04724.11: Glyco_transf_17	cl04706: Glyco_transf_17
Rzam_Mc10307	1293	ATG	TAG	430	Standard	TRINITY_DN37305_c2_g3_i6	Single ORF per transcript	Housekeeping protein	Glycosyltransferases	1001569515	beta-1,4-mannosyl-glycoprotein beta-1,4-N-acetylglucosaminyltransferase	0	90	430	gi|240981498|ref|XP_002403751.1|	beta-1,4-mannosyl-glycoprotein beta-1,4-N-acetylglucosaminyl-transferase, putative [Ixodes scapularis]	7e-123	47.86	374	tr|A0A131YJW7|A0A131YJW7_RHIAP	Beta-1,4-mannosyl-glycoprotein beta-1,4-N-acetylglucosaminyltransferase OS=Rhipicephalus appendiculatus PE=4 SV=1	0	90	430	sp|Q02527|MGAT3_RAT	Beta-1,4-mannosyl-glycoprotein 4-beta-N-acetylglucosaminyltransferase OS=Rattus norvegicus GN=Mgat3 PE=1 SV=2	4e-75	41.37	336	gi|1001569515|gb|JAP78802.1|	beta-1,4-mannosyl-glycoprotein beta-1,4-N-acetylglucosaminyltransferase [Rhipicephalus appendiculatus]	0	90	430	ISCW001411-PA	beta-1,4-mannosyl-glycoprotein beta-1,4-N-acetylglucosaminyl-transferase, putative|protein_coding|DS627105:222579:230029:-1|gene:ISCW001411	1e-126	47.86	374						P:GO:0005975; F:GO:0016757; P:GO:0006464; P:GO:0009058; C:GO:0005575	P:carbohydrate metabolic process; F:transferase activity, transferring glycosyl groups; P:cellular protein modification process; P:biosynthetic process; C:cellular_component	EC:2.4.1.144; EC:2.4.1	PF04724.11: Glyco_transf_17	cl04706: Glyco_transf_17
Rzam_Mc10308	483	atg	cgt	161	Standard	TRINITY_DN37305_c2_g9_i1	Single ORF per transcript	Housekeeping protein	Glycosyltransferases	1001564396	beta-1,4-mannosyl-glycoprotein beta-1,4-N-acetylglucosaminyltransferase	4e-84	81.37	161	gi|240981498|ref|XP_002403751.1|	beta-1,4-mannosyl-glycoprotein beta-1,4-N-acetylglucosaminyl-transferase, putative [Ixodes scapularis]	5e-19	43.04	79	tr|A0A131YA95|A0A131YA95_RHIAP	Beta-1,4-mannosyl-glycoprotein beta-1,4-N-acetylglucosaminyltransferase OS=Rhipicephalus appendiculatus PE=4 SV=1	2e-81	81.37	161	sp|Q10470|MGAT3_MOUSE	Beta-1,4-mannosyl-glycoprotein 4-beta-N-acetylglucosaminyltransferase OS=Mus musculus GN=Mgat3 PE=2 SV=2	1e-07	46.55	58	gi|1001564396|gb|JAP76243.1|	beta-1,4-mannosyl-glycoprotein beta-1,4-N-acetylglucosaminyltransferase [Rhipicephalus appendiculatus]	4e-83	81.37	161	ISCW001411-PA	beta-1,4-mannosyl-glycoprotein beta-1,4-N-acetylglucosaminyl-transferase, putative|protein_coding|DS627105:222579:230029:-1|gene:ISCW001411	1e-22	43.04	79						F:GO:0003674	F:molecular_function
Rzam_Mc10309	591	ATG	TGA	196	Standard	TRINITY_DN37306_c0_g1_i2	Single ORF per transcript	Housekeeping protein	Housekeeping	427787053	Putative protein in spla and the ryanodine receptor [Rhipicephalus pulchellus]	3e-143	100	196	gi|325303606|tpg|DAA34300.1|	TPA_inf: domain in SPla and the ryanodine receptor [Amblyomma variegatum]	2e-120	94.35	177	tr|L7M745|L7M745_9ACAR	Uncharacterized protein OS=Rhipicephalus pulchellus PE=2 SV=1	9e-141	100	196	sp|Q5ZHV7|SPRY7_CHICK	SPRY domain-containing protein 7 OS=Gallus gallus GN=SPRYD7 PE=2 SV=1	5e-74	54.82	197	gi|427787053|gb|JAA58978.1|	Putative protein in spla and the ryanodine receptor [Rhipicephalus pulchellus]	2e-142	100	196	ISCW016509-PA	conserved hypothetical protein|protein_coding|DS644582:132158:134367:-1|gene:ISCW016509	5e-74	85.71	119	KOG4030	Uncharacterized conserved protein, contains SPRY domain	Function unknown	1e-74		F:GO:0003674	F:molecular_function		PF00622.26: SPRY	cl02614: SPRY
Rzam_Mc1031	312	ATG	TAA	103	Standard	TRINITY_DN18832_c0_g2_i1	Single ORF per transcript	Secretory protein	Tick host interaction	1001582246	Lipocalin	4e-64	92.23	103	gi|7767032|pdb|1QFT|A	Chain A, Histamine Binding Protein From Female Brown Ear Rhipicephalus Appendiculatus	2e-44	71.29	101	tr|A0A131Z344|A0A131Z344_RHIAP	Lipocalin OS=Rhipicephalus appendiculatus PE=4 SV=1	1e-61	92.23	103	sp|O77421|HBP2_RHIAP	Female-specific histamine-binding protein 2 OS=Rhipicephalus appendiculatus PE=1 SV=1	2e-46	71.29	101	gi|1001582246|gb|JAP85165.1|	Lipocalin [Rhipicephalus appendiculatus]	4e-63	92.23	103											C:GO:0005576; P:GO:0044403; F:GO:0003674	C:extracellular region; P:symbiosis, encompassing mutualism through parasitism; F:molecular_function		PF02098.14: His_binding	cl03446: His_binding
Rzam_Mc10310	1668	ATG	TAG	555	Standard	TRINITY_DN37307_c9_g4_i3	Single ORF per transcript	Housekeeping protein	Nitrogen metabolism	1001583518	glutamate dehydrogenase (NAD(P)+)	0	99.82	555	gi|675389956|gb|KFM82853.1|	Glutamate dehydrogenase, mitochondrial, partial [Stegodyphus mimosarum]	0	85.58	534	tr|A0A131Z6L9|A0A131Z6L9_RHIAP	Glutamate dehydrogenase (NAD(P)+) OS=Rhipicephalus appendiculatus PE=3 SV=1	0	99.82	555	sp|P54385|DHE3_DROME	Glutamate dehydrogenase, mitochondrial OS=Drosophila melanogaster GN=Gdh PE=1 SV=2	0	71.38	559	gi|1001583518|gb|JAP85801.1|	glutamate dehydrogenase (NAD(P)+) [Rhipicephalus appendiculatus]	0	99.82	555	ISCW000393-PA	glutamate dehydrogenase, putative|protein_coding|DS635245:59110:77957:-1|gene:ISCW000393	0	80.25	562	KOG2250	Glutamate/leucine/phenylalanine/valine dehydrogenases	Amino acid transport and metabolism	0	K00261	F:GO:0016491; P:GO:0006520	F:oxidoreductase activity; P:cellular amino acid metabolic process	EC:1.4.1.3; EC:1.4.1.2	PF02812.16: ELFV_dehydrog_N; PF00208.19: ELFV_dehydrog	cl21454: NADB_Rossmann; cl08368: ELFV_dehydrog_N
Rzam_Mc10311	240	atg	ttg	80	Standard	TRINITY_DN37307_c9_g4_i4	Single ORF per transcript	Unknown function protein	Unknown	82840523	EST Bmic [Rhipicephalus microplus]	3e-16	51.95	77																gi|1001586538|gb|JAP87311.1|	hypothetical protein, partial [Rhipicephalus appendiculatus]	6e-06	71.88	32
Rzam_Mc10312	429	ATG	TGA	142	Standard	TRINITY_DN37307_c9_g8_i1	Single ORF per transcript	Housekeeping protein	Housekeeping	1001577477	camp responsive element binding protein like 2	2e-95	99.3	142	gi|241685146|ref|XP_002412774.1|	conserved hypothetical protein [Ixodes scapularis]	1e-45	68.22	129	tr|A0A131YU79|A0A131YU79_RHIAP	Camp responsive element binding protein like 2 OS=Rhipicephalus appendiculatus PE=4 SV=1	9e-93	99.3	142	sp|O60519|CRBL2_HUMAN	cAMP-responsive element-binding protein-like 2 OS=Homo sapiens GN=CREBL2 PE=1 SV=1	6e-28	54.64	97	gi|1001577477|gb|JAP82783.1|	camp responsive element binding protein like 2 [Rhipicephalus appendiculatus]	2e-94	99.3	142	ISCW012752-PA	conserved hypothetical protein|protein_coding|DS899156:5466:16834:-1|gene:ISCW012752	2e-49	68.22	129						F:GO:0003677; F:GO:0001071; P:GO:0034641; P:GO:0009058	F:DNA binding; F:nucleic acid binding transcription factor activity; P:cellular nitrogen compound metabolic process; P:biosynthetic process			cl21462: bZIP
Rzam_Mc10313	1761	ATG	TGA	586	Standard	TRINITY_DN37311_c0_g1_i1	Single ORF per transcript	Housekeeping protein	Housekeeping	1001579035	endosomal membrane emp70	0	99.66	586	gi|241561639|ref|XP_002401275.1|	endosomal membrane protein EMP70, putative [Ixodes scapularis]	0	83.24	561	tr|A0A131YYD0|A0A131YYD0_RHIAP	Transmembrane 9 superfamily member OS=Rhipicephalus appendiculatus PE=3 SV=1	0	99.66	586	sp|Q9DBU0|TM9S1_MOUSE	Transmembrane 9 superfamily member 1 OS=Mus musculus GN=Tm9sf1 PE=2 SV=2	0	60.45	574	gi|1001579035|gb|JAP83562.1|	endosomal membrane emp70 [Rhipicephalus appendiculatus]	0	99.66	586	ISCW008535-PA	endosomal membrane protein EMP70, putative|protein_coding|DS815107:11188:35152:1|gene:ISCW008535	0	83.24	561	KOG1277	Endosomal membrane proteins, EMP70	Intracellular trafficking, secretion, and vesicular transport	0	K17085	C:GO:0005764	C:lysosome		PF02990.14: EMP70	cl09289: EMP70
Rzam_Mc10314	1761	ATG	TGA	586	Standard	TRINITY_DN37311_c0_g1_i3	Single ORF per transcript	Housekeeping protein	Housekeeping	1001579035	endosomal membrane emp70	0	99.32	586	gi|241561639|ref|XP_002401275.1|	endosomal membrane protein EMP70, putative [Ixodes scapularis]	0	82.89	561	tr|A0A131YYD0|A0A131YYD0_RHIAP	Transmembrane 9 superfamily member OS=Rhipicephalus appendiculatus PE=3 SV=1	0	99.32	586	sp|Q9DBU0|TM9S1_MOUSE	Transmembrane 9 superfamily member 1 OS=Mus musculus GN=Tm9sf1 PE=2 SV=2	0	60.28	574	gi|1001579035|gb|JAP83562.1|	endosomal membrane emp70 [Rhipicephalus appendiculatus]	0	99.32	586	ISCW008535-PA	endosomal membrane protein EMP70, putative|protein_coding|DS815107:11188:35152:1|gene:ISCW008535	0	82.89	561	KOG1277	Endosomal membrane proteins, EMP70	Intracellular trafficking, secretion, and vesicular transport	0	K17085	C:GO:0005764	C:lysosome		PF02990.14: EMP70	cl09289: EMP70
Rzam_Mc10315	1371	ATG	TGA	456	Standard	TRINITY_DN37316_c0_g1_i1	Single ORF per transcript	Housekeeping protein	Centrosome formation and ciliogenesis proteins	1001568723	tubulin gamma	0	99.78	456	gi|675386503|gb|KFM79400.1|	Tubulin gamma-1 chain, partial [Stegodyphus mimosarum]	0	85.21	453	tr|A0A131YK16|A0A131YK16_RHIAP	Tubulin gamma chain OS=Rhipicephalus appendiculatus PE=3 SV=1	0	99.78	456	sp|P23258|TBG1_HUMAN	Tubulin gamma-1 chain OS=Homo sapiens GN=TUBG1 PE=1 SV=2	0	81.78	450	gi|1001568723|gb|JAP78406.1|	tubulin gamma [Rhipicephalus appendiculatus]	0	99.78	456	ISCW017136-PA	beta tubulin|protein_coding|DS670557:183790:198164:1|gene:ISCW017136	1e-87	35.09	436	KOG1374	Gamma tubulin	Cytoskeleton	0		P:GO:0007010; P:GO:0006461; F:GO:0005198; F:GO:0043167; C:GO:0000228; C:GO:0043234; P:GO:0007049; P:GO:0000003; C:GO:0005768; C:GO:0005815; F:GO:0003924; C:GO:0005929; C:GO:0005829	P:cytoskeleton organization; P:protein complex assembly; F:structural molecule activity; F:ion binding; C:nuclear chromosome; C:protein complex; P:cell cycle; P:reproduction; C:endosome; C:microtubule organizing center; F:GTPase activity; C:cilium; C:cytosol	EC:3.6.1; EC:3.6.1.15	PF00091.23: Tubulin; PF03953.15: Tubulin_C	cl10017: Tubulin_FtsZ_Cetz-like
Rzam_Mc10316	2367	ATG	TAA	788	Standard	TRINITY_DN37318_c0_g2_i1	Single ORF per transcript	Housekeeping protein	Ribosome biogenesis	1001579710	U3 small nucleolar RNA-associated protein 13	0	98.48	788	gi|926617109|ref|XP_013773704.1|	PREDICTED: transducin beta-like protein 3 [Limulus polyphemus]	0	54.51	798	tr|A0A131YY30|A0A131YY30_RHIAP	U3 small nucleolar RNA-associated protein 13 OS=Rhipicephalus appendiculatus PE=4 SV=1	0	98.48	788	sp|Q8C4J7|TBL3_MOUSE	Transducin beta-like protein 3 OS=Mus musculus GN=Tbl3 PE=2 SV=1	0	46.81	784	gi|1001579710|gb|JAP83897.1|	U3 small nucleolar RNA-associated protein 13 [Rhipicephalus appendiculatus]	0	98.48	788	ISCW009667-PA	WD-repeat protein, putative|protein_coding|DS832217:560:38777:1|gene:ISCW009667	0	53.09	761	KOG0319	WD40-repeat-containing subunit of the 18S rRNA processing complex	RNA processing and modification	0	K14555	F:GO:0003723; P:GO:0042254; P:GO:0034641; C:GO:0005730	F:RNA binding; P:ribosome biogenesis; P:cellular nitrogen compound metabolic process; C:nucleolus		PF08625.9: Utp13; PF00400.30: WD40	cl02567: WD40; cl23585: Utp13; cl02567: WD40
Rzam_Mc10317	2139	atg	aag	713	Standard	TRINITY_DN37318_c0_g2_i2	Single ORF per transcript	Housekeeping protein	Ribosome biogenesis	1001579710	U3 small nucleolar RNA-associated protein 13	0	98.74	713	gi|926617109|ref|XP_013773704.1|	PREDICTED: transducin beta-like protein 3 [Limulus polyphemus]	0	54.57	733	tr|A0A131YY30|A0A131YY30_RHIAP	U3 small nucleolar RNA-associated protein 13 OS=Rhipicephalus appendiculatus PE=4 SV=1	0	98.74	713	sp|Q8C4J7|TBL3_MOUSE	Transducin beta-like protein 3 OS=Mus musculus GN=Tbl3 PE=2 SV=1	0	45.83	720	gi|1001579710|gb|JAP83897.1|	U3 small nucleolar RNA-associated protein 13 [Rhipicephalus appendiculatus]	0	98.74	713	ISCW009667-PA	WD-repeat protein, putative|protein_coding|DS832217:560:38777:1|gene:ISCW009667	0	52.66	714	KOG0319	WD40-repeat-containing subunit of the 18S rRNA processing complex	RNA processing and modification	0		F:GO:0003723; P:GO:0042254; P:GO:0034641; C:GO:0005730	F:RNA binding; P:ribosome biogenesis; P:cellular nitrogen compound metabolic process; C:nucleolus		PF08625.9: Utp13; PF00400.30: WD40	cl02567: WD40; cl02567: WD40; cl23585: Utp13
Rzam_Mc10318	570	ATG	TGA	189	Standard	TRINITY_DN37319_c0_g1_i1	Single ORF per transcript	Housekeeping protein	Messenger RNA biogenesis	427788985	Putative ccr4 not transcription complex subunit 3 [Rhipicephalus pulchellus]	3e-140	100	189	gi|242000512|ref|XP_002434899.1|	conserved hypothetical protein [Ixodes scapularis]	9e-97	83.91	174	tr|L7MA01|L7MA01_9ACAR	Putative ccr4-not transcription complex subunit 3 OS=Rhipicephalus pulchellus PE=2 SV=1	1e-137	100	189	sp|O75175|CNOT3_HUMAN	CCR4-NOT transcription complex subunit 3 OS=Homo sapiens GN=CNOT3 PE=1 SV=1	1e-84	75.88	170	gi|427788985|gb|JAA59944.1|	Putative ccr4-not transcription complex subunit 3 [Rhipicephalus pulchellus]	3e-139	100	189	ISCW018972-PA	conserved hypothetical protein|protein_coding|DS746464:27816:60037:-1|gene:ISCW018972	2e-100	83.91	174	KOG2150	CCR4-NOT transcriptional regulation complex, NOT5 subunit	Transcription	5e-68		C:GO:0005634; C:GO:0005737; P:GO:0034655; C:GO:0043234; P:GO:0006412	C:nucleus; C:cytoplasm; P:nucleobase-containing compound catabolic process; C:protein complex; P:translation		PF04153.16: NOT2_3_5	cl02384: NOT2_3_5
Rzam_Mc10319	282	ATG	TAA	93	Standard	TRINITY_DN37319_c1_g2_i1	Single ORF per transcript	No hit protein class	Hypothetical protein
Rzam_Mc1032	357	ATG	TAG	118	Standard	TRINITY_DN18835_c0_g1_i1	Single ORF per transcript	Housekeeping protein	Ribosome	1001584228	large subunit ribosomal protein L36	1e-81	97.46	118	gi|241048565|ref|XP_002407296.1|	ribosomal protein L36, putative [Ixodes scapularis]	3e-41	62.73	110	tr|A0A131Z6U3|A0A131Z6U3_RHIAP	Large subunit ribosomal protein L36 OS=Rhipicephalus appendiculatus PE=4 SV=1	4e-79	97.46	118	sp|Q9P0J6|RM36_HUMAN	39S ribosomal protein L36, mitochondrial OS=Homo sapiens GN=MRPL36 PE=1 SV=1	3e-11	70.27	37	gi|1001584228|gb|JAP86156.1|	large subunit ribosomal protein L36 [Rhipicephalus appendiculatus]	1e-80	97.46	118	ISCW016454-PA	ribosomal protein L36, putative|protein_coding|DS640379:341584:341934:1|gene:ISCW016454	5e-45	62.73	110	KOG4122	Mitochondrial/chloroplast ribosomal protein L36	Translation, ribosomal structure and biogenesis	1e-11	K02919	F:GO:0003735; C:GO:0005739; P:GO:0042254; C:GO:0005840; P:GO:0007005; P:GO:0006412	F:structural constituent of ribosome; C:mitochondrion; P:ribosome biogenesis; C:ribosome; P:mitochondrion organization; P:translation		PF00444.16: Ribosomal_L36	cl00380: Ribosomal_L36
Rzam_Mc10320	786	AAG	TAA	261	Standard	TRINITY_DN37320_c0_g1_i1	Single ORF per transcript	Housekeeping protein	Endocytosis	1001570107	early endosome antigen 1	8e-177	98.47	261	gi|242000544|ref|XP_002434915.1|	conserved hypothetical protein [Ixodes scapularis]	2e-85	75.31	162	tr|A0A131YKL3|A0A131YKL3_RHIAP	Early endosome antigen 1 OS=Rhipicephalus appendiculatus PE=4 SV=1	3e-174	98.47	261	sp|Q15075|EEA1_HUMAN	Early endosome antigen 1 OS=Homo sapiens GN=EEA1 PE=1 SV=2	7e-50	46.39	194	gi|1001570107|gb|JAP79098.1|	early endosome antigen 1 [Rhipicephalus appendiculatus]	8e-176	98.47	261	ISCW006459-PA	conserved hypothetical protein|protein_coding|DS746509:196044:200141:-1|gene:ISCW006459	4e-89	75.31	162	KOG1818	Membrane trafficking and cell signaling protein HRS, contains VHS and FYVE domains	Signal transduction mechanisms, Intracellular trafficking, secretion, and vesicular transport	2e-14		P:GO:0061024; C:GO:0005768; P:GO:0016192; F:GO:0043167; C:GO:0005829; F:GO:0008289; P:GO:0007034; C:GO:0043234; C:GO:0005576; C:GO:0005886	P:membrane organization; C:endosome; P:vesicle-mediated transport; F:ion binding; C:cytosol; F:lipid binding; P:vacuolar transport; C:protein complex; C:extracellular region; C:plasma membrane		PF01363.19: FYVE	cl22851: PHD_SF
Rzam_Mc10321	2202	ATG	TAA	733	Standard	TRINITY_DN37320_c0_g1_i2	Single ORF per transcript	Housekeeping protein	Endocytosis	1001570109	early endosome antigen 1	0	98.77	733	gi|242000544|ref|XP_002434915.1|	conserved hypothetical protein [Ixodes scapularis]	1e-82	65.09	212	tr|A0A131YIL3|A0A131YIL3_RHIAP	Early endosome antigen 1 OS=Rhipicephalus appendiculatus PE=4 SV=1	0	98.77	733	sp|Q15075|EEA1_HUMAN	Early endosome antigen 1 OS=Homo sapiens GN=EEA1 PE=1 SV=2	2e-46	50.9	167	gi|1001570109|gb|JAP79099.1|	early endosome antigen 1 [Rhipicephalus appendiculatus]	0	98.77	733	ISCW006459-PA	conserved hypothetical protein|protein_coding|DS746509:196044:200141:-1|gene:ISCW006459	3e-86	65.09	212	KOG1818	Membrane trafficking and cell signaling protein HRS, contains VHS and FYVE domains	Signal transduction mechanisms, Intracellular trafficking, secretion, and vesicular transport	1e-13		P:GO:0061024; C:GO:0005768; P:GO:0016192; F:GO:0043167; C:GO:0005829; F:GO:0008289; P:GO:0007034; C:GO:0043234; C:GO:0005576; C:GO:0005886	P:membrane organization; C:endosome; P:vesicle-mediated transport; F:ion binding; C:cytosol; F:lipid binding; P:vacuolar transport; C:protein complex; C:extracellular region; C:plasma membrane		PF01363.19: FYVE	cl22851: PHD_SF
Rzam_Mc10322	921	ATG	TGA	306	Standard	TRINITY_DN37320_c1_g1_i1	Single ORF per transcript	Housekeeping protein	Housekeeping	427792691	Putative impact log protein partial [Rhipicephalus pulchellus]	0	97.39	306	gi|241689152|ref|XP_002411741.1|	impact, putative [Ixodes scapularis]	7e-135	68.58	296	tr|L7MD96|L7MD96_9ACAR	Putative impact log protein (Fragment) OS=Rhipicephalus pulchellus PE=2 SV=1	0	97.39	306	sp|A9UMG5|IMPTB_XENTR	Protein IMPACT-B OS=Xenopus tropicalis GN=impact-B PE=2 SV=1	7e-77	47.24	290	gi|427792691|gb|JAA61797.1|	Putative impact log protein, partial [Rhipicephalus pulchellus]	0	97.39	306	ISCW011141-PA	impact, putative|protein_coding|DS860803:91948:101185:1|gene:ISCW011141	1e-138	68.58	296	KOG3299	Uncharacterized conserved protein	Function unknown	3e-48		P:GO:0006464; P:GO:0030154; P:GO:0048856; C:GO:0005622; F:GO:0003674; P:GO:0006950; P:GO:0006412	P:cellular protein modification process; P:cell differentiation; P:anatomical structure development; C:intracellular; F:molecular_function; P:response to stress; P:translation		PF01205.17: UPF0029; PF05773.20: RWD	cl08312: UPF0029; cl02687: RWD
Rzam_Mc10323	2457	ATG	TGA	818	Standard	TRINITY_DN37321_c0_g1_i1	Single ORF per transcript	Housekeeping protein	Ribosome biogenesis	1001577597	nuclear GTP-binding protein	0	98.17	818	gi|926615271|ref|XP_013772709.1|	PREDICTED: nucleolar GTP-binding protein 2-like [Limulus polyphemus]	0	64.43	537	tr|A0A131YUD5|A0A131YUD5_RHIAP	Nuclear GTP-binding protein OS=Rhipicephalus appendiculatus PE=4 SV=1	0	98.17	818	sp|Q99LH1|NOG2_MOUSE	Nucleolar GTP-binding protein 2 OS=Mus musculus GN=Gnl2 PE=1 SV=2	0	59.78	542	gi|1001577597|gb|JAP82843.1|	nuclear GTP-binding protein [Rhipicephalus appendiculatus]	0	98.17	818	ISCW011628-PA	GTP-binding protein, putative|protein_coding|DS870355:12372:67062:1|gene:ISCW011628	0	66.79	527	KOG2423	Nucleolar GTPase	General function prediction only	0	K14537	F:GO:0003723; F:GO:0003924; F:GO:0043167; P:GO:0042254; C:GO:0005730	F:RNA binding; F:GTPase activity; F:ion binding; P:ribosome biogenesis; C:nucleolus	EC:3.6.1; EC:3.6.1.15	PF08153.10: NGP1NT; PF01926.21: MMR_HSR1	cl21455: P-loop_NTPase; cl06961: NGP1NT
Rzam_Mc10324	1152	ATG	TAA	383	Standard	TRINITY_DN37323_c0_g1_i1	Single ORF per transcript	Housekeeping protein	Transcription factors	1001564236	transcription factor YY	0	100	383	gi|746835325|ref|XP_011068351.1|	PREDICTED: transcriptional repressor protein YY1-like isoform X2 [Acromyrmex echinatior]	2e-173	66.33	395	tr|A0A131YA24|A0A131YA24_RHIAP	Transcription factor YY OS=Rhipicephalus appendiculatus PE=4 SV=1	0	100	383	sp|P25490|TYY1_HUMAN	Transcriptional repressor protein YY1 OS=Homo sapiens GN=YY1 PE=1 SV=2	2e-126	53.54	424	gi|1001564236|gb|JAP76163.1|	transcription factor YY [Rhipicephalus appendiculatus]	0	100	383	ISCW010258-PA	transcriptional repressor protein yy, putative|protein_coding|DS822268:3791:13291:-1|gene:ISCW010258	1e-145	95.71	233	KOG2462	C2H2-type Zn-finger protein	Transcription	1e-23		F:GO:0043167	F:ion binding			cl22375: zf-H2C2_2; cl22375: zf-H2C2_2
Rzam_Mc10325	1239	ATG	TAA	412	Standard	TRINITY_DN37323_c0_g1_i2	Single ORF per transcript	Housekeeping protein	Transcription factors	1001569247	transcription factor YY	0	100	412	gi|795050017|ref|XP_011869737.1|	PREDICTED: transcriptional repressor protein YY1-like isoform X2 [Vollenhovia emeryi]	3e-172	68.88	376	tr|A0A131YJC2|A0A131YJC2_RHIAP	Transcription factor YY OS=Rhipicephalus appendiculatus PE=4 SV=1	0	100	412	sp|P25490|TYY1_HUMAN	Transcriptional repressor protein YY1 OS=Homo sapiens GN=YY1 PE=1 SV=2	2e-124	53.44	421	gi|1001569247|gb|JAP78668.1|	transcription factor YY [Rhipicephalus appendiculatus]	0	100	412	ISCW010258-PA	transcriptional repressor protein yy, putative|protein_coding|DS822268:3791:13291:-1|gene:ISCW010258	4e-145	95.71	233	KOG2462	C2H2-type Zn-finger protein	Transcription	6e-23		F:GO:0043167	F:ion binding			cl22375: zf-H2C2_2; cl22375: zf-H2C2_2
Rzam_Mc10326	333	ATG	TGA	110	Standard	TRINITY_DN37324_c0_g1_i1	Single ORF per transcript	No hit protein class	Hypothetical protein
Rzam_Mc10327	1440	ATG	TAG	479	Standard	TRINITY_DN37325_c0_g1_i1	Single ORF per transcript	Housekeeping protein	Housekeeping	1001571081	Membralin family protein	0	97.63	465	gi|780093305|ref|XP_011674306.1|	PREDICTED: membralin [Strongylocentrotus purpuratus]	3e-135	71.12	277	tr|A0A131YLY4|A0A131YLY4_RHIAP	Membralin family protein OS=Rhipicephalus appendiculatus PE=4 SV=1	0	97.63	465	sp|Q8CIV2|MBRL_MOUSE	Membralin OS=Mus musculus GN=Tmem259 PE=1 SV=2	2e-129	67.63	278	gi|1001571081|gb|JAP79585.1|	Membralin family protein [Rhipicephalus appendiculatus]	0	97.63	465	ISCW008324-PA	membralin, putative|protein_coding|DS810815:259664:272483:1|gene:ISCW008324	2e-102	74.89	219	KOG2092	Uncharacterized conserved protein	Function unknown	4e-46		C:GO:0005575	C:cellular_component		PF09746.7: Membralin	cl10730: Membralin
Rzam_Mc10328	1497	ATG	TAG	498	Standard	TRINITY_DN37325_c0_g1_i2	Single ORF per transcript	Housekeeping protein	Housekeeping	1001571081	Membralin family protein	0	99.2	499	gi|443694338|gb|ELT95501.1|	hypothetical protein CAPTEDRAFT_179941 [Capitella teleta]	9e-162	74.01	304	tr|A0A131YLY4|A0A131YLY4_RHIAP	Membralin family protein OS=Rhipicephalus appendiculatus PE=4 SV=1	0	99.2	499	sp|Q8CIV2|MBRL_MOUSE	Membralin OS=Mus musculus GN=Tmem259 PE=1 SV=2	6e-154	69.21	315	gi|1001571081|gb|JAP79585.1|	Membralin family protein [Rhipicephalus appendiculatus]	0	99.2	499	ISCW008324-PA	membralin, putative|protein_coding|DS810815:259664:272483:1|gene:ISCW008324	1e-102	74.89	219	KOG2092	Uncharacterized conserved protein	Function unknown	4e-62		C:GO:0005575	C:cellular_component		PF09746.7: Membralin	cl10730: Membralin
Rzam_Mc10329	1809	ATG	TAG	602	Standard	TRINITY_DN37326_c1_g2_i1	Single ORF per transcript	Housekeeping protein	Protein processing in endoplasmic reticulum	1001570783	nuclear protein localization protein 4-like protein	0	99.83	602	gi|675379732|gb|KFM72634.1|	Nuclear protein localization protein 4-like protein, partial [Stegodyphus mimosarum]	0	58.52	622	tr|A0A131YMX2|A0A131YMX2_RHIAP	Nuclear protein localization protein 4-like protein OS=Rhipicephalus appendiculatus PE=4 SV=1	0	99.83	602	sp|Q9VBP9|NPL4_DROME	Nuclear protein localization protein 4 homolog OS=Drosophila melanogaster GN=Npl4 PE=1 SV=3	0	51.9	630	gi|1001570783|gb|JAP79436.1|	nuclear protein localization protein 4-like protein [Rhipicephalus appendiculatus]	0	99.83	602						KOG2834	Nuclear pore complex, rNpl4 component (sc Npl4)	Nuclear structure, Intracellular trafficking, secretion, and vesicular transport	5e-178		P:GO:0009056; F:GO:0043167	P:catabolic process; F:ion binding		PF05021.13: NPL4; PF05020.13: zf-NPL4; PF11543.6: UN_NPL4	cl13996: MPN; cl04889: zf-NPL4; cl00155: UBQ
Rzam_Mc1033	258	ATG	TAA	85	Standard	TRINITY_DN18860_c0_g2_i1	Single ORF per transcript	Secretory protein	Tick host interaction	1001575669	Defensin	6e-20	57.14	84						tr|A0A131YRJ5|A0A131YRJ5_RHIAP	Defensin OS=Rhipicephalus appendiculatus PE=4 SV=1	2e-17	57.14	84						gi|1001575669|gb|JAP81879.1|	Defensin [Rhipicephalus appendiculatus]	5e-19	57.14	84
Rzam_Mc10330	855	atg	gac	285	Standard	TRINITY_DN37327_c0_g3_i2	Single ORF per transcript	Secretory protein	Tick host interaction	215499304	hypothetical protein	5e-60	52.89	225	gi|242002650|ref|XP_002435968.1|	hypothetical protein IscW_ISCW006539 [Ixodes scapularis]	2e-57	52.89	225	tr|A0A131XSF8|A0A131XSF8_IXORI	Putative eukaryotic translation initiation factor 3 subunit a (Fragment) OS=Ixodes ricinus PE=2 SV=1	5e-59	52.89	225	sp|Q8AVN9|ZN346_XENLA	Zinc finger protein 346 OS=Xenopus laevis GN=znf346 PE=1 SV=1	2e-10	24.85	169	gi|998468156|gb|JAP69010.1|	putative eukaryotic translation initiation factor 3 subunit a, partial [Ixodes ricinus]	1e-60	52.89	225	ISCW006539-PA	zinc finger, c2h2 type domaincontaining protein|protein_coding|DS764218:76955:130929:1|gene:ISCW006539	4e-61	52.89	225						F:GO:0003723	F:RNA binding		PF12756.5: zf-C2H2_2
Rzam_Mc10331	3066	ATG	TAG	1021	Standard	TRINITY_DN37327_c0_g5_i2	Single ORF per transcript	Housekeeping protein	Ubiquitin ligases (E3)	1001580606	F-box protein helicase 18	0	97.85	1021	gi|1009604283|ref|XP_015930107.1|	PREDICTED: F-box DNA helicase 1-like [Parasteatoda tepidariorum]	0	39.64	830	tr|A0A131Z0T6|A0A131Z0T6_RHIAP	F-box protein, helicase, 18 OS=Rhipicephalus appendiculatus PE=4 SV=1	0	97.85	1021	sp|Q8NFZ0|FBH1_HUMAN	F-box DNA helicase 1 OS=Homo sapiens GN=FBXO18 PE=1 SV=2	1e-145	32.63	1036	gi|1001580606|gb|JAP84345.1|	F-box protein, helicase, 18 [Rhipicephalus appendiculatus]	0	97.85	1021	ISCW008864-PA	Fbox domain-containing protein|protein_coding|DS828400:4681:37464:-1|gene:ISCW008864	2e-79	39.41	444	KOG2108	3'-5' DNA helicase	Replication, recombination and repair	4e-49	K10300	F:GO:0016887; F:GO:0003677; F:GO:0043167; F:GO:0004386; C:GO:0005694; P:GO:0009058; P:GO:0006259; P:GO:0006950	F:ATPase activity; F:DNA binding; F:ion binding; F:helicase activity; C:chromosome; P:biosynthetic process; P:DNA metabolic process; P:response to stress	EC:3.6.1; EC:3.6.1.3; EC:3.6.1.15	PF13245.4: AAA_19; PF13361.4: UvrD_C; PF12937.5: F-box-like	cl21455: P-loop_NTPase; cl22977: UvrD_C_2; cl02535: F-box
Rzam_Mc10332	1842	ATG	TGA	613	Standard	TRINITY_DN37328_c2_g1_i1	Single ORF per transcript	Housekeeping protein	Oxidative phosphorylation	1001579672	V-type H+-transporting ATPase subunit A	0	99.51	613	gi|926616925|ref|XP_013773604.1|	PREDICTED: V-type proton ATPase catalytic subunit A [Limulus polyphemus]	0	84.78	611	tr|A0A131YYZ1|A0A131YYZ1_RHIAP	V-type H+-transporting ATPase subunit A OS=Rhipicephalus appendiculatus PE=3 SV=1	0	99.51	613	sp|Q2TJ56|VATA_AEDAL	V-type proton ATPase catalytic subunit A OS=Aedes albopictus GN=VhaA PE=2 SV=1	0	81.21	612	gi|1001579672|gb|JAP83878.1|	V-type H+-transporting ATPase subunit A [Rhipicephalus appendiculatus]	0	99.51	613	ISCW002559-PA	V -type Na-ATPase, putative|protein_coding|DS674641:5259:14262:-1|gene:ISCW002559	9e-151	87.66	235	KOG1352	Vacuolar H+-ATPase V1 sector, subunit A	Energy production and conversion	0	K02145	F:GO:0016887; P:GO:0044281; F:GO:0022857; F:GO:0043167; C:GO:0043234; P:GO:0034641	F:ATPase activity; P:small molecule metabolic process; F:transmembrane transporter activity; F:ion binding; C:protein complex; P:cellular nitrogen compound metabolic process	EC:3.6.1; EC:3.6.1.3; EC:3.6.1.15	PF00006.23: ATP-synt_ab; PF16886.3: ATP-synt_ab_Xtn; PF02874.21: ATP-synt_ab_N	cl21455: P-loop_NTPase; cl08258: ATP-synt_ab_C; cl23532: ATP-synt_ab_N
Rzam_Mc10333	1452	ATG	TAG	483	Standard	TRINITY_DN37328_c3_g1_i1	Single ORF per transcript	Housekeeping protein	Housekeeping	427790055	Putative serine carboxypeptidase [Rhipicephalus pulchellus]	0	94.39	481	gi|241743214|ref|XP_002414190.1|	conserved hypothetical protein [Ixodes scapularis]	2e-118	44.11	433	tr|L7MBE2|L7MBE2_9ACAR	Putative serine carboxypeptidase OS=Rhipicephalus pulchellus PE=2 SV=1	0	94.39	481	sp|Q5RFE4|CPVL_PONAB	Probable serine carboxypeptidase CPVL OS=Pongo abelii GN=CPVL PE=2 SV=1	5e-70	31.55	431	gi|427790055|gb|JAA60479.1|	Putative serine carboxypeptidase [Rhipicephalus pulchellus]	0	94.39	481	ISCW022356-PA	conserved hypothetical protein|protein_coding|DS924441:25761:33241:-1|gene:ISCW022356	4e-122	44.11	433	KOG1282	Serine carboxypeptidases (lysosomal cathepsin A)	Amino acid transport and metabolism, Posttranslational modification, protein turnover, chaperones	6e-33	K09645	P:GO:0009056; F:GO:0008233	P:catabolic process; F:peptidase activity	EC:3.4.21; EC:3.4.16	PF00450.20: Peptidase_S10	cl08270: Peptidase_S10
Rzam_Mc10334	603	ATG	TAG	200	Standard	TRINITY_DN37328_c3_g1_i3	Single ORF per transcript	Housekeeping protein	Housekeeping	427790055	Putative serine carboxypeptidase [Rhipicephalus pulchellus]	5e-134	95.45	198	gi|241743214|ref|XP_002414190.1|	conserved hypothetical protein [Ixodes scapularis]	2e-53	53.61	166	tr|L7MBE2|L7MBE2_9ACAR	Putative serine carboxypeptidase OS=Rhipicephalus pulchellus PE=2 SV=1	2e-131	95.45	198	sp|P42660|VCP_AEDAE	Vitellogenic carboxypeptidase OS=Aedes aegypti GN=VCP PE=1 SV=3	5e-38	41.34	179	gi|427790055|gb|JAA60479.1|	Putative serine carboxypeptidase [Rhipicephalus pulchellus]	5e-133	95.45	198	ISCW022356-PA	conserved hypothetical protein|protein_coding|DS924441:25761:33241:-1|gene:ISCW022356	4e-57	53.61	166	KOG1282	Serine carboxypeptidases (lysosomal cathepsin A)	Amino acid transport and metabolism, Posttranslational modification, protein turnover, chaperones	1e-24		P:GO:0009056; F:GO:0008233	P:catabolic process; F:peptidase activity	EC:3.4.21; EC:3.4.16	PF00450.20: Peptidase_S10	cl08270: Peptidase_S10
Rzam_Mc10335	831	ATG	TAG	276	Standard	TRINITY_DN37328_c3_g1_i4	Single ORF per transcript	Housekeeping protein	Housekeeping	1001579413	serine carboxypeptidase	0	98.19	276	gi|241743221|ref|XP_002414193.1|	serine carboxypeptidase, putative [Ixodes scapularis]	4e-73	49	251	tr|A0A131Z0T2|A0A131Z0T2_RHIAP	Serine carboxypeptidase OS=Rhipicephalus appendiculatus PE=3 SV=1	0	98.19	276	sp|Q5RFE4|CPVL_PONAB	Probable serine carboxypeptidase CPVL OS=Pongo abelii GN=CPVL PE=2 SV=1	1e-23	25.2	246	gi|1001579413|gb|JAP83751.1|	serine carboxypeptidase [Rhipicephalus appendiculatus]	0	98.19	276	ISCW022360-PA	serine carboxypeptidase, putative|protein_coding|DS924441:112626:115809:1|gene:ISCW022360	8e-77	49	251	KOG1283	Serine carboxypeptidases	Posttranslational modification, protein turnover, chaperones	1e-16		P:GO:0009056; F:GO:0008233	P:catabolic process; F:peptidase activity	EC:3.4.21; EC:3.4.16	PF00450.20: Peptidase_S10	cl08270: Peptidase_S10
Rzam_Mc10336	906	ATG	TAG	301	Standard	TRINITY_DN37329_c4_g1_i3	Single ORF per transcript	Housekeeping protein	Pentose phophate pathway	1001578217	gluconolactonase	0	92.03	301	gi|241743216|ref|XP_002414191.1|	calcium-binding protein, putative [Ixodes scapularis]	6e-157	69.77	301	tr|A0A131YV98|A0A131YV98_RHIAP	Gluconolactonase OS=Rhipicephalus appendiculatus PE=4 SV=1	0	92.03	301	sp|Q6DF62|RGN_XENTR	Regucalcin OS=Xenopus tropicalis GN=rgn PE=2 SV=1	5e-59	36.27	306	gi|1001578217|gb|JAP83153.1|	gluconolactonase [Rhipicephalus appendiculatus]	0	92.03	301	ISCW022358-PA	calcium-binding protein, putative|protein_coding|DS924441:52799:58281:-1|gene:ISCW022358	1e-160	69.77	301	KOG4499	Ca2+-binding protein Regucalcin/SMP30	Inorganic ion transport and metabolism, Signal transduction mechanisms	2e-51	K01053	P:GO:0008150	P:biological_process		PF08450.10: SGL
Rzam_Mc10337	411	ATG	TAG	136	Standard	TRINITY_DN37329_c4_g2_i1	Single ORF per transcript	Housekeeping protein	Pentose phophate pathway	222399467	EST Bmic [Rhipicephalus microplus]	7e-93	96.32	136	gi|241743216|ref|XP_002414191.1|	calcium-binding protein, putative [Ixodes scapularis]	7e-70	75.74	136	tr|A0A131YV98|A0A131YV98_RHIAP	Gluconolactonase OS=Rhipicephalus appendiculatus PE=4 SV=1	4e-88	94.85	136	sp|Q6TLF6|RGN_DANRE	Regucalcin OS=Danio rerio GN=rgn PE=2 SV=1	2e-33	44.6	139	gi|1001578217|gb|JAP83153.1|	gluconolactonase [Rhipicephalus appendiculatus]	1e-89	94.85	136	ISCW022358-PA	calcium-binding protein, putative|protein_coding|DS924441:52799:58281:-1|gene:ISCW022358	1e-73	75.74	136	KOG4499	Ca2+-binding protein Regucalcin/SMP30	Inorganic ion transport and metabolism, Signal transduction mechanisms	3e-45		F:GO:0005509; P:GO:0050790; F:GO:0030234	F:calcium ion binding; P:regulation of catalytic activity; F:enzyme regulator activity		PF08450.10: SGL
Rzam_Mc10338	729	atg	aag	243	Standard	TRINITY_DN37329_c4_g4_i1	Single ORF per transcript	Housekeeping protein	Pentose phophate pathway	T14122_TC23159	EST Bmic [Rhipicephalus microplus]	1e-166	92.15	242	gi|241743216|ref|XP_002414191.1|	calcium-binding protein, putative [Ixodes scapularis]	7e-120	67.22	241	tr|A0A131ZBY5|A0A131ZBY5_RHIAP	Gluconolactonase (Fragment) OS=Rhipicephalus appendiculatus PE=4 SV=1	7e-164	91.77	243	sp|Q6DF62|RGN_XENTR	Regucalcin OS=Xenopus tropicalis GN=rgn PE=2 SV=1	2e-41	34.17	240	gi|1001588516|gb|JAP88300.1|	gluconolactonase, partial [Rhipicephalus appendiculatus]	2e-165	91.77	243	ISCW022358-PA	calcium-binding protein, putative|protein_coding|DS924441:52799:58281:-1|gene:ISCW022358	1e-123	67.22	241	KOG4499	Ca2+-binding protein Regucalcin/SMP30	Inorganic ion transport and metabolism, Signal transduction mechanisms	3e-34		P:GO:0008150	P:biological_process		PF08450.10: SGL
Rzam_Mc10339	2424	ATG	TGA	807	Standard	TRINITY_DN37333_c0_g1_i6	Single ORF per transcript	Housekeeping protein	Transcription factors	1001578159	signal transducer and activator of transcription 5B	0	100	807	gi|317017256|gb|ADU86241.1|	STAT [Ixodes scapularis]	0	84.42	764	tr|A0A131YV99|A0A131YV99_RHIAP	Signal transducer and activator of transcription OS=Rhipicephalus appendiculatus PE=3 SV=1	0	100	807	sp|Q62771|STA5A_RAT	Signal transducer and activator of transcription 5A OS=Rattus norvegicus GN=Stat5a PE=1 SV=1	0	47.88	779	gi|1001578159|gb|JAP83124.1|	signal transducer and activator of transcription 5B [Rhipicephalus appendiculatus]	0	100	807	ISCW005692-PA	Stat3, putative|protein_coding|DS736534:85785:110372:-1|gene:ISCW005692	0	84.02	701	KOG3667	STAT protein	Transcription, Signal transduction mechanisms	0	K11224	C:GO:0005634; F:GO:0003677; C:GO:0005737; F:GO:0001071; P:GO:0034641; P:GO:0009058; F:GO:0004871	C:nucleus; F:DNA binding; C:cytoplasm; F:nucleic acid binding transcription factor activity; P:cellular nitrogen compound metabolic process; P:biosynthetic process; F:signal transducer activity		PF02864.13: STAT_bind; PF01017.18: STAT_alpha; PF02865.15: STAT_int; PF00017.22: SH2	cl03748: STAT_bind; cl19923: STAT_alpha; cl15255: SH2; cl03749: STAT_int
Rzam_Mc1034	1050	ATG	TGA	349	Standard	TRINITY_DN18959_c0_g1_i1	Single ORF per transcript	Housekeeping protein	Arginine and proline metabolism	998464573	putative ornithine decarboxylase partial	9e-136	59.27	329	gi|241997404|ref|XP_002433351.1|	ornithine decarboxylase, putative [Ixodes scapularis]	9e-131	55.96	327	tr|A0A131XMR8|A0A131XMR8_9ACAR	Putative ornithine decarboxylase (Fragment) OS=Hyalomma excavatum PE=2 SV=1	3e-133	59.27	329	sp|P14019|DCOR_CRIGR	Ornithine decarboxylase OS=Cricetulus griseus GN=ODC1 PE=2 SV=3	5e-66	37.74	310	gi|998464573|gb|JAP67418.1|	putative ornithine decarboxylase, partial [Hyalomma excavatum]	9e-135	59.27	329	ISCW001238-PA	ornithine decarboxylase, putative|protein_coding|DS616371:39906:52238:1|gene:ISCW001238	2e-134	55.96	327	KOG0622	Ornithine decarboxylase	Amino acid transport and metabolism	4e-78	K01581	P:GO:0008283; F:GO:0016829; P:GO:0048856; P:GO:0030154; C:GO:0005829; P:GO:0006520; P:GO:0034641; P:GO:0009058	P:cell proliferation; F:lyase activity; P:anatomical structure development; P:cell differentiation; C:cytosol; P:cellular amino acid metabolic process; P:cellular nitrogen compound metabolic process; P:biosynthetic process	EC:4.1.1.17	PF02784.14: Orn_Arg_deC_N; PF00278.20: Orn_DAP_Arg_deC	cl00261: PLPDE_III
Rzam_Mc10340	297	gca	atc	99	Standard	TRINITY_DN37335_c1_g1_i1	Single ORF per transcript	Secretory protein	Tick host interaction	427777307	Putative bitil peptide [Rhipicephalus pulchellus]	3e-28	70.1	97						tr|L7LQZ0|L7LQZ0_9ACAR	Putative bitil peptide OS=Rhipicephalus pulchellus PE=2 SV=1	9e-26	70.1	97						gi|427777307|gb|JAA54105.1|	Putative bitil peptide [Rhipicephalus pulchellus]	3e-27	70.1	97
Rzam_Mc10341	2664	ATG	TGA	887	Standard	TRINITY_DN37335_c1_g7_i1	Single ORF per transcript	Secretory protein	Tick host interaction	427777307	Putative bitil peptide [Rhipicephalus pulchellus]	0	67.53	967	gi|325302602|tpg|DAA34675.1|	TPA_inf: hypothetical secreted protein 204 [Amblyomma variegatum]	8e-42	41.33	196	tr|L7LQZ0|L7LQZ0_9ACAR	Putative bitil peptide OS=Rhipicephalus pulchellus PE=2 SV=1	0	67.53	967						gi|427777307|gb|JAA54105.1|	Putative bitil peptide [Rhipicephalus pulchellus]	0	67.53	967	ISCW009398-PA	secreted protein, putative|protein_coding|DS851704:23957:24629:1|gene:ISCW009398	7e-19	32.89	149	KOG1218	Proteins containing Ca2+-binding EGF-like domains	Signal transduction mechanisms	8e-07		F:GO:0004721; C:GO:0005634; C:GO:0005737; P:GO:0006470; F:GO:0016787	F:phosphoprotein phosphatase activity; C:nucleus; C:cytoplasm; P:protein dephosphorylation; F:hydrolase activity		PF01826.15: TIL	cl20226: TIL; cl20226: TIL
Rzam_Mc10342	3690	ATG	TGA	1229	Standard	TRINITY_DN37336_c1_g1_i1	Single ORF per transcript	Housekeeping protein	Calcium signaling pathway	1001564408	Ca2+ transporting ATPase plasma membrane	0	99.35	1229	gi|675381239|gb|KFM74141.1|	Plasma membrane calcium-transporting ATPase 3, partial [Stegodyphus mimosarum]	0	77.61	1148	tr|A0A131YAF5|A0A131YAF5_RHIAP	Calcium-transporting ATPase OS=Rhipicephalus appendiculatus PE=3 SV=1	0	99.35	1229	sp|Q16720|AT2B3_HUMAN	Plasma membrane calcium-transporting ATPase 3 OS=Homo sapiens GN=ATP2B3 PE=1 SV=3	0	63.1	1160	gi|1001564408|gb|JAP76249.1|	Ca2+ transporting ATPase, plasma membrane [Rhipicephalus appendiculatus]	0	99.35	1229	ISCW010968-PA	plasma membrane ca-ATPase B2, putative|protein_coding|DS888080:185638:268766:1|gene:ISCW010968	0	79.71	769	KOG0204	Calcium transporting ATPase	Inorganic ion transport and metabolism	0	K05850	F:GO:0016887; F:GO:0022857; F:GO:0043167; C:GO:0005575	F:ATPase activity; F:transmembrane transporter activity; F:ion binding; C:cellular_component	EC:3.6.1; EC:3.6.1.3; EC:3.6.3.8; EC:3.6.1.15	PF00689.19: Cation_ATPase_C; PF00122.18: E1-E2_ATPase; PF12424.6: ATP_Ca_trans_C; PF13246.4: Cation_ATPase; PF00690.24: Cation_ATPase_N; PF00702.24: Hydrolase; PF00122.18: E1-E2_ATPase	cl02929: Cation_ATPase_C; cl02811: E1-E2_ATPase; cl16182: Cation_ATPase; cl02930: Cation_ATPase_N; cl13811: ATP_Ca_trans_C
Rzam_Mc10343	291	ATG	TAG	96	Standard	TRINITY_DN37336_c2_g5_i1	Single ORF per transcript	No hit protein class	Hypothetical protein
Rzam_Mc10344	363	atg	ttt	121	Standard	TRINITY_DN37337_c3_g1_i1	Single ORF per transcript	No hit protein class	Hypothetical protein
Rzam_Mc10345	276	ATG	TGA	91	Standard	TRINITY_DN37337_c5_g1_i2	Single ORF per transcript	No hit protein class	Hypothetical protein
Rzam_Mc10346	1326	ATG	TGA	441	Standard	TRINITY_DN37338_c2_g1_i1	Single ORF per transcript	Housekeeping protein	Exosome	1001577967	c-src tyrosine kinase	0	100	441	gi|241161964|ref|XP_002409028.1|	tyrosine kinase, putative [Ixodes scapularis]	0	92.89	380	tr|A0A131YWK3|A0A131YWK3_RHIAP	Tyrosine-protein kinase OS=Rhipicephalus appendiculatus PE=3 SV=1	0	100	441	sp|P41239|CSK_CHICK	Tyrosine-protein kinase CSK OS=Gallus gallus GN=CSK PE=2 SV=1	0	59.82	438	gi|1001577967|gb|JAP83028.1|	c-src tyrosine kinase [Rhipicephalus appendiculatus]	0	100	441	ISCW002928-PA	tyrosine kinase, putative|protein_coding|DS679962:32252:57054:-1|gene:ISCW002928	0	92.89	380	KOG0197	Tyrosine kinases	Signal transduction mechanisms	2e-159	K05728	P:GO:0048870; P:GO:0008283; P:GO:0007165; F:GO:0043167; P:GO:0030154; P:GO:0006464; F:GO:0016301; C:GO:0005886; C:GO:0005622; P:GO:0006950; P:GO:0002376	P:cell motility; P:cell proliferation; P:signal transduction; F:ion binding; P:cell differentiation; P:cellular protein modification process; F:kinase activity; C:plasma membrane; C:intracellular; P:response to stress; P:immune system process	EC:2.7.10; EC:2.7.10.2	PF07714.15: Pkinase_Tyr; PF00017.22: SH2; PF00018.26: SH3_1	cl21453: PKc_like; cl15255: SH2; cl17036: SH3
Rzam_Mc10347	1620	ATG	TGA	539	Standard	TRINITY_DN37339_c1_g1_i1	Single ORF per transcript	Housekeeping protein	Messenger RNA biogenesis	1001583018	Arf-GAP domain and FG repeats-containing protein 1	0	99.44	539	gi|675381941|gb|KFM74843.1|	Arf-GAP domain and FG repeat-containing protein 1, partial [Stegodyphus mimosarum]	2e-99	38.55	594	tr|A0A131Z5Z2|A0A131Z5Z2_RHIAP	Arf-GAP domain and FG repeats-containing protein 1 OS=Rhipicephalus appendiculatus PE=4 SV=1	0	99.44	539	sp|Q8K2K6|AGFG1_MOUSE	Arf-GAP domain and FG repeat-containing protein 1 OS=Mus musculus GN=Agfg1 PE=1 SV=2	5e-70	39.4	368	gi|1001583018|gb|JAP85551.1|	Arf-GAP domain and FG repeats-containing protein 1 [Rhipicephalus appendiculatus]	0	99.44	539	ISCW009410-PA	HIV-1 rev binding protein, hrbl, putative|protein_coding|DS825494:74163:89986:-1|gene:ISCW009410	2e-47	52.26	243	KOG0702	Predicted GTPase-activating protein	Signal transduction mechanisms	2e-40		C:GO:0005737; P:GO:0048856; P:GO:0030154; C:GO:0043226; F:GO:0030234; P:GO:0000003	C:cytoplasm; P:anatomical structure development; P:cell differentiation; C:organelle; F:enzyme regulator activity; P:reproduction		PF01412.16: ArfGap	cl02464: ArfGap
Rzam_Mc10348	1551	ATG	TGA	516	Standard	TRINITY_DN37339_c1_g2_i1	Single ORF per transcript	Housekeeping protein	Messenger RNA biogenesis	1001583018	Arf-GAP domain and FG repeats-containing protein 1	0	95.36	539	gi|675381941|gb|KFM74843.1|	Arf-GAP domain and FG repeat-containing protein 1, partial [Stegodyphus mimosarum]	2e-92	37.54	586	tr|A0A131Z5Z2|A0A131Z5Z2_RHIAP	Arf-GAP domain and FG repeats-containing protein 1 OS=Rhipicephalus appendiculatus PE=4 SV=1	0	95.36	539	sp|P52594|AGFG1_HUMAN	Arf-GAP domain and FG repeat-containing protein 1 OS=Homo sapiens GN=AGFG1 PE=1 SV=2	2e-65	37.77	368	gi|1001583018|gb|JAP85551.1|	Arf-GAP domain and FG repeats-containing protein 1 [Rhipicephalus appendiculatus]	0	95.36	539	ISCW009410-PA	HIV-1 rev binding protein, hrbl, putative|protein_coding|DS825494:74163:89986:-1|gene:ISCW009410	9e-48	52.67	243	KOG0702	Predicted GTPase-activating protein	Signal transduction mechanisms	2e-42		C:GO:0043226; F:GO:0030234; P:GO:0006810; C:GO:0005622	C:organelle; F:enzyme regulator activity; P:transport; C:intracellular		PF01412.16: ArfGap	cl02464: ArfGap
Rzam_Mc10349	3471	ATG	TGA	1156	Standard	TRINITY_DN37340_c1_g1_i1	Single ORF per transcript	Housekeeping protein	Ubiquitin mediated proteolysis	1001569073	DNA damage-binding protein 1	0	99.65	1156	gi|241260143|ref|XP_002404926.1|	DNA repair protein xp-E, putative [Ixodes scapularis]	0	89.02	1166	tr|A0A131YKZ0|A0A131YKZ0_RHIAP	DNA damage-binding protein 1 OS=Rhipicephalus appendiculatus PE=4 SV=1	0	99.65	1156	sp|Q6P6Z0|DDB1_XENLA	DNA damage-binding protein 1 OS=Xenopus laevis GN=ddb1 PE=2 SV=1	0	71.82	1157	gi|1001569073|gb|JAP78581.1|	DNA damage-binding protein 1 [Rhipicephalus appendiculatus]	0	99.65	1156	ISCW004025-PA	DNA repair protein xp-E, putative|protein_coding|DS718559:90869:129039:1|gene:ISCW004025	0	89.02	1166	KOG1897	Damage-specific DNA binding complex, subunit DDB1	Replication, recombination and repair	0	K10610	P:GO:0006461; P:GO:0007165; P:GO:0009056; P:GO:0006464; C:GO:0000228; C:GO:0043234; P:GO:0006259; P:GO:0044403; P:GO:0006950; P:GO:0007049; C:GO:0005654; F:GO:0003677; C:GO:0005615; P:GO:0008219; C:GO:0005737; P:GO:0051276; P:GO:0042592	P:protein complex assembly; P:signal transduction; P:catabolic process; P:cellular protein modification process; C:nuclear chromosome; C:protein complex; P:DNA metabolic process; P:symbiosis, encompassing mutualism through parasitism; P:response to stress; P:cell cycle; C:nucleoplasm; F:DNA binding; C:extracellular space; P:cell death; C:cytoplasm; P:chromosome organization; P:homeostatic process		PF10433.7: MMS1_N; PF03178.13: CPSF_A	cl20399: MMS1_N; cl20247: CPSF_A
Rzam_Mc1035	375	ATG	TGA	124	Standard	TRINITY_DN18976_c0_g1_i1	Single ORF per transcript	Housekeeping protein	Chaperone	1001585498	prefoldin subunit 1	5e-88	100	124	gi|241615386|ref|XP_002407731.1|	prefoldin, putative [Ixodes scapularis]	5e-57	75	120	tr|A0A131Z996|A0A131Z996_RHIAP	Prefoldin subunit 1 OS=Rhipicephalus appendiculatus PE=4 SV=1	2e-85	100	124	sp|Q5D016|PFD1_DANRE	Prefoldin subunit 1 OS=Danio rerio GN=pfdn1 PE=2 SV=1	8e-31	44.17	120	gi|1001585498|gb|JAP86791.1|	prefoldin subunit 1 [Rhipicephalus appendiculatus]	5e-87	100	124	ISCW020850-PA	prefoldin, putative|protein_coding|DS832469:21774:34018:-1|gene:ISCW020850	9e-61	75	120	KOG3501	Molecular chaperone Prefoldin, subunit 1	Posttranslational modification, protein turnover, chaperones	2e-27	K09548	F:GO:0051082; C:GO:0043234; P:GO:0006457	F:unfolded protein binding; C:protein complex; P:protein folding		PF01920.18: Prefoldin_2	cl09111: Prefoldin
Rzam_Mc10350	2415	ATG	TGA	804	Standard	TRINITY_DN37344_c0_g1_i1	Single ORF per transcript	Housekeeping protein	RNA polymerase I system	556053468	putative tata box binding protein associated factor rna polymerase i subunit c [Ixodes ricinus]	2e-161	38.82	680	gi|241153537|ref|XP_002407097.1|	hypothetical protein IscW_ISCW003263 [Ixodes scapularis]	3e-114	37.68	552	tr|V5GZC5|V5GZC5_IXORI	Putative tata box-binding protein-associated factor rna polymerase i subunit c OS=Ixodes ricinus PE=2 SV=1	6e-159	38.82	680						gi|556053468|gb|JAB69779.1|	putative tata box-binding protein-associated factor rna polymerase i subunit c [Ixodes ricinus]	2e-160	38.82	680	ISCW003263-PA	hypothetical protein|protein_coding|DS672393:80771:102946:-1|gene:ISCW003263	6e-118	37.68	552					K15214	C:GO:0005634	C:nucleus
Rzam_Mc10351	1560	ATG	TGA	519	Standard	TRINITY_DN37345_c2_g2_i1	Single ORF per transcript	Housekeeping protein	Mitochondrial biogenesis	1001577487	cysteine protease ATG4	0	98.46	519	gi|958166885|gb|ALQ43549.1|	atg4d [Rhipicephalus haemaphysaloides haemaphysaloides]	0	95.21	522	tr|A0A131YVX4|A0A131YVX4_RHIAP	Cysteine protease ATG4 OS=Rhipicephalus appendiculatus PE=3 SV=1	0	98.46	519	sp|Q86TL0|ATG4D_HUMAN	Cysteine protease ATG4D OS=Homo sapiens GN=ATG4D PE=1 SV=1	2e-111	40.9	445	gi|1001577487|gb|JAP82788.1|	cysteine protease ATG4 [Rhipicephalus appendiculatus]	0	98.46	519	ISCW010488-PA	cysteine protease, putative|protein_coding|DS879898:38461:51922:-1|gene:ISCW010488	3e-145	50	466	KOG2674	Cysteine protease required for autophagy - Apg4p/Aut2p	Cytoskeleton, Intracellular trafficking, secretion, and vesicular transport	4e-104	K08342	P:GO:0006914; F:GO:0008233; P:GO:0006810	P:autophagy; F:peptidase activity; P:transport		PF03416.17: Peptidase_C54	cl04056: Peptidase_C54
Rzam_Mc10352	942	ATG	TGA	313	Standard	TRINITY_DN37346_c1_g1_i1	Single ORF per transcript	Housekeeping protein	Housekeeping	1001578189	cell death regulator aven	0	96.17	313	gi|241999598|ref|XP_002434442.1|	cell death regulator Aven, putative [Ixodes scapularis]	6e-60	48.63	255	tr|A0A131YV90|A0A131YV90_RHIAP	Cell death regulator aven OS=Rhipicephalus appendiculatus PE=4 SV=1	0	96.17	313	sp|Q9D9K3|AVEN_MOUSE	Cell death regulator Aven OS=Mus musculus GN=Aven PE=1 SV=2	3e-11	27.95	297	gi|1001578189|gb|JAP83139.1|	cell death regulator aven [Rhipicephalus appendiculatus]	0	96.17	313	ISCW018605-PA	cell death regulator Aven, putative|protein_coding|DS737013:169386:175245:-1|gene:ISCW018605	1e-63	48.63	255						P:GO:0043066; C:GO:0016020; C:GO:0005622	P:negative regulation of apoptotic process; C:membrane; C:intracellular
Rzam_Mc10353	945	ATG	TGA	314	Standard	TRINITY_DN37346_c1_g1_i2	Single ORF per transcript	Housekeeping protein	Housekeeping	427786833	Putative cell death regulator aven [Rhipicephalus pulchellus]	0	92.04	314	gi|241999598|ref|XP_002434442.1|	cell death regulator Aven, putative [Ixodes scapularis]	7e-61	47.84	255	tr|L7M6T4|L7M6T4_9ACAR	Putative cell death regulator aven OS=Rhipicephalus pulchellus PE=2 SV=1	0	92.04	314	sp|Q9D9K3|AVEN_MOUSE	Cell death regulator Aven OS=Mus musculus GN=Aven PE=1 SV=2	9e-12	28.15	302	gi|427786833|gb|JAA58868.1|	Putative cell death regulator aven [Rhipicephalus pulchellus]	0	92.04	314	ISCW018605-PA	cell death regulator Aven, putative|protein_coding|DS737013:169386:175245:-1|gene:ISCW018605	1e-64	47.84	255						P:GO:0043066; C:GO:0016020; C:GO:0005622	P:negative regulation of apoptotic process; C:membrane; C:intracellular
Rzam_Mc10354	942	ATG	TGA	313	Standard	TRINITY_DN37346_c1_g1_i3	Single ORF per transcript	Housekeeping protein	Housekeeping	427786833	Putative cell death regulator aven [Rhipicephalus pulchellus]	0	92.33	313	gi|241999598|ref|XP_002434442.1|	cell death regulator Aven, putative [Ixodes scapularis]	3e-61	48.63	255	tr|L7M6T4|L7M6T4_9ACAR	Putative cell death regulator aven OS=Rhipicephalus pulchellus PE=2 SV=1	0	92.33	313	sp|Q9D9K3|AVEN_MOUSE	Cell death regulator Aven OS=Mus musculus GN=Aven PE=1 SV=2	1e-11	27.61	297	gi|427786833|gb|JAA58868.1|	Putative cell death regulator aven [Rhipicephalus pulchellus]	0	92.33	313	ISCW018605-PA	cell death regulator Aven, putative|protein_coding|DS737013:169386:175245:-1|gene:ISCW018605	5e-65	48.63	255						P:GO:0043066; C:GO:0016020; C:GO:0005622	P:negative regulation of apoptotic process; C:membrane; C:intracellular
Rzam_Mc10355	2226	ATG	TGA	741	Standard	TRINITY_DN37347_c0_g1_i1	Single ORF per transcript	Housekeeping protein	Housekeeping	1001570673	muscle myosin heavy chain	0	99.46	741	gi|241568975|ref|XP_002402618.1|	muscle myosin heavy chain, putative [Ixodes scapularis]	0	58.23	778	tr|A0A131YNC4|A0A131YNC4_RHIAP	Muscle myosin heavy chain OS=Rhipicephalus appendiculatus PE=4 SV=1	0	99.46	741	sp|Q9D4H2|GCC1_MOUSE	GRIP and coiled-coil domain-containing protein 1 OS=Mus musculus GN=Gcc1 PE=1 SV=2	3e-80	32.17	805	gi|1001570673|gb|JAP79381.1|	muscle myosin heavy chain [Rhipicephalus appendiculatus]	0	99.46	741	ISCW019493-PA	muscle myosin heavy chain, putative|protein_coding|DS778961:318275:343965:-1|gene:ISCW019493	0	58.23	778	KOG2901	Uncharacterized conserved protein	Function unknown	6e-157	K18164	C:GO:0005615; P:GO:0006461; C:GO:0005739; P:GO:0007005; F:GO:0019899	C:extracellular space; P:protein complex assembly; C:mitochondrion; P:mitochondrion organization; F:enzyme binding		PF01465.18: GRIP	cl03225: GRIP
Rzam_Mc10356	915	ATG	TGA	304	Standard	TRINITY_DN37348_c1_g1_i1	Single ORF per transcript	Housekeeping protein	Housekeeping	1001574043	solute carrier family 25 member 26	0	98.68	304	gi|241028778|ref|XP_002406362.1|	carrier protein PET8, putative [Ixodes scapularis]	3e-125	70.7	273	tr|A0A131YSH3|A0A131YSH3_RHIAP	Solute carrier family 25 member 26 OS=Rhipicephalus appendiculatus PE=3 SV=1	0	98.68	304	sp|Q4V9P0|SAMC_DANRE	S-adenosylmethionine mitochondrial carrier protein OS=Danio rerio GN=slc25a26 PE=2 SV=1	4e-96	54.17	264	gi|1001574043|gb|JAP81066.1|	solute carrier family 25 member 26 [Rhipicephalus appendiculatus]	0	98.68	304	ISCW001666-PA	carrier protein PET8, putative|protein_coding|DS636787:728596:742789:-1|gene:ISCW001666	5e-129	70.7	273	KOG0768	Mitochondrial carrier protein PET8	Energy production and conversion	9e-93	K15111	F:GO:0022857; F:GO:0003735; C:GO:0005739; P:GO:0006412	F:transmembrane transporter activity; F:structural constituent of ribosome; C:mitochondrion; P:translation		PF00153.25: Mito_carr; PF00153.25: Mito_carr; PF00153.25: Mito_carr	cl02813: Mito_carr; cl02813: Mito_carr; cl02813: Mito_carr
Rzam_Mc10357	357	ATG	TGA	118	Standard	TRINITY_DN37348_c2_g1_i2	Single ORF per transcript	Unknown function protein	Unknown	49554960	EST Bmic [Rhipicephalus microplus]	9e-14	51.47	68
Rzam_Mc10358	357	ATG	TGA	118	Standard	TRINITY_DN37348_c2_g1_i3	Single ORF per transcript	Unknown function protein	Unknown	49554960	EST Bmic [Rhipicephalus microplus]	3e-13	50	68
Rzam_Mc10359	288	ATG	TAA	95	Standard	TRINITY_DN37349_c1_g2_i1	Single ORF per transcript	No hit protein class	Hypothetical protein
Rzam_Mc1036	966	ATG	TAA	321	Standard	TRINITY_DN18994_c0_g1_i1	Single ORF per transcript	Housekeeping protein	Housekeeping	1001577625	mitochondrial tricarboxylate/dicarboxylate carrier	0	100	321	gi|1009541833|ref|XP_015907221.1|	PREDICTED: putative tricarboxylate transport protein, mitochondrial isoform X1 [Parasteatoda tepidariorum]	0	83.49	321	tr|A0A131YV52|A0A131YV52_RHIAP	Mitochondrial tricarboxylate/dicarboxylate carrier OS=Rhipicephalus appendiculatus PE=3 SV=1	0	100	321	sp|P79110|TXTP_BOVIN	Tricarboxylate transport protein, mitochondrial OS=Bos taurus GN=SLC25A1 PE=2 SV=1	2e-156	72.44	283	gi|1001577625|gb|JAP82857.1|	mitochondrial tricarboxylate/dicarboxylate carrier [Rhipicephalus appendiculatus]	0	100	321	ISCW005064-PA	oxoglutarate/malate carrier protein, putative|protein_coding|DS716575:13093:19270:1|gene:ISCW005064	1e-132	94.12	187	KOG0756	Mitochondrial tricarboxylate/dicarboxylate carrier proteins	Energy production and conversion	3e-131	K15100	C:GO:0005811; F:GO:0003735; F:GO:0022857; C:GO:0005739; P:GO:0006412	C:lipid particle; F:structural constituent of ribosome; F:transmembrane transporter activity; C:mitochondrion; P:translation		PF00153.25: Mito_carr; PF00153.25: Mito_carr; PF00153.25: Mito_carr	cl02813: Mito_carr; cl02813: Mito_carr; cl02813: Mito_carr
Rzam_Mc10360	3519	ATG	TGA	1172	Standard	TRINITY_DN37352_c0_g1_i1	Single ORF per transcript	Housekeeping protein	Ribosome biogenesis	1001577081	ATP-dependent RNA helicase DHX37/DHR1	0	98.21	1172	gi|919042809|ref|XP_013404671.1|	PREDICTED: probable ATP-dependent RNA helicase DHX37 [Lingula anatina]	0	53.82	1191	tr|A0A131YVN5|A0A131YVN5_RHIAP	ATP-dependent RNA helicase DHX37/DHR1 OS=Rhipicephalus appendiculatus PE=4 SV=1	0	98.21	1172	sp|Q8IY37|DHX37_HUMAN	Probable ATP-dependent RNA helicase DHX37 OS=Homo sapiens GN=DHX37 PE=1 SV=1	0	57.22	928	gi|1001577081|gb|JAP82585.1|	ATP-dependent RNA helicase DHX37/DHR1 [Rhipicephalus appendiculatus]	0	98.21	1172	ISCW011369-PA	ATP-dependent RNA helicase, putative|protein_coding|DS861388:129969:153697:1|gene:ISCW011369	9e-96	75.94	212	KOG0926	DEAH-box RNA helicase	RNA processing and modification, Translation, ribosomal structure and biogenesis	0	K14780	F:GO:0016887; F:GO:0003723; C:GO:0005737; F:GO:0043167; F:GO:0004386; P:GO:0034641; C:GO:0005730	F:ATPase activity; F:RNA binding; C:cytoplasm; F:ion binding; F:helicase activity; P:cellular nitrogen compound metabolic process; C:nucleolus	EC:3.6.1; EC:3.6.1.3; EC:2.7.7; EC:3.6.1.15	PF07717.14: OB_NTP_bind; PF04408.21: HA2; PF00270.27: DEAD; PF00271.29: Helicase_C	cl21455: P-loop_NTPase; cl06657: OB_NTP_bind; cl04503: HA2; cl21455: P-loop_NTPase; cl04503: HA2
Rzam_Mc10361	5805	ATG	TAG	1934	Standard	TRINITY_DN37353_c0_g1_i1	Single ORF per transcript	Housekeeping protein	RNA polymerase III system	1001571331	general transcription factor 3C polypeptide 1	0	98.29	1934	gi|241786592|ref|XP_002414457.1|	general transcription factor IIIC, polypeptide 1, alpha 220kDa, putative [Ixodes scapularis]	0	51.76	1988	tr|A0A131YMP3|A0A131YMP3_RHIAP	General transcription factor 3C polypeptide 1 OS=Rhipicephalus appendiculatus PE=4 SV=1	0	98.29	1934	sp|Q12789|TF3C1_HUMAN	General transcription factor 3C polypeptide 1 OS=Homo sapiens GN=GTF3C1 PE=1 SV=4	1e-174	26.84	2135	gi|1001571331|gb|JAP79710.1|	general transcription factor 3C polypeptide 1 [Rhipicephalus appendiculatus]	0	98.29	1934	ISCW015036-PA	general transcription factor IIIC, polypeptide 1, alpha 220kDa, putative|protein_coding|DS935676:348360:354158:-1|gene:ISCW015036	0	51.76	1988	KOG4560	Transcription factor IIIC box B binding (alpha) subunit	Transcription	1e-71	K15199				PF04182.10: B-block_TFIIIC	cl21459: HTH
Rzam_Mc10362	2160	ATG	TAG	719	Standard	TRINITY_DN37354_c0_g3_i1	Single ORF per transcript	Housekeeping protein	Housekeeping	1001581178	nlr family card domain protein	0	97.36	719	gi|241600940|ref|XP_002405228.1|	hypothetical protein IscW_ISCW009774 [Ixodes scapularis]	3e-73	30.83	720	tr|A0A131Z3D0|A0A131Z3D0_RHIAP	Nlr family card domain protein OS=Rhipicephalus appendiculatus PE=4 SV=1	0	97.36	719						gi|1001581178|gb|JAP84631.1|	nlr family card domain protein [Rhipicephalus appendiculatus]	0	97.36	719	ISCW009774-PA	hypothetical protein|protein_coding|DS825789:223866:226136:-1|gene:ISCW009774	5e-77	30.83	720						F:GO:0000166; P:GO:0032715; F:GO:0005524; C:GO:0005737; P:GO:0032088; P:GO:0008152; P:GO:0042110; F:GO:0008773; P:GO:0043124; P:GO:0007249; P:GO:0032720	F:nucleotide binding; P:negative regulation of interleukin-6 production; F:ATP binding; C:cytoplasm; P:negative regulation of NF-kappaB transcription factor activity; P:metabolic process; P:T cell activation; F:[protein-PII] uridylyltransferase activity; P:negative regulation of I-kappaB kinase/NF-kappaB signaling; P:I-kappaB kinase/NF-kappaB signaling; P:negative regulation of tumor necrosis fac…
Rzam_Mc10363	3801	ATG	TAA	1266	Standard	TRINITY_DN37355_c0_g1_i2	Single ORF per transcript	Housekeeping protein	RNA transport	556067600	putative p53 inducible protein partial [Ixodes ricinus]	0	96.17	1252	gi|1009598911|ref|XP_015927902.1|	PREDICTED: cytoplasmic FMR1-interacting protein-like [Parasteatoda tepidariorum]	0	85.61	1265	tr|A0A131Y015|A0A131Y015_IXORI	Putative p53 inducible protein (Fragment) OS=Ixodes ricinus PE=2 SV=1	0	96.73	1252	sp|Q9VF87|CYFIP_DROME	Cytoplasmic FMR1-interacting protein OS=Drosophila melanogaster GN=Sra-1 PE=1 SV=1	0	75.24	1276	gi|998475831|gb|JAP72609.1|	putative p53 inducible protein, partial [Ixodes ricinus]	0	96.73	1252	ISCW009438-PA	Cyfip2 protein, putative|protein_coding|DS841711:183623:193240:-1|gene:ISCW009438	0	94.22	277	KOG3534	p53 inducible protein PIR121	General function prediction only	0	K05749				PF05994.9: FragX_IP; PF07159.10: DUF1394	cl23945: FragX_IP; cl12343: DUF1394
Rzam_Mc10364	1761	ATG	TGA	586	Standard	TRINITY_DN37358_c0_g1_i1	Single ORF per transcript	Housekeeping protein	Centrosome formation and ciliogenesis proteins	427798437	hypothetical protein	0	100	312	gi|902883862|ref|XP_013031636.1|	PREDICTED: serine/threonine-protein kinase PLK3 [Anser cygnoides domesticus]	6e-136	41.89	530	tr|L7ML30|L7ML30_9ACAR	Uncharacterized protein (Fragment) OS=Rhipicephalus pulchellus PE=2 SV=1	0	100	312	sp|Q9R011|PLK3_RAT	Serine/threonine-protein kinase PLK3 OS=Rattus norvegicus GN=Plk3 PE=1 SV=2	5e-137	42.54	583	gi|427798437|gb|JAA64670.1|	hypothetical protein, partial [Rhipicephalus pulchellus]	0	100	312	ISCW003474-PA	conserved hypothetical protein|protein_coding|DS731745:5362:17650:1|gene:ISCW003474	4e-77	58.57	210	KOG0575	Polo-like serine/threonine protein kinase	Cell cycle control, cell division, chromosome partitioning	4e-156		P:GO:0007010; P:GO:0007165; P:GO:0009056; F:GO:0043167; P:GO:0006464; C:GO:0005794; P:GO:0009058; C:GO:0005730; P:GO:0006810; P:GO:0006950; P:GO:0007049; P:GO:0051301; P:GO:0008219; C:GO:0005815; C:GO:0005737; P:GO:0034641; F:GO:0016301	P:cytoskeleton organization; P:signal transduction; P:catabolic process; F:ion binding; P:cellular protein modification process; C:Golgi apparatus; P:biosynthetic process; C:nucleolus; P:transport; P:response to stress; P:cell cycle; P:cell division; P:cell death; C:microtubule organizing center; C:cytoplasm; P:cellular nitrogen compound metabolic process; F:kinase activity	EC:2.7.11	PF00069.23: Pkinase; PF00659.16: POLO_box; PF00659.16: POLO_box	cl21453: PKc_like; cl02916: POLO_box; cl02916: POLO_box
Rzam_Mc10365	2241	ATG	TGA	746	Standard	TRINITY_DN37359_c0_g1_i1	Single ORF per transcript	Unknown function protein	Unknown	1001579535	hypothetical protein	0	99.6	746	gi|241998920|ref|XP_002434103.1|	hypothetical protein IscW_ISCW004161 [Ixodes scapularis]	0	68.44	751	tr|A0A131YZ35|A0A131YZ35_RHIAP	Uncharacterized protein OS=Rhipicephalus appendiculatus PE=4 SV=1	0	99.6	746						gi|1001579535|gb|JAP83812.1|	hypothetical protein [Rhipicephalus appendiculatus]	0	99.6	746	ISCW004161-PA	hypothetical protein|protein_coding|DS704616:5969:10915:1|gene:ISCW004161	0	68.44	751						C:GO:0016020; C:GO:0016021	C:membrane; C:integral component of membrane
Rzam_Mc10366	2241	ATG	TGA	746	Standard	TRINITY_DN37359_c0_g1_i2	Single ORF per transcript	Unknown function protein	Unknown	1001579535	hypothetical protein	0	99.46	746	gi|241998920|ref|XP_002434103.1|	hypothetical protein IscW_ISCW004161 [Ixodes scapularis]	0	68.58	751	tr|A0A131YZ35|A0A131YZ35_RHIAP	Uncharacterized protein OS=Rhipicephalus appendiculatus PE=4 SV=1	0	99.46	746						gi|1001579535|gb|JAP83812.1|	hypothetical protein [Rhipicephalus appendiculatus]	0	99.46	746	ISCW004161-PA	hypothetical protein|protein_coding|DS704616:5969:10915:1|gene:ISCW004161	0	68.58	751						C:GO:0016020; C:GO:0016021	C:membrane; C:integral component of membrane
Rzam_Mc10367	540	ATG	TGA	179	Standard	TRINITY_DN37360_c0_g3_i1	Single ORF per transcript	No hit protein class	Hypothetical protein
Rzam_Mc10368	402	ATG	TAG	133	Standard	TRINITY_DN37361_c0_g6_i1	Single ORF per transcript	Unknown function protein	Unknown	1001570241	WD repeat-containing protein C2orf44-like protein	5e-93	99.24	132	gi|391348840|ref|XP_003748649.1|	PREDICTED: WD repeat-containing protein C2orf44 homolog [Metaseiulus occidentalis]	7e-67	78.99	138	tr|A0A131YKW3|A0A131YKW3_RHIAP	WD repeat-containing protein C2orf44-like protein OS=Rhipicephalus appendiculatus PE=4 SV=1	2e-90	99.24	132	sp|Q5ZKI7|WDCP_CHICK	WD repeat and coiled-coil-containing protein OS=Gallus gallus GN=WDCP PE=2 SV=1	8e-06	28.71	101	gi|1001570241|gb|JAP79165.1|	WD repeat-containing protein C2orf44-like protein [Rhipicephalus appendiculatus]	5e-92	99.24	132	ISCW012227-PA	hypothetical protein|protein_coding|DS924414:69367:73006:-1|gene:ISCW012227	2e-35	85.07	67									PF15390.4: DUF4613	cl21227: DUF4613
Rzam_Mc10369	1515	ATG	TAG	504	Standard	TRINITY_DN37361_c0_g6_i4	Single ORF per transcript	Unknown function protein	Unknown	427781949	hypothetical protein	0	99.6	506	gi|391348840|ref|XP_003748649.1|	PREDICTED: WD repeat-containing protein C2orf44 homolog [Metaseiulus occidentalis]	0	73.74	514	tr|L7LWG5|L7LWG5_9ACAR	Uncharacterized protein OS=Rhipicephalus pulchellus PE=2 SV=1	0	99.6	506	sp|Q6DDJ5|WDCP_XENLA	WD repeat and coiled-coil-containing protein OS=Xenopus laevis GN=wdcp PE=2 SV=1	1e-25	25.52	435	gi|427781949|gb|JAA56426.1|	Hypothetical protein [Rhipicephalus pulchellus]	0	99.6	506	ISCW012227-PA	hypothetical protein|protein_coding|DS924414:69367:73006:-1|gene:ISCW012227	2e-33	87.5	64									PF15390.4: DUF4613; PF15390.4: DUF4613	cl21227: DUF4613
Rzam_Mc1037	423	ATG	TAA	140	Standard	TRINITY_DN18994_c0_g3_i1	Single ORF per transcript	Housekeeping protein	Housekeeping	T13504_TC6356	EST Rapp [Rhipicephalus appendiculatus]	6e-74	100	110	gi|926638209|ref|XP_013785112.1|	PREDICTED: tricarboxylate transport protein, mitochondrial-like [Limulus polyphemus]	3e-54	71.43	126	tr|A0A131YV52|A0A131YV52_RHIAP	Mitochondrial tricarboxylate/dicarboxylate carrier OS=Rhipicephalus appendiculatus PE=3 SV=1	1e-70	100	110	sp|P53007|TXTP_HUMAN	Tricarboxylate transport protein, mitochondrial OS=Homo sapiens GN=SLC25A1 PE=1 SV=2	1e-34	79.73	74	gi|1001577625|gb|JAP82857.1|	mitochondrial tricarboxylate/dicarboxylate carrier [Rhipicephalus appendiculatus]	3e-72	100	110	ISCW017282-PA	oxodicarboxylate carrier protein, putative|protein_coding|DS686496:64008:64928:1|gene:ISCW017282	3e-11	34.12	85	KOG0756	Mitochondrial tricarboxylate/dicarboxylate carrier proteins	Energy production and conversion	3e-23		C:GO:0005634; P:GO:0055085; C:GO:0005739; C:GO:0005576	C:nucleus; P:transmembrane transport; C:mitochondrion; C:extracellular region		PF00153.25: Mito_carr	cl02813: Mito_carr
Rzam_Mc10370	279	ATG	TAA	92	Standard	TRINITY_DN37362_c0_g1_i1	Single ORF per transcript	Unknown function protein	Unknown	T14122_TC18476	EST Bmic [Rhipicephalus microplus]	5e-17	52.94	85
Rzam_Mc10371	1047	ATG	TGA	348	Standard	TRINITY_DN37364_c0_g1_i2	Single ORF per transcript	Housekeeping protein	Housekeeping	391332293	zinc finger BED domain containing protein 5 like [Metaseiulus occidentalis]	7e-74	38.29	350	gi|736251034|ref|XP_010788042.1|	PREDICTED: zinc finger BED domain-containing protein 5-like [Notothenia coriiceps]	4e-88	43.06	353	tr|A0A087U6M3|A0A087U6M3_9ARAC	SCAN domain-containing protein 3 (Fragment) OS=Stegodyphus mimosarum GN=X975_03270 PE=4 SV=1	1e-86	44.44	351	sp|A4Z944|ZBED5_CANLF	Zinc finger BED domain-containing protein 5 OS=Canis lupus familiaris GN=ZBED5 PE=3 SV=1	1e-72	39.14	350	gi|1012648630|gb|JAQ89096.1|	General transcription factor II-I repeat domain-containing 2-like protein [Fundulus heteroclitus]	8e-87	45.33	353	ISCW011202-PA	general transcription factor II, putative|protein_coding|DS863357:9097:9354:1|gene:ISCW011202	4e-10	42.86	70	KOG1121	Tam3-transposase (Ac family)	Replication, recombination and repair	6e-06		F:GO:0003674	F:molecular_function
Rzam_Mc10372	669	ATG	TGA	222	Standard	TRINITY_DN37365_c1_g5_i4	Single ORF per transcript	Housekeeping protein	RNA polymerase II system	1001578663	RAT1-interacting protein	6e-76	93.97	116	gi|1009602276|ref|XP_015929271.1|	PREDICTED: decapping and exoribonuclease protein-like [Parasteatoda tepidariorum]	2e-22	42.24	116	tr|A0A131YYW6|A0A131YYW6_RHIAP	RAT1-interacting protein OS=Rhipicephalus appendiculatus PE=4 SV=1	2e-73	93.97	116	sp|Q5HZT0|DXO_XENLA	Decapping and exoribonuclease protein OS=Xenopus laevis GN=dxo PE=2 SV=1	2e-20	36.15	130	gi|1001578663|gb|JAP83376.1|	RAT1-interacting protein [Rhipicephalus appendiculatus]	6e-75	93.97	116	ISCW003806-PA	protein Dom3Z, putative|protein_coding|DS696046:1068:13220:-1|gene:ISCW003806	4e-23	42.86	112	KOG1982	Nuclear 5'-3' exoribonuclease-interacting protein, Rai1p	Replication, recombination and repair	2e-12		C:GO:0005634; C:GO:0005737; F:GO:0004518; F:GO:0043167; P:GO:0034655; F:GO:0003729; C:GO:0005886	C:nucleus; C:cytoplasm; F:nuclease activity; F:ion binding; P:nucleobase-containing compound catabolic process; F:mRNA binding; C:plasma membrane	EC:3.6.1; EC:3.1; EC:3.6.1.19	PF08652.9: RAI1	cl07321: RAI1
Rzam_Mc10373	2718	ATG	TAA	905	Standard	TRINITY_DN37366_c0_g1_i1	Single ORF per transcript	Housekeeping protein	DNA replication	1001578355	DNA replication licensing factor MCM2	0	99.56	905	gi|241153701|ref|XP_002407137.1|	MCM2 protein, putative [Ixodes scapularis]	0	81.55	878	tr|A0A131YXF0|A0A131YXF0_RHIAP	DNA helicase OS=Rhipicephalus appendiculatus PE=3 SV=1	0	99.56	905	sp|P55861|MCM2_XENLA	DNA replication licensing factor mcm2 OS=Xenopus laevis GN=mcm2 PE=1 SV=2	0	70.95	895	gi|1001578355|gb|JAP83222.1|	DNA replication licensing factor MCM2 [Rhipicephalus appendiculatus]	0	99.56	905	ISCW016696-PA	MCM2 protein, putative|protein_coding|DS672509:58295:87929:-1|gene:ISCW016696	0	81.55	878	KOG0477	DNA replication licensing factor, MCM2 component	Replication, recombination and repair	0	K02540	F:GO:0016887; P:GO:0006461; F:GO:0043167; P:GO:0048856; C:GO:0000228; F:GO:0004386; C:GO:0043234; P:GO:0009058; P:GO:0006259; P:GO:0007049; P:GO:0002376; C:GO:0005654; F:GO:0003677; C:GO:0005856; C:GO:0005737; F:GO:0042393; P:GO:0051276; F:GO:0019899	F:ATPase activity; P:protein complex assembly; F:ion binding; P:anatomical structure development; C:nuclear chromosome; F:helicase activity; C:protein complex; P:biosynthetic process; P:DNA metabolic process; P:cell cycle; P:immune system process; C:nucleoplasm; F:DNA binding; C:cytoskeleton; C:cytoplasm; F:histone binding; P:chromosome organization; F:enzyme binding	EC:3.6.1; EC:3.6.1.3; EC:3.6.1.15	PF00493.21: MCM; PF17207.1: MCM_OB; PF14551.4: MCM_N; PF12619.6: MCM2_N	cl20563: MCM_N; cl13991: MCM2_N
Rzam_Mc10374	1473	ATG	TAA	490	Standard	TRINITY_DN37367_c1_g1_i1	Single ORF per transcript	Housekeeping protein	Lectin	1001564422	galectin-4	0	98.78	490	gi|241630493|ref|XP_002410170.1|	galectin, putative [Ixodes scapularis]	5e-129	62.38	303	tr|A0A131YDW8|A0A131YDW8_RHIAP	Galectin OS=Rhipicephalus appendiculatus PE=4 SV=1	0	98.78	490	sp|Q3T0D6|LEG4_BOVIN	Galectin-4 OS=Bos taurus GN=LGALS4 PE=2 SV=1	6e-49	33.33	324	gi|1001564422|gb|JAP76256.1|	galectin-4 [Rhipicephalus appendiculatus]	0	98.78	490	ISCW008553-PA	galectin, putative|protein_coding|DS839811:5883:15932:-1|gene:ISCW008553	9e-133	62.38	303	KOG3587	Galectin, galactose-binding lectin	Extracellular structures	3e-27	K10091	F:GO:0003674	F:molecular_function		PF00337.20: Gal-bind_lectin; PF00337.20: Gal-bind_lectin; PF00337.20: Gal-bind_lectin	cl00071: GLECT; cl00071: GLECT; cl00071: GLECT
Rzam_Mc10375	3735	ATG	TGA	1244	Standard	TRINITY_DN37368_c0_g3_i2	Single ORF per transcript	Housekeeping protein	Housekeeping	1001579139	nucleolar protein c7c	0	96.14	1245	gi|241751830|ref|XP_002412512.1|	nucleolar protein c7c, putative [Ixodes scapularis]	0	61.83	558	tr|A0A131YWP9|A0A131YWP9_RHIAP	Nucleolar protein c7c OS=Rhipicephalus appendiculatus PE=4 SV=1	0	96.14	1245	sp|Q4KMM3|OXR1_MOUSE	Oxidation resistance protein 1 OS=Mus musculus GN=Oxr1 PE=1 SV=3	1e-66	39.36	343	gi|1001579139|gb|JAP83614.1|	nucleolar protein c7c [Rhipicephalus appendiculatus]	0	96.14	1245	ISCW011526-PA	nucleolar protein c7c, putative|protein_coding|DS889580:10935:31607:1|gene:ISCW011526	0	61.83	558	KOG2372	Oxidation resistance protein	Replication, recombination and repair	7e-64					PF07534.14: TLD; PF01476.18: LysM	cl02144: TLD; cl21525: LysM
Rzam_Mc10376	3717	ATG	TGA	1238	Standard	TRINITY_DN37368_c0_g3_i5	Single ORF per transcript	Housekeeping protein	Housekeeping	1001564945	nucleolar protein c7c	0	96.13	1239	gi|241751830|ref|XP_002412512.1|	nucleolar protein c7c, putative [Ixodes scapularis]	0	61.83	558	tr|A0A131YC89|A0A131YC89_RHIAP	Nucleolar protein c7c OS=Rhipicephalus appendiculatus PE=4 SV=1	0	96.13	1239	sp|Q4KMM3|OXR1_MOUSE	Oxidation resistance protein 1 OS=Mus musculus GN=Oxr1 PE=1 SV=3	1e-66	39.36	343	gi|1001564945|gb|JAP76517.1|	nucleolar protein c7c [Rhipicephalus appendiculatus]	0	96.13	1239	ISCW011526-PA	nucleolar protein c7c, putative|protein_coding|DS889580:10935:31607:1|gene:ISCW011526	0	61.83	558	KOG2372	Oxidation resistance protein	Replication, recombination and repair	4e-71					PF07534.14: TLD; PF01476.18: LysM	cl02144: TLD; cl21525: LysM
Rzam_Mc10377	825	ATG	TAA	274	Standard	TRINITY_DN37369_c0_g1_i1	Single ORF per transcript	Unknown function protein	Unknown	1001580176	hypothetical protein	0	99.27	274	gi|241999240|ref|XP_002434263.1|	hypothetical protein IscW_ISCW004252 [Ixodes scapularis]	2e-101	60.51	276	tr|A0A131Z053|A0A131Z053_RHIAP	Uncharacterized protein OS=Rhipicephalus appendiculatus PE=4 SV=1	0	99.27	274						gi|1001580176|gb|JAP84130.1|	hypothetical protein [Rhipicephalus appendiculatus]	0	99.27	274	ISCW004252-PA	hypothetical protein|protein_coding|DS707659:282324:288629:-1|gene:ISCW004252	4e-105	60.51	276						C:GO:0005575	C:cellular_component
Rzam_Mc10378	6675	ATG	TAG	2224	Standard	TRINITY_DN37371_c0_g1_i1	Single ORF per transcript	Housekeeping protein	MAPK signaling pathway	1001576571	filamin	0	99.78	2224	gi|1009540750|ref|XP_015906726.1|	PREDICTED: filamin-A-like [Parasteatoda tepidariorum]	0	67.79	2223	tr|A0A131YV23|A0A131YV23_RHIAP	Filamin OS=Rhipicephalus appendiculatus PE=4 SV=1	0	99.78	2224	sp|Q9VEN1|FLNA_DROME	Filamin-A OS=Drosophila melanogaster GN=cher PE=1 SV=2	0	57.84	2225	gi|1001576571|gb|JAP82330.1|	filamin [Rhipicephalus appendiculatus]	0	99.78	2224	ISCW022060-PA	conserved hypothetical protein|protein_coding|DS899572:23315:45668:1|gene:ISCW022060	0	83.97	842	KOG0518	Actin-binding cytoskeleton protein, filamin	Cytoskeleton	0	K04437	P:GO:0007010; P:GO:0040011; P:GO:0000902; P:GO:0048646; P:GO:0007067; C:GO:0005576; P:GO:0007568; P:GO:0006810; P:GO:0000003; P:GO:0002376; C:GO:0005634; C:GO:0005856; P:GO:0030154; C:GO:0005829; F:GO:0008092; P:GO:0050877	P:cytoskeleton organization; P:locomotion; P:cell morphogenesis; P:anatomical structure formation involved in morphogenesis; P:mitotic nuclear division; C:extracellular region; P:aging; P:transport; P:reproduction; P:immune system process; C:nucleus; C:cytoskeleton; P:cell differentiation; C:cytosol; F:cytoskeletal protein binding; P:neurological system process		PF00307.29: CH; PF00630.17: Filamin; PF00630.17: Filamin; PF00630.17: Filamin; PF00630.17: Filamin; PF00307.29: CH; PF00630.17: Filamin; PF00630.17: Filamin; PF00630.17: Filamin; PF00630.17: Filamin; PF00630.17: Filamin; PF00630.17: Filamin; PF00630.17: Filamin; PF00630.17: Filamin; PF00630.17: Filamin; PF00630.17: Filamin; PF00630.17: Filamin; PF00630.17: Filamin; PF00630.17: Filamin; PF00630.17…	cl23852: Filamin; cl23852: Filamin; cl00030: CH; cl23852: Filamin; cl23852: Filamin; cl23852: Filamin; cl23852: Filamin; cl23852: Filamin; cl23852: Filamin; cl23852: Filamin; cl23852: Filamin; cl23852: Filamin; cl23852: Filamin; cl00030: CH; cl23852: Filamin; cl23852: Filamin; cl23852: Filamin; cl23852: Filamin; cl23852: Filamin; cl23852: Filamin; cl23852: Filamin
Rzam_Mc10379	273	ATG	TAA	90	Standard	TRINITY_DN37371_c0_g1_i2	Single ORF per transcript	Unknown function protein	Unknown	49535797	EST Rapp [Rhipicephalus appendiculatus]	9e-56	94.44	90																										KOG0518	Actin-binding cytoskeleton protein, filamin	Cytoskeleton	1e-12		F:GO:0008092	F:cytoskeletal protein binding
Rzam_Mc1038	393	ATG	TAG	130	Standard	TRINITY_DN19038_c0_g1_i1	Single ORF per transcript	No hit protein class	Hypothetical protein
Rzam_Mc10380	312	ATG	TGA	103	Standard	TRINITY_DN37374_c0_g1_i1	Single ORF per transcript	No hit protein class	Hypothetical protein
Rzam_Mc10381	1260	ATG	TAG	419	Standard	TRINITY_DN37376_c3_g2_i2	Single ORF per transcript	Housekeeping protein	Spliceosome	427781447	Putative atp dependent rna helicase [Rhipicephalus pulchellus]	0	85.48	434	gi|241573363|ref|XP_002402985.1|	ATP-dependent RNA helicase, putative [Ixodes scapularis]	3e-159	94.14	239	tr|L7LWK5|L7LWK5_9ACAR	Putative atp-dependent rna helicase OS=Rhipicephalus pulchellus PE=2 SV=1	0	85.48	434	sp|Q92841|DDX17_HUMAN	Probable ATP-dependent RNA helicase DDX17 OS=Homo sapiens GN=DDX17 PE=1 SV=2	9e-133	61.61	336	gi|427781447|gb|JAA56175.1|	Putative atp-dependent rna helicase [Rhipicephalus pulchellus]	0	85.48	434	ISCW009472-PA	ATP-dependent RNA helicase, putative|protein_coding|DS819551:52976:68087:1|gene:ISCW009472	6e-163	94.14	239	KOG0331	ATP-dependent RNA helicase	RNA processing and modification	4e-147		F:GO:0016887; F:GO:0043167; F:GO:0004386; P:GO:0034641; P:GO:0009058	F:ATPase activity; F:ion binding; F:helicase activity; P:cellular nitrogen compound metabolic process; P:biosynthetic process	EC:3.6.1; EC:3.6.1.3; EC:2.7.7; EC:3.6.1.15	PF00271.29: Helicase_C	cl21455: P-loop_NTPase; cl21455: P-loop_NTPase
Rzam_Mc10382	471	ATG	TAA	156	Standard	TRINITY_DN37376_c3_g2_i6	Single ORF per transcript	Housekeeping protein	Spliceosome	998460450	putative rna helicase	9e-107	99.35	154	gi|241573363|ref|XP_002402985.1|	ATP-dependent RNA helicase, putative [Ixodes scapularis]	2e-102	97.4	154	tr|A0A131XJ32|A0A131XJ32_9ACAR	Putative rna helicase OS=Hyalomma excavatum PE=2 SV=1	3e-104	99.35	154	sp|Q501J6|DDX17_MOUSE	Probable ATP-dependent RNA helicase DDX17 OS=Mus musculus GN=Ddx17 PE=1 SV=1	4e-89	82.47	154	gi|998460450|gb|JAP65531.1|	putative rna helicase [Hyalomma excavatum]	9e-106	99.35	154	ISCW009472-PA	ATP-dependent RNA helicase, putative|protein_coding|DS819551:52976:68087:1|gene:ISCW009472	4e-106	97.4	154	KOG0331	ATP-dependent RNA helicase	RNA processing and modification	1e-99		F:GO:0016887; F:GO:0043167; F:GO:0004386; P:GO:0034641; P:GO:0009058	F:ATPase activity; F:ion binding; F:helicase activity; P:cellular nitrogen compound metabolic process; P:biosynthetic process	EC:3.6.1; EC:3.6.1.3; EC:2.7.7; EC:3.6.1.15	PF00271.29: Helicase_C	cl21455: P-loop_NTPase; cl21455: P-loop_NTPase
Rzam_Mc10383	3834	ATG	TAG	1277	Standard	TRINITY_DN37380_c2_g1_i1	Single ORF per transcript	Housekeeping protein	Housekeeping	1001579654	vigilin	0	99.53	1281	gi|241647564|ref|XP_002411166.1|	high-density lipoprotein-binding protein, putative [Ixodes scapularis]	0	81.93	1251	tr|A0A131YXD3|A0A131YXD3_RHIAP	Vigilin OS=Rhipicephalus appendiculatus PE=4 SV=1	0	99.53	1281	sp|Q8VDJ3|VIGLN_MOUSE	Vigilin OS=Mus musculus GN=Hdlbp PE=1 SV=1	0	49.49	1265	gi|1001579654|gb|JAP83869.1|	vigilin [Rhipicephalus appendiculatus]	0	99.53	1281	ISCW008601-PA	high-density lipoprotein-binding protein, putative|protein_coding|DS847973:219231:246102:1|gene:ISCW008601	0	81.93	1251	KOG2208	Vigilin	Lipid transport and metabolism	1e-162		F:GO:0003723; C:GO:0005737; P:GO:0006629	F:RNA binding; C:cytoplasm; P:lipid metabolic process		PF00013.27: KH_1; PF00013.27: KH_1; PF00013.27: KH_1; PF00013.27: KH_1; PF00013.27: KH_1; PF00013.27: KH_1; PF00013.27: KH_1; PF00013.27: KH_1; PF00013.27: KH_1; PF00013.27: KH_1; PF00013.27: KH_1; PF00013.27: KH_1; PF00013.27: KH_1; PF00013.27: KH_1	cl00098: KH-I; cl00098: KH-I; cl00098: KH-I; cl00098: KH-I; cl00098: KH-I; cl00098: KH-I; cl00098: KH-I; cl00098: KH-I; cl00098: KH-I; cl00098: KH-I; cl00098: KH-I; cl00098: KH-I; cl00098: KH-I; cl00098: KH-I
Rzam_Mc10384	498	ATG	TAA	165	Standard	TRINITY_DN37382_c0_g2_i1	Single ORF per transcript	Unknown function protein	Unknown	49544484	EST Rapp [Rhipicephalus appendiculatus]	5e-07	43.48	69
Rzam_Mc10385	258	CGG	TGA	85	Standard	TRINITY_DN37382_c0_g3_i1	Single ORF per transcript	Unknown function protein	Unknown	49558457	EST Bmic [Rhipicephalus microplus]	2e-14	58.93	56
Rzam_Mc10386	780	ATG	TGA	259	Standard	TRINITY_DN37383_c0_g7_i1	Single ORF per transcript	Unknown function protein	Unknown	1001576771	putative protein containing DUF3105 domain	0	99.61	259	gi|1005951479|ref|XP_015784093.1|	PREDICTED: uncharacterized protein LOC107361735 [Tetranychus urticae]	1e-91	55.7	228	tr|A0A131YVC3|A0A131YVC3_RHIAP	Uncharacterized protein OS=Rhipicephalus appendiculatus PE=4 SV=1	0	99.61	259	sp|Q8NBR0|P5I13_HUMAN	Tumor protein p53-inducible protein 13 OS=Homo sapiens GN=TP53I13 PE=2 SV=1	3e-07	31.96	97	gi|1001576771|gb|JAP82430.1|	putative protein, containing DUF3105 domain [Rhipicephalus appendiculatus]	0	99.61	259														PF11303.6: DUF3105	cl12843: DUF3105
Rzam_Mc10387	666	ATG	TAG	221	Standard	TRINITY_DN37385_c0_g1_i1	Single ORF per transcript	Housekeeping protein	Endocytosis	1001571169	charged multivesicular body protein 2A	2e-154	100	221	gi|241177517|ref|XP_002400072.1|	vacuolar assembly/sorting protein DID4, putative [Ixodes scapularis]	2e-123	88.65	229	tr|A0A131YK07|A0A131YK07_RHIAP	Charged multivesicular body protein 2A OS=Rhipicephalus appendiculatus PE=3 SV=1	6e-152	100	221	sp|Q7ZW25|CHM2A_DANRE	Charged multivesicular body protein 2a OS=Danio rerio GN=chmp2a PE=2 SV=1	7e-105	77.48	222	gi|427787171|gb|JAA59037.1|	Putative vacuolar assembly/sorting protein did4 [Rhipicephalus pulchellus]	2e-153	100	221	ISCW018144-PA	vacuolar assembly/sorting protein DID4, putative|protein_coding|DS693739:230692:237199:-1|gene:ISCW018144	3e-127	88.65	229	KOG3230	Vacuolar assembly/sorting protein DID4	Intracellular trafficking, secretion, and vesicular transport	3e-84	K12191	P:GO:0007034; C:GO:0005622	P:vacuolar transport; C:intracellular		PF03357.19: Snf7	cl21588: Snf7
Rzam_Mc10388	873	ATG	TAG	290	Standard	TRINITY_DN37386_c0_g1_i2	Single ORF per transcript	Housekeeping protein	Exosome	1001564701	erythrocyte band 7 integral membrane protein	0	100	290	gi|1009548989|ref|XP_015910286.1|	PREDICTED: band 7 protein AGAP004871-like [Parasteatoda tepidariorum]	1e-152	81.12	286	tr|A0A131YD34|A0A131YD34_RHIAP	Erythrocyte band 7 integral membrane protein OS=Rhipicephalus appendiculatus PE=4 SV=1	0	100	290	sp|Q16TM5|BND7A_AEDAE	Band 7 protein AAEL010189 OS=Aedes aegypti GN=AAEL010189 PE=3 SV=1	2e-138	80.31	259	gi|427782155|gb|JAA56529.1|	Putative prohibitins and stomatins of the pid superfamily [Rhipicephalus pulchellus]	0	100	290	ISCW002156-PA	erythrocyte band 7 integral membrane protein, putative|protein_coding|DS688611:301424:320568:-1|gene:ISCW002156	1e-125	71.89	249	KOG2621	Prohibitins and stomatins of the PID superfamily	Energy production and conversion	2e-108		C:GO:0005575	C:cellular_component		PF01145.23: Band_7	cl19107: SPFH_like
Rzam_Mc10389	573	ATG	TGA	190	Standard	TRINITY_DN37388_c5_g1_i1	Single ORF per transcript	Housekeeping protein	Housekeeping	998461695	putative receptor targeting protein lin-7	9e-138	100	190	gi|325302836|tpg|DAA34441.1|	TPA_inf: receptor targeting protein Lin-7 [Amblyomma variegatum]	1e-129	98.92	186	tr|A0A023GFT3|A0A023GFT3_9ACAR	Putative receptor targeting protein lin-7 OS=Amblyomma triste PE=2 SV=1	3e-135	100	190	sp|Q9HAP6|LIN7B_HUMAN	Protein lin-7 homolog B OS=Homo sapiens GN=LIN7B PE=1 SV=1	3e-112	83.24	185	gi|427786873|gb|JAA58888.1|	Putative receptor targeting protein lin-7 [Rhipicephalus pulchellus]	9e-137	100	190	ISCW002572-PA	receptor targeting protein Lin-7, putative|protein_coding|DS652957:298672:308443:-1|gene:ISCW002572	2e-96	97.84	139	KOG3550	Receptor targeting protein Lin-7	Extracellular structures	2e-101	K19931	P:GO:0007009; P:GO:0016192; C:GO:0005737; P:GO:0048856; P:GO:0007267; C:GO:0043234; C:GO:0043226; C:GO:0005576; F:GO:0008092; C:GO:0005886	P:plasma membrane organization; P:vesicle-mediated transport; C:cytoplasm; P:anatomical structure development; P:cell-cell signaling; C:protein complex; C:organelle; C:extracellular region; F:cytoskeletal protein binding; C:plasma membrane		PF02828.14: L27; PF00595.22: PDZ	cl00117: PDZ; cl02672: L27
Rzam_Mc1039	264	ATG	TAG	87	Standard	TRINITY_DN19095_c0_g2_i1	Single ORF per transcript	Unknown function protein	Unknown	1001565223	tick defensin	3e-20	50.6	83						tr|A0A131YEY5|A0A131YEY5_RHIAP	Tick defensin OS=Rhipicephalus appendiculatus PE=4 SV=1	1e-17	50.6	83						gi|1001565223|gb|JAP76656.1|	tick defensin [Rhipicephalus appendiculatus]	3e-19	50.6	83
Rzam_Mc10390	1101	ATG	TGA	366	Standard	TRINITY_DN37389_c0_g1_i1	Single ORF per transcript	Housekeeping protein	Housekeeping	1001578151	phosphoribosylpyrophosphate synthetase-associated protein	0	99.73	366	gi|241594092|ref|XP_002404248.1|	phosphoribosylpyrophosphate synthetase-associated protein, putative [Ixodes scapularis]	0	94.1	339	tr|A0A131YX89|A0A131YX89_RHIAP	Phosphoribosylpyrophosphate synthetase-associated protein OS=Rhipicephalus appendiculatus PE=4 SV=1	0	99.73	366	sp|Q5ZL26|KPRB_CHICK	Phosphoribosyl pyrophosphate synthase-associated protein 2 OS=Gallus gallus GN=PRPSAP2 PE=2 SV=1	2e-167	68.32	363	gi|1001578151|gb|JAP83120.1|	phosphoribosylpyrophosphate synthetase-associated protein [Rhipicephalus appendiculatus]	0	99.73	366	ISCW009506-PA	phosphoribosylpyrophosphate synthetase-associated protein, putative|protein_coding|DS822941:371673:386947:-1|gene:ISCW009506	0	94.1	339	KOG1503	Phosphoribosylpyrophosphate synthetase-associated protein	Amino acid transport and metabolism, Nucleotide transport and metabolism	0		P:GO:0044281; F:GO:0043167; P:GO:0034641; P:GO:0009058; F:GO:0016301	P:small molecule metabolic process; F:ion binding; P:cellular nitrogen compound metabolic process; P:biosynthetic process; F:kinase activity	EC:2.7.6.1	PF14572.4: Pribosyl_synth; PF13793.4: Pribosyltran_N	cl00309: PRTases_typeI; cl16402: Pribosyltran_N
Rzam_Mc10391	291	ATG	TAG	96	Standard	TRINITY_DN37389_c0_g1_i2	Single ORF per transcript	No hit protein class	Hypothetical protein
Rzam_Mc10392	1077	ATG	TGA	358	Standard	TRINITY_DN37389_c0_g1_i3	Single ORF per transcript	Housekeeping protein	Housekeeping	1001578153	phosphoribosylpyrophosphate synthetase-associated protein	0	99.72	358	gi|241594092|ref|XP_002404248.1|	phosphoribosylpyrophosphate synthetase-associated protein, putative [Ixodes scapularis]	0	95.51	334	tr|A0A131YYX6|A0A131YYX6_RHIAP	Phosphoribosylpyrophosphate synthetase-associated protein OS=Rhipicephalus appendiculatus PE=4 SV=1	0	99.72	358	sp|Q5ZL26|KPRB_CHICK	Phosphoribosyl pyrophosphate synthase-associated protein 2 OS=Gallus gallus GN=PRPSAP2 PE=2 SV=1	2e-170	69.86	355	gi|1001578153|gb|JAP83121.1|	phosphoribosylpyrophosphate synthetase-associated protein [Rhipicephalus appendiculatus]	0	99.72	358	ISCW009506-PA	phosphoribosylpyrophosphate synthetase-associated protein, putative|protein_coding|DS822941:371673:386947:-1|gene:ISCW009506	0	95.51	334	KOG1503	Phosphoribosylpyrophosphate synthetase-associated protein	Amino acid transport and metabolism, Nucleotide transport and metabolism	0		P:GO:0044281; F:GO:0043167; P:GO:0034641; P:GO:0009058	P:small molecule metabolic process; F:ion binding; P:cellular nitrogen compound metabolic process; P:biosynthetic process	EC:2.7.6.1	PF14572.4: Pribosyl_synth; PF13793.4: Pribosyltran_N	cl00309: PRTases_typeI; cl16402: Pribosyltran_N
Rzam_Mc10393	1476	ATG	TGA	491	Standard	TRINITY_DN37390_c0_g1_i1	Single ORF per transcript	Housekeeping protein	Housekeeping	1001577305	amino acid transporter	0	98.98	491	gi|241570572|ref|XP_002402810.1|	vesicular inhibitory amino acid transporter, putative [Ixodes scapularis]	0	71.6	419	tr|A0A131YUP5|A0A131YUP5_RHIAP	Amino acid transporter OS=Rhipicephalus appendiculatus PE=4 SV=1	0	98.98	491	sp|Q7Z2H8|S36A1_HUMAN	Proton-coupled amino acid transporter 1 OS=Homo sapiens GN=SLC36A1 PE=1 SV=1	4e-103	40.13	471	gi|1001577305|gb|JAP82697.1|	amino acid transporter [Rhipicephalus appendiculatus]	0	98.98	491	ISCW008063-PA	vesicular inhibitory amino acid transporter, putative|protein_coding|DS779769:145879:159052:1|gene:ISCW008063	0	71.6	419	KOG1304	Amino acid transporters	Amino acid transport and metabolism	7e-147	K14209	F:GO:0022857; C:GO:0005575	F:transmembrane transporter activity; C:cellular_component		PF01490.16: Aa_trans	cl00456: SLC5-6-like_sbd
Rzam_Mc10394	1077	ATG	TGA	358	Standard	TRINITY_DN37392_c0_g1_i1	Single ORF per transcript	Housekeeping protein	Cytoskeleton	1001577491	tropomodulin	0	100	358	gi|675384914|gb|KFM77811.1|	Tropomodulin, partial [Stegodyphus mimosarum]	6e-150	61.89	349	tr|A0A131YWA0|A0A131YWA0_RHIAP	Tropomodulin OS=Rhipicephalus appendiculatus PE=4 SV=1	0	100	358	sp|O01479|TMOD_CAEEL	Tropomodulin OS=Caenorhabditis elegans GN=unc-94 PE=1 SV=2	1e-85	41.6	351	gi|1001577491|gb|JAP82790.1|	tropomodulin [Rhipicephalus appendiculatus]	0	100	358	ISCW005954-PA	tropomodulin, putative|protein_coding|DS738865:31310:54586:-1|gene:ISCW005954	2e-22	82.69	52	KOG3735	Tropomodulin and leiomodulin	Cytoskeleton	5e-82		P:GO:0007010; P:GO:0006461; F:GO:0008092	P:cytoskeleton organization; P:protein complex assembly; F:cytoskeletal protein binding		PF03250.12: Tropomodulin	cl12276: Tropomodulin; cl23707: LRR_RI
Rzam_Mc10395	714	ATG	TAG	237	Standard	TRINITY_DN37392_c3_g1_i1	Single ORF per transcript	Secretory protein	Tick host interaction	1001584048	Antigen 5 family member	6e-168	94.94	237	gi|241173467|ref|XP_002410853.1|	cysteine-rich secretory protein-buccal gland secretion, putative [Ixodes scapularis]	1e-25	34.07	182	tr|A0A131Z6K7|A0A131Z6K7_RHIAP	Antigen 5 family member OS=Rhipicephalus appendiculatus PE=4 SV=1	2e-165	94.94	237	sp|W4VS53|CRVP_TRILK	CRISP/Allergen/PR-1 OS=Trittame loki PE=1 SV=1	4e-26	34.43	212	gi|1001584048|gb|JAP86066.1|	Antigen 5 family member [Rhipicephalus appendiculatus]	6e-167	94.94	237	ISCW016682-PA	cysteine-rich secretory protein-buccal gland secretion, putative|protein_coding|DS690231:27626:43474:1|gene:ISCW016682	2e-29	34.07	182	KOG3017	Defense-related protein containing SCP domain	Function unknown	8e-25		C:GO:0005576	C:extracellular region		PF00188.24: CAP	cl00133: SCP
Rzam_Mc10396	714	ATG	TAG	237	Standard	TRINITY_DN37392_c3_g2_i1	Single ORF per transcript	Secretory protein	Tick host interaction	1001584048	Antigen 5 family member	8e-169	95.78	237	gi|241173467|ref|XP_002410853.1|	cysteine-rich secretory protein-buccal gland secretion, putative [Ixodes scapularis]	7e-26	34.07	182	tr|A0A131Z6K7|A0A131Z6K7_RHIAP	Antigen 5 family member OS=Rhipicephalus appendiculatus PE=4 SV=1	3e-166	95.78	237	sp|W4VS53|CRVP_TRILK	CRISP/Allergen/PR-1 OS=Trittame loki PE=1 SV=1	1e-25	33.97	209	gi|1001584048|gb|JAP86066.1|	Antigen 5 family member [Rhipicephalus appendiculatus]	8e-168	95.78	237	ISCW016682-PA	cysteine-rich secretory protein-buccal gland secretion, putative|protein_coding|DS690231:27626:43474:1|gene:ISCW016682	1e-29	34.07	182	KOG3017	Defense-related protein containing SCP domain	Function unknown	5e-25		C:GO:0005576	C:extracellular region		PF00188.24: CAP	cl00133: SCP
Rzam_Mc10397	462	ATG	TGA	153	Standard	TRINITY_DN37392_c4_g1_i1	Single ORF per transcript	Unknown function protein	Unknown	427786231	hypothetical protein	3e-104	99.35	153	gi|241680870|ref|XP_002411582.1|	hypothetical protein IscW_ISCW011195 [Ixodes scapularis]	2e-66	80.13	156	tr|L7M3Z8|L7M3Z8_9ACAR	Uncharacterized protein OS=Rhipicephalus pulchellus PE=2 SV=1	1e-101	99.35	153						gi|427786231|gb|JAA58567.1|	Hypothetical protein [Rhipicephalus pulchellus]	3e-103	99.35	153	ISCW011195-PA	hypothetical protein|protein_coding|DS857119:268751:271378:1|gene:ISCW011195	4e-70	80.13	156
Rzam_Mc10398	1191	ATG	TGA	396	Standard	TRINITY_DN37392_c5_g9_i1	Single ORF per transcript	Unknown function protein	Unknown	1001583196	reticulon	0	96.81	408	gi|762150883|ref|XP_011413413.1|	PREDICTED: reticulon-1-A-like isoform X9 [Crassostrea gigas]	1e-75	56.4	211	tr|A0A131Z4F1|A0A131Z4F1_RHIAP	Reticulon-like protein OS=Rhipicephalus appendiculatus PE=4 SV=1	0	96.81	408	sp|Q08D83|RTN3_BOVIN	Reticulon-3 OS=Bos taurus GN=RTN3 PE=2 SV=1	2e-62	52.46	183	gi|1001583196|gb|JAP85640.1|	reticulon [Rhipicephalus appendiculatus]	0	96.81	408	ISCW004407-PA	reticulon/nogo, putative|protein_coding|DS724548:117390:145723:-1|gene:ISCW004407	3e-49	82.86	105	KOG1792	Reticulon	Intracellular trafficking, secretion, and vesicular transport	2e-41		C:GO:0005811; P:GO:0008150; C:GO:0005829; C:GO:0005783	C:lipid particle; P:biological_process; C:cytosol; C:endoplasmic reticulum		PF02453.15: Reticulon	cl03599: Reticulon
Rzam_Mc10399	672	ATG	TGA	223	Standard	TRINITY_DN37392_c5_g9_i2	Single ORF per transcript	Unknown function protein	Unknown	1001583194	reticulon	6e-164	100	223	gi|762150883|ref|XP_011413413.1|	PREDICTED: reticulon-1-A-like isoform X9 [Crassostrea gigas]	5e-77	59.16	191	tr|A0A131Z2K8|A0A131Z2K8_RHIAP	Reticulon-like protein OS=Rhipicephalus appendiculatus PE=4 SV=1	2e-161	100	223	sp|Q08D83|RTN3_BOVIN	Reticulon-3 OS=Bos taurus GN=RTN3 PE=2 SV=1	4e-65	51.87	187	gi|1001583194|gb|JAP85639.1|	reticulon [Rhipicephalus appendiculatus]	6e-163	100	223	ISCW004407-PA	reticulon/nogo, putative|protein_coding|DS724548:117390:145723:-1|gene:ISCW004407	3e-51	82.86	105	KOG1792	Reticulon	Intracellular trafficking, secretion, and vesicular transport	4e-42		C:GO:0005737; C:GO:0005783	C:cytoplasm; C:endoplasmic reticulum		PF02453.15: Reticulon	cl03599: Reticulon
Rzam_Mc104	519	TTG	TGA	172	Standard	TRINITY_DN2679_c0_g1_i2	Single ORF per transcript	Housekeeping protein	Transcription factors	1001571749	X box-binding protein 1	2e-48	96.94	98	gi|241652752|ref|XP_002410405.1|	transcription factor XBP-1, putative [Ixodes scapularis]	2e-23	60.2	98	tr|A0A131YKU5|A0A131YKU5_RHIAP	X box-binding protein 1 OS=Rhipicephalus appendiculatus PE=4 SV=1	6e-46	96.94	98						gi|1001571749|gb|JAP79919.1|	X box-binding protein 1 [Rhipicephalus appendiculatus]	2e-47	96.94	98	ISCW007440-PA	transcription factor XBP-1, putative|protein_coding|DS811064:636:7505:-1|gene:ISCW007440	3e-27	60.2	98	KOG4005	Transcription factor XBP-1	Transcription	4e-19		P:GO:0008283; P:GO:0009056; P:GO:0006464; P:GO:0007155; P:GO:0009058; C:GO:0005654; P:GO:0044281; P:GO:0006913; P:GO:0008219; P:GO:0006914; F:GO:0001071; C:GO:0005829; P:GO:0034641; P:GO:0007165; P:GO:0048646; C:GO:0005783; P:GO:0021700; P:GO:0006950; P:GO:0040007; P:GO:0002376; P:GO:0000003; F:GO:0003677; P:GO:0006605; P:GO:0051276; P:GO:0042592; P:GO:0006629; P:GO:0030154; F:GO:0019899	P:cell proliferation; P:catabolic process; P:cellular protein modification process; P:cell adhesion; P:biosynthetic process; C:nucleoplasm; P:small molecule metabolic process; P:nucleocytoplasmic transport; P:cell death; P:autophagy; F:nucleic acid binding transcription factor activity; C:cytosol; P:cellular nitrogen compound metabolic process; P:signal transduction; P:anatomical structure format…
Rzam_Mc1040	264	ATG	TAA	87	Standard	TRINITY_DN19096_c0_g1_i1	Single ORF per transcript	Housekeeping protein	Housekeeping	49547285	EST Rapp [Rhipicephalus appendiculatus]	9e-10	48.68	76																										KOG2462	C2H2-type Zn-finger protein	Transcription	5e-19		F:GO:0003674	F:molecular_function
Rzam_Mc10400	1227	ATG	TGA	408	Standard	TRINITY_DN37392_c5_g9_i4	Single ORF per transcript	Unknown function protein	Unknown	1001583196	reticulon	0	99.26	408	gi|675384847|gb|KFM77744.1|	Reticulon-4, partial [Stegodyphus mimosarum]	8e-81	55.16	223	tr|A0A131Z4F1|A0A131Z4F1_RHIAP	Reticulon-like protein OS=Rhipicephalus appendiculatus PE=4 SV=1	0	99.26	408	sp|Q08D83|RTN3_BOVIN	Reticulon-3 OS=Bos taurus GN=RTN3 PE=2 SV=1	8e-62	52.49	181	gi|1001583196|gb|JAP85640.1|	reticulon [Rhipicephalus appendiculatus]	0	99.26	408	ISCW004407-PA	reticulon/nogo, putative|protein_coding|DS724548:117390:145723:-1|gene:ISCW004407	3e-49	82.86	105	KOG1792	Reticulon	Intracellular trafficking, secretion, and vesicular transport	4e-41		C:GO:0005811; P:GO:0008150; C:GO:0005829; C:GO:0005783	C:lipid particle; P:biological_process; C:cytosol; C:endoplasmic reticulum		PF02453.15: Reticulon	cl03599: Reticulon
Rzam_Mc10401	657	ATG	TGA	218	Standard	TRINITY_DN37392_c5_g9_i7	Single ORF per transcript	Unknown function protein	Unknown	1001583198	reticulon	2e-158	99.54	218	gi|820837091|ref|XP_012348304.1|	PREDICTED: reticulon-1-A isoform X5 [Apis florea]	2e-76	55.24	210	tr|A0A131Z673|A0A131Z673_RHIAP	Reticulon-like protein OS=Rhipicephalus appendiculatus PE=4 SV=1	6e-156	99.54	218	sp|Q08D83|RTN3_BOVIN	Reticulon-3 OS=Bos taurus GN=RTN3 PE=2 SV=1	1e-63	51.91	183	gi|1001583198|gb|JAP85641.1|	reticulon [Rhipicephalus appendiculatus]	2e-157	99.54	218	ISCW004407-PA	reticulon/nogo, putative|protein_coding|DS724548:117390:145723:-1|gene:ISCW004407	3e-51	72.09	129	KOG1792	Reticulon	Intracellular trafficking, secretion, and vesicular transport	1e-42		C:GO:0005737; C:GO:0005783	C:cytoplasm; C:endoplasmic reticulum		PF02453.15: Reticulon	cl03599: Reticulon
Rzam_Mc10402	1227	ATG	TGA	408	Standard	TRINITY_DN37392_c5_g9_i8	Single ORF per transcript	Unknown function protein	Unknown	1001583196	reticulon	0	99.75	408	gi|675384847|gb|KFM77744.1|	Reticulon-4, partial [Stegodyphus mimosarum]	6e-81	55.16	223	tr|A0A131Z4F1|A0A131Z4F1_RHIAP	Reticulon-like protein OS=Rhipicephalus appendiculatus PE=4 SV=1	0	99.75	408	sp|Q5RBL9|RTN3_PONAB	Reticulon-3 OS=Pongo abelii GN=RTN3 PE=2 SV=1	6e-62	49.74	195	gi|1001583196|gb|JAP85640.1|	reticulon [Rhipicephalus appendiculatus]	0	99.75	408	ISCW004407-PA	reticulon/nogo, putative|protein_coding|DS724548:117390:145723:-1|gene:ISCW004407	3e-49	82.86	105	KOG1792	Reticulon	Intracellular trafficking, secretion, and vesicular transport	4e-41		C:GO:0005811; P:GO:0008150; C:GO:0005829; C:GO:0005783	C:lipid particle; P:biological_process; C:cytosol; C:endoplasmic reticulum		PF02453.15: Reticulon	cl03599: Reticulon
Rzam_Mc10403	789	ATG	TAG	262	Standard	TRINITY_DN37392_c6_g2_i1	Single ORF per transcript	Housekeeping protein	MAPK signaling pathway	1001577543	stathmin	0	99.24	262	gi|926626537|ref|XP_013778810.1|	PREDICTED: stathmin-like isoform X4 [Limulus polyphemus]	6e-81	63.2	231	tr|A0A131YXB0|A0A131YXB0_RHIAP	Stathmin OS=Rhipicephalus appendiculatus PE=4 SV=1	0	99.24	262	sp|Q09006|STM1A_XENLA	Stathmin-1-A OS=Xenopus laevis GN=stmn1-a PE=2 SV=1	1e-11	41.6	125	gi|1001577543|gb|JAP82816.1|	stathmin [Rhipicephalus appendiculatus]	0	99.24	262	ISCW003366-PA	stathmin, putative|protein_coding|DS675057:3544:11708:1|gene:ISCW003366	2e-55	76.67	120	KOG0161	Myosin class II heavy chain	Cytoskeleton	4e-12	K04381	P:GO:0007010; C:GO:0005737; P:GO:0030154; P:GO:0048856; F:GO:0008092	P:cytoskeleton organization; C:cytoplasm; P:cell differentiation; P:anatomical structure development; F:cytoskeletal protein binding		PF00836.17: Stathmin; PF00836.17: Stathmin; PF00836.17: Stathmin	cl02980: Stathmin
Rzam_Mc10404	2793	ATG	TAA	930	Standard	TRINITY_DN37394_c0_g2_i1	Single ORF per transcript	Housekeeping protein	Messenger RNA biogenesis	1001581498	helicase MOV-10	0	98.71	930	gi|919053783|ref|XP_013408833.1|	PREDICTED: putative helicase MOV-10 [Lingula anatina]	0	39.45	948	tr|A0A131Z3T6|A0A131Z3T6_RHIAP	Helicase MOV-10 OS=Rhipicephalus appendiculatus PE=4 SV=1	0	98.71	930	sp|Q1LXK4|M10B1_DANRE	Putative helicase mov-10-B.1 OS=Danio rerio GN=mov10b.1 PE=2 SV=2	0	41.17	855	gi|1001581498|gb|JAP84791.1|	helicase MOV-10 [Rhipicephalus appendiculatus]	0	98.71	930	ISCW003766-PA	RNA helicase, putative|protein_coding|DS702116:86225:113259:-1|gene:ISCW003766	6e-162	54.97	473	KOG1804	RNA helicase	RNA processing and modification	9e-87	K18422	F:GO:0000166; F:GO:0005524; C:GO:0005615; C:GO:0000932; P:GO:0035279; F:GO:0044822	F:nucleotide binding; F:ATP binding; C:extracellular space; C:cytoplasmic mRNA processing body; P:mRNA cleavage involved in gene silencing by miRNA; F:poly(A) RNA binding		PF13087.4: AAA_12; PF13086.4: AAA_11; PF13086.4: AAA_11	cl22977: UvrD_C_2; cl21455: P-loop_NTPase
Rzam_Mc10405	387	ATG	TGA	128	Standard	TRINITY_DN37395_c0_g1_i1	Single ORF per transcript	No hit protein class	Hypothetical protein
Rzam_Mc10406	288	ATG	TGA	95	Standard	TRINITY_DN37396_c0_g3_i1	Single ORF per transcript	No hit protein class	Hypothetical protein
Rzam_Mc10407	306	ATG	TGA	101	Standard	TRINITY_DN37396_c0_g3_i3	Single ORF per transcript	No hit protein class	Hypothetical protein
Rzam_Mc10408	291	ATG	TAA	96	Standard	TRINITY_DN37396_c0_g3_i6	Single ORF per transcript	No hit protein class	Hypothetical protein
Rzam_Mc10409	1881	ATG	TGA	626	Standard	TRINITY_DN37397_c0_g1_i1	Single ORF per transcript	Housekeeping protein	Housekeeping	1001569043	leucine rich repeat protein shoc 2	0	99.68	626	gi|242046482|ref|XP_002399506.1|	lumican, putative [Ixodes scapularis]	0	86.6	530	tr|A0A131YKG7|A0A131YKG7_RHIAP	Leucine rich repeat protein shoc 2 OS=Rhipicephalus appendiculatus PE=4 SV=1	0	99.68	626	sp|B0W6M9|SUR8_CULQU	Leucine-rich repeat protein soc-2 homolog OS=Culex quinquefasciatus GN=Sur-8 PE=3 SV=1	0	69.73	522	gi|1001569043|gb|JAP78566.1|	leucine rich repeat protein shoc 2 [Rhipicephalus appendiculatus]	0	99.68	626	ISCW005645-PA	lumican, putative|protein_coding|DS732299:39930:67573:1|gene:ISCW005645	0	86.6	530	KOG0472	Leucine-rich repeat protein	Function unknown	8e-60	K19613	F:GO:0016791; P:GO:0006464	F:phosphatase activity; P:cellular protein modification process	EC:3.1.3.16; EC:3.1; EC:3.1.3.41	PF13855.4: LRR_8; PF13855.4: LRR_8; PF13855.4: LRR_8; PF13855.4: LRR_8
Rzam_Mc1041	837	atg	ggc	279	Standard	TRINITY_DN19103_c0_g1_i1	Single ORF per transcript	Housekeeping protein	Housekeeping	998465267	putative collagen alpha-1 precursor partial	1e-34	86.17	94	gi|927178906|ref|XP_013925333.1|	PREDICTED: cleavage stimulation factor subunit 2-like [Thamnophis sirtalis]	1e-15	43.64	165	tr|A0A131XNH2|A0A131XNH2_9ACAR	Putative collagen alpha-1 (Fragment) OS=Hyalomma excavatum PE=2 SV=1	5e-32	86.17	94						gi|998465267|gb|JAP67765.1|	putative collagen alpha-1 precursor, partial [Hyalomma excavatum]	1e-33	86.17	94
Rzam_Mc10410	1611	atg	gca	537	Standard	TRINITY_DN37398_c0_g1_i2	Single ORF per transcript	Housekeeping protein	Housekeeping	1001576809	regulation of rho protein signal transduction	0	100	537	gi|241600633|ref|XP_002405177.1|	dbls big sister, dbs, putative [Ixodes scapularis]	0	84.18	455	tr|A0A131YTA2|A0A131YTA2_RHIAP	Regulation of rho protein signal transduction OS=Rhipicephalus appendiculatus PE=4 SV=1	0	100	537	sp|O15068|MCF2L_HUMAN	Guanine nucleotide exchange factor DBS OS=Homo sapiens GN=MCF2L PE=1 SV=2	5e-124	38.84	533	gi|1001576809|gb|JAP82449.1|	regulation of rho protein signal transduction [Rhipicephalus appendiculatus]	0	100	537	ISCW009075-PA	dbls big sister, dbs, putative|protein_coding|DS825667:17487:47705:-1|gene:ISCW009075	0	84.18	455	KOG4240	Multidomain protein, contains SPEC repeats, PH, SH3, and separate rac-specific and rho-specific guanine nucleotide exchange factor domains	Signal transduction mechanisms	2e-49	K20685	P:GO:0007165; F:GO:0016791; P:GO:0006464; C:GO:0005622	P:signal transduction; F:phosphatase activity; P:cellular protein modification process; C:intracellular	EC:3.1.3.16; EC:3.1; EC:3.1.3.48; EC:3.1.3.41		cl15787: SEC14; cl02488: SPEC
Rzam_Mc10411	1020	CTG	TAG	339	Standard	TRINITY_DN37398_c0_g2_i1	Single ORF per transcript	Housekeeping protein	Housekeeping	1001563822	regulation of rho protein signal transduction	0	100	339	gi|241600633|ref|XP_002405177.1|	dbls big sister, dbs, putative [Ixodes scapularis]	4e-176	76.92	338	tr|A0A131YAN9|A0A131YAN9_RHIAP	Regulation of rho protein signal transduction OS=Rhipicephalus appendiculatus PE=4 SV=1	0	100	339	sp|Q86YR7|MF2L2_HUMAN	Probable guanine nucleotide exchange factor MCF2L2 OS=Homo sapiens GN=MCF2L2 PE=2 SV=3	3e-56	35.95	306	gi|1001563822|gb|JAP75957.1|	regulation of rho protein signal transduction [Rhipicephalus appendiculatus]	0	100	339	ISCW009075-PA	dbls big sister, dbs, putative|protein_coding|DS825667:17487:47705:-1|gene:ISCW009075	7e-180	76.92	338	KOG4240	Multidomain protein, contains SPEC repeats, PH, SH3, and separate rac-specific and rho-specific guanine nucleotide exchange factor domains	Signal transduction mechanisms	6e-23		P:GO:0007165; F:GO:0016791; P:GO:0006464; C:GO:0005622	P:signal transduction; F:phosphatase activity; P:cellular protein modification process; C:intracellular	EC:3.1.3.16; EC:3.1; EC:3.1.3.48; EC:3.1.3.41	PF00435.19: Spectrin	cl02488: SPEC
Rzam_Mc10412	2811	ATG	TAG	936	Standard	TRINITY_DN37400_c1_g2_i1	Single ORF per transcript	Housekeeping protein	Spliceosome	1001578611	pre-mRNA-processing factor 6	0	100	936	gi|241738333|ref|XP_002414072.1|	pre-mRNA splicing factor, putative [Ixodes scapularis]	0	93.91	936	tr|A0A131YXY0|A0A131YXY0_RHIAP	Pre-mRNA-processing factor 6 OS=Rhipicephalus appendiculatus PE=4 SV=1	0	100	936	sp|Q91YR7|PRP6_MOUSE	Pre-mRNA-processing factor 6 OS=Mus musculus GN=Prpf6 PE=1 SV=1	0	74.95	934	gi|1001578611|gb|JAP83350.1|	pre-mRNA-processing factor 6 [Rhipicephalus appendiculatus]	0	100	936	ISCW022841-PA	pre-mRNA splicing factor, putative|protein_coding|DS922315:3524443:3553924:-1|gene:ISCW022841	0	93.91	936	KOG0495	HAT repeat protein	RNA processing and modification	0	K12855	C:GO:0005634; P:GO:0022618; P:GO:0006397; F:GO:0003674	C:nucleus; P:ribonucleoprotein complex assembly; P:mRNA processing; F:molecular_function			cl05761: PRP1_N
Rzam_Mc10413	807	ATG	TGA	268	Standard	TRINITY_DN37402_c0_g1_i1	Single ORF per transcript	Housekeeping protein	Housekeeping	1001565275	muscle myosin heavy chain	0	98.88	268	gi|241825627|ref|XP_002416618.1|	muscle myosin heavy chain, putative [Ixodes scapularis]	9e-120	71.37	255	tr|A0A131YDW0|A0A131YDW0_RHIAP	Muscle myosin heavy chain OS=Rhipicephalus appendiculatus PE=4 SV=1	0	98.88	268	sp|Q7SXE4|GOGA5_DANRE	Golgin subfamily A member 5 OS=Danio rerio GN=golga5 PE=2 SV=1	2e-62	47.24	254	gi|1001565275|gb|JAP76682.1|	muscle myosin heavy chain [Rhipicephalus appendiculatus]	0	98.88	268	ISCW015533-PA	muscle myosin heavy chain, putative|protein_coding|DS980314:80785:98394:-1|gene:ISCW015533	2e-123	71.37	255	KOG4677	Golgi integral membrane protein	Intracellular trafficking, secretion, and vesicular transport, General function prediction only	5e-19		P:GO:0016192; C:GO:0005737; F:GO:0016491; C:GO:0005794	P:vesicle-mediated transport; C:cytoplasm; F:oxidoreductase activity; C:Golgi apparatus	EC:1.3.1.74
Rzam_Mc10414	2202	ATG	TGA	733	Standard	TRINITY_DN37402_c0_g2_i1	Single ORF per transcript	Housekeeping protein	Housekeeping	1001565275	muscle myosin heavy chain	0	98.09	733	gi|241825627|ref|XP_002416618.1|	muscle myosin heavy chain, putative [Ixodes scapularis]	0	63.31	725	tr|A0A131YDW0|A0A131YDW0_RHIAP	Muscle myosin heavy chain OS=Rhipicephalus appendiculatus PE=4 SV=1	0	98.09	733	sp|Q7SXE4|GOGA5_DANRE	Golgin subfamily A member 5 OS=Danio rerio GN=golga5 PE=2 SV=1	3e-135	39.24	785	gi|1001565275|gb|JAP76682.1|	muscle myosin heavy chain [Rhipicephalus appendiculatus]	0	98.09	733	ISCW015533-PA	muscle myosin heavy chain, putative|protein_coding|DS980314:80785:98394:-1|gene:ISCW015533	0	63.31	725	KOG4677	Golgi integral membrane protein	Intracellular trafficking, secretion, and vesicular transport, General function prediction only	5e-34		P:GO:0016192; C:GO:0005737; F:GO:0016491; C:GO:0005794	P:vesicle-mediated transport; C:cytoplasm; F:oxidoreductase activity; C:Golgi apparatus		PF09787.7: Golgin_A5
Rzam_Mc10415	2175	atg	atc	725	Standard	TRINITY_DN37402_c0_g2_i3	Single ORF per transcript	Housekeeping protein	Housekeeping	1001571135	muscle myosin heavy chain	0	98.07	725	gi|241825627|ref|XP_002416618.1|	muscle myosin heavy chain, putative [Ixodes scapularis]	0	63.19	728	tr|A0A131YM39|A0A131YM39_RHIAP	Muscle myosin heavy chain OS=Rhipicephalus appendiculatus PE=4 SV=1	0	98.07	725	sp|Q9QYE6|GOGA5_MOUSE	Golgin subfamily A member 5 OS=Mus musculus GN=Golga5 PE=1 SV=2	9e-136	38.48	764	gi|1001571135|gb|JAP79612.1|	muscle myosin heavy chain [Rhipicephalus appendiculatus]	0	98.07	725	ISCW015533-PA	muscle myosin heavy chain, putative|protein_coding|DS980314:80785:98394:-1|gene:ISCW015533	0	63.19	728	KOG4677	Golgi integral membrane protein	Intracellular trafficking, secretion, and vesicular transport, General function prediction only	2e-35		P:GO:0016192; C:GO:0005737; F:GO:0016491; C:GO:0005794	P:vesicle-mediated transport; C:cytoplasm; F:oxidoreductase activity; C:Golgi apparatus		PF09787.7: Golgin_A5
Rzam_Mc10416	2505	ATG	TAG	834	Standard	TRINITY_DN37405_c0_g2_i1	Single ORF per transcript	Housekeeping protein	Housekeeping	1001578503	hypothetical protein	0	93.65	834	gi|926633689|ref|XP_013782659.1|	PREDICTED: nuclear pore membrane glycoprotein 210-like [Limulus polyphemus]	2e-161	35.37	882	tr|A0A131YYN9|A0A131YYN9_RHIAP	Uncharacterized protein OS=Rhipicephalus appendiculatus PE=4 SV=1	0	93.65	834	sp|Q8TEM1|PO210_HUMAN	Nuclear pore membrane glycoprotein 210 OS=Homo sapiens GN=NUP210 PE=1 SV=3	2e-87	29.43	812	gi|1001578503|gb|JAP83296.1|	hypothetical protein [Rhipicephalus appendiculatus]	0	93.65	834	ISCW005902-PA	hypothetical protein|protein_coding|DS771161:3862:9738:-1|gene:ISCW005902	4e-13	41.41	99						C:GO:0005575	C:cellular_component
Rzam_Mc10417	1350	ATG	TGA	449	Standard	TRINITY_DN37405_c0_g4_i6	Single ORF per transcript	Housekeeping protein	Voltage-gated cation channels	427780301	Putative two pore calcium channel protein [Rhipicephalus pulchellus]	0	99.33	449	gi|926620944|ref|XP_013775788.1|	PREDICTED: two pore calcium channel protein 1-like [Limulus polyphemus]	8e-113	44	475	tr|L7LVJ0|L7LVJ0_9ACAR	Putative two pore calcium channel protein OS=Rhipicephalus pulchellus PE=2 SV=1	0	99.33	449	sp|Q9WTN5|TPC1_RAT	Two pore calcium channel protein 1 OS=Rattus norvegicus GN=Tpcn1 PE=1 SV=2	2e-83	38.67	437	gi|427780301|gb|JAA55602.1|	Putative two pore calcium channel protein [Rhipicephalus pulchellus]	0	99.33	449	ISCW016113-PA	conserved hypothetical protein|protein_coding|DS615069:169963:210239:1|gene:ISCW016113	4e-36	34.64	280	KOG2301	Voltage-gated Ca2+ channels, alpha1 subunits	Inorganic ion transport and metabolism, Signal transduction mechanisms	8e-15	K16896	F:GO:0022857; P:GO:0042592; F:GO:0043167; F:GO:0004871; C:GO:0005622; C:GO:0005886	F:transmembrane transporter activity; P:homeostatic process; F:ion binding; F:signal transducer activity; C:intracellular; C:plasma membrane		PF00520.29: Ion_trans
[truncated: 13,117 more rows]
[truncated: 18 more columns]
